# Supplementary material for: Alien, Naturalized and Invasive Plants in China
Source: Plants (Basel). 2021 Oct 20;10(11):2241. doi: 10.3390/plants10112241 (PMC8620670; doi:10.3390/plants10112241)
Supplement: Supplementary file 1 [file plants-10-02241-s001.zip]

Archive with 1 entries (1 files):
- TableS1_20211012.xlsx
