# Supplementary material for: Alien, Naturalized and Invasive Plants in China
Source: Plants (Basel). 2021 Oct 20;10(11):2241. doi: 10.3390/plants10112241 (PMC8620670; doi:10.3390/plants10112241)
Supplement: Supplementary file 1 [file plants-10-02241-s001.zip › TableS1_20211012.xlsx]

## Sheet: Readme
Type	Abbreviations	Representative
Origins	Trop-Asia	Tropical Asia
Origins	Tem-Asia	Temperate Asia
Origins	S-	South
Origins	N-	North
Origins	C-	Central
Origins	W-	West
Origins	SW-	Southwest
Origins	Africa	Africa,Madagascar,Atlantic Islands,Canary Islands
Origins	America	South America, North America, Central America
Origins	Oceania	Oceania,Pacific islands
Introduction_pathway	Foodcrop	Grain, Fruits and vegetables, Food intake, Oil, Sugar crop, Beverage
Introduction_pathway	Forage	Forage，Fodder
Introduction_pathway	Medicinal	Medicinal
Introduction_pathway	Timberuse	Cotton ramie, Green manure, Dye, Gene pool, Wood, perfume, compound
Introduction_pathway	Landscaping	Ornamental, Afforestation, Ground cover, Hedge,Flowering shrubs,Street trees, Soil and water conservation
Introduction_pathway	Unintentional	Unintentional

## Sheet: References
Abbreviations	References
POWO	Plants of the World Online, http://www.plantsoftheworldonline.org/
FOC	Flora of China, http://www.iplant.cn/foc
CoLC	Catalogue of Life: 2019 Annual Checklist, http://www.catalogueoflife.org/annual-checklist/2019/search/all
TPL	The Plant List, http://www.theplantlist.org/
Baidu baike	Baidu baike, https://baike.baidu.com/item/%E7%99%BE%E5%BA%A6%E7%99%BE%E7%A7%91/85895?fr=aladdin
A1	Bo Yang, Yangjin Zhuoga, Xiaoyun Pan, Haigen Xu, Bo Li, 2010. Alien terrestrial herbs in China: diversity and ecological insights. Biodiversity Science 18 (6), 660–666. (In Chinese)
A2	Chen, C., Wang, Q., et al., 2017. Historical introduction, geographical distribution, and biological characteristics of alien plants in china. Biodiversity and Conservation 26, 353–381.
A3	Yu, H., 2017. The Flora, Distribution pattern, Diffusion pathway of Alien Species of Aquatic palnts in China. Doctor Degree Dissertation. Wuhan University, Wuhan. (In Chinese)
N1	Xu, G., Li, H., Mo, X., Meng, W., 2019. Composition and spatial-temporal distribution of Chinese naturalized plants. Chinese Journal of Plant Ecology 43(7), 601–610. (In Chinese)
N2	Jiang H., Fan, Q., Li, J., 2011. Naturalization of alien plants in China. Biodiversity Conservation 20, 1545–1556.
N3	Wu, S., Sun, H., Teng, Y., 2010. Patterns of plant invasions in China: Taxonomic, biogeographic, climatic approaches and anthropogenic effects. Biol Invasions 12, 2179–2206.
N4	Yan, X., Wang, Z., Ma, J., 2019. The checklist of the Naturalized Plants in China. Shanghai Science and Technology Press, Shanghai.
N5	Li, D., Zhang, S., Li, H., Guan, P., 2020. A newly naturalized species of Astragalus L. in China——Astragalus cicer L.. Journal of Liaoning Normal University (Natural Science Edition) 43(3), 368-371. (In Chinese)
N6	Yang, X., Li, Z., Xia, C., Yu, S., 2020. Urospermum picroides (Asteraceae), a newly naturalized alien species in China. Plant Quarantine 34(3), 58-60. (In Chinese)
N7	Li, X., Zhou, W., Guo, J., Jia, S., Huang, S., 2020. Opuntia cespitosa Rafinesque, A New Naturalized Species of Cactaceae from China.Journal of Tropical and Subtropical Botany 28(2), 192-196. (In Chinese)
N8	Xia, C., Zhang, S., Wang, Z., et al., 2020. Croton capitatus (Euphorbiaceae), a newly naturalizad alien species in China. Plant Quarantine 34(1), 54-56. (In Chinese)
N9	Wang, B., Jin, J., Chen, S., Li, B., 2019. Persicaria odorata (Lour.) Soják. (Polygonaceae), A Newly Naturalized Plant in China. Journal of Tropical and Subtropical Botany 27(4), 465-468. (In Chinese)
N10	Zhang S., Chen, Y., Huang, Y., Zhang, J., Shao, J., 2021. Rubus argutus Link (Rosaceae), a new recorded naturalized plant in China. Plant Quarantine 35(02)68-72. (In Chinese)
R1	Ma, J.S., Li, H.R., 2018. The checklist of alien invasive plants in China. Higher Education Press, Beijing. (In Chinese)
R2	National Specimen Information Infrastructure, http://www.nsii.org.cn/node/824
R3	Yan, X.L., Liu, Q.R., et al., 2014. The categorization and analysis on the geographic distribution patterns of Chinese alien invasive plants. Biodiversity Science 22(5),667–676. (In Chinese)
R4	Axmacher, J.C., Sang, W.G., 2013. Plant Invasions in China–Challenges and Chances. PLoS ONE 8(5): e64173.
R5	Bai, F., Chisholm, R., Sang, W.G., Dong, M., 2013. Spatial Risk Assessment of Alien Invasive Plants in China. Environmental Science & Technology 47,7624-7632.
R6	Weber, E., Sun, S.G., Li, B., 2008. Invasive alien plants in China: diversity and ecological insights. Biological Invasions 10, 1411–1429.
R7	Ministry of Ecology and Environment of the People's Republic of China, 2003-2016. List of alien invasive species in China, https://www.mee.gov.cn/.
R8	Wang, H., Wang, Q., Bowler, P.A., Xiong, W., 2016. Invasive aquatic plants in China. Aquatic Invasions 11, 1–9.
R9	Liu, J., Dong, M., et al., 2006. Invasive alien plants in China: role of clonality and geographical origin. Biological Invasions 8, 1461–1470.
R10	Wang, N., Li, W.F., Zhou, B., Yan, X.H., 2016. Invasiveness, clonal form and geographical origin of invasive clonal plant species in China. Biodiversity Science 24(1), 12–19. (In Chinese)
X01	Jiang, M., Ding, B., Cao, J., Liu, Q., 2004. Alien weed——Oenothera laciniata. Plant Quarantine 18(5), 285-287. (In Chinese)
X02	Two Newly Naturalized Plants of the Boraginaceae in Taiwan: Trichodesma indicum (L.) Lehm. and Trichodesma zeylanicum (Burm.f.) R. Br.
X03	Guo, Q., 2011. Risk Analysis of Import of Cenchrus longispinus into China. Acta Agriculturae Jiangxi 23(12), 68-70. (In Chinese)
X04	Xu, Y., Fan, X., Chen, K., He, J., 2018. Euphorbia davidii and its pest risk assessment. Plant Quarantine 32(6), 59-63. (In Chinese)
X05	Fan, X., Zhang, S., Gao, T., 2011. Grindelia, A New Naturalized Genus of the Tribe Astereae, Asteraceae in China. Plant Diversity and Resources 33(2), 171-173. (In Chinese)
X06	http://kplant.biodiv.tw/index.htm
X07	Kang, L., Chen, D., Wang, Y., 2016. Narrow -leaf paleseed—A new record species in China. Plant Quarantine 30(3), 87-89. (In Chinese)
X08	Zhang, S., Li, Z., Wang, Q., et al., 2009. A Newly Recorded Species Rorippa amphibia (L.) Besser from China. Journal of Tropical and Subtropical Botany 17(2 ), 176-178. (In Chinese)
X09	Taiwan Encyclopedia of Life, https://taieol.tw/

## Sheet: TableS1
Phylum	Family	Genus	Species_in_tree	Species_in_references	Species_in_tree_names_Accepted	Origins_references	Lifeform_references	Introduction_pathway_references	Alien_we_used	Naturalized_we_used	Invasive_we_used	Invasive_references	Alien	Naturalized	Invasive	Casual
1_Pteridophyta	Cyatheaceae	Cyathea	Cyathea_lepifera	Cyathea_lepifera/Sphaeropteris_lepifera	Accepted_TPL	Native to China[POWO,N4]	Tree[N1]	Native to China	Native to China	Native to China	Native to China	×	0	0	0	0
1_Pteridophyta	Dryopteridaceae	Bolbitis	Bolbitis_heudelotii	Bolbitis_heudelotii	Accepted_TPL	Africa[POWO,A3]	Perennial[FOC]	Landscaping[A3]	Alien[A3]	Non-naturalized	Non-invasive: Beneficial alien species-Landscapeing[A3]	×	1	0	0	1
1_Pteridophyta	Equisetaceae	Equisetum	Equisetum_arvense	Equisetum_arvense	Accepted_TPL	Native to China[POWO,N4,R1]	Perennial[FOC]	Native to China	Native to China	Native to China	Native to China	Recommended for exclusion[R2]	0	0	0	0
1_Pteridophyta	Equisetaceae	Equisetum	Equisetum_ramosissimum	Equisetum_ramosissimum	Accepted_TPL	Native to China[POWO,N4,R1]	Perennial[FOC]	Native to China	Native to China	Native to China	Native to China	Recommended for exclusion[R2]	0	0	0	0
1_Pteridophyta	Equisetaceae	Equisetum	Equisetum_variegatum	Equisetum_variegatum	Accepted_CoLC&TPL	Native to China[FOC,POWO]	Perennial[N3]	Native to China	Native to China	Native to China	Native to China	×	0	0	0	0
1_Pteridophyta	Equisetaceae	Equisetum	Equisetum_variegatum_subsp._alaskanum	Equisetum_variegatum_subsp._Alaskanum/Equisetum_alaskanum	Accepted_CoLC&TPL	Native to China[FOC,POWO]	Perennial[FOC]	Native to China	Native to China	Native to China	Native to China	Beneficial alien species-Landscapeing[A3]	0	0	0	0
1_Pteridophyta	Isoetaceae	Calamaria	Calamaria_malinverniana	Isoetes_malinverniana	Accepted_TPL	Europe[POWO]	Perennial[FOC]	Landscaping[A3]	Alien[A3]	Non-naturalized	Non-invasive: Beneficial alien species-Landscapeing[A3]	×	1	0	0	1
1_Pteridophyta	Isoetaceae	Isoetes	Isoetes_echinospora	Isoetes_tenella	Accepted_TPL	N-America[POWO]	Perennial[FOC]	Landscaping[A3]	Alien[A3]	Non-naturalized	Non-invasive: Beneficial alien species-Landscapeing[A3]	×	1	0	0	1
1_Pteridophyta	Isoetaceae	Isoetes	Isoetes_histrix	Isoetes_histrix	Accepted_CoLC&POWO	Africa,Europe[POWO,A3]	Perennial[FOC]	Landscaping[A3]	Alien[A3]	Non-naturalized	Non-invasive: Beneficial alien species-Landscapeing[A3]	×	1	0	0	1
1_Pteridophyta	Isoetaceae	Isoetes	Isoetes_longissima	Isoetes_velata	Accepted_CoLC&POWO	Mediterranean[POWO]	Perennial[FOC]	Landscaping[A3]	Alien[A3]	Non-naturalized	Non-invasive: Beneficial alien species-Landscapeing[A3]	×	1	0	0	1
1_Pteridophyta	Marsileaceae	Marsilea	Marsilea_coromandelina	Marsilea_coromandelina	Accepted_CoLC&TPL	Trop-Asia,Africa[POWO]	Perennial[FOC]	Landscaping[A3]	Alien[A3]	Non-naturalized	Non-invasive: Beneficial alien species-Landscapeing[A3]	×	1	0	0	1
1_Pteridophyta	Marsileaceae	Marsilea	Marsilea_drummondii	Marsilea_drummondii	Accepted_CoLC&POWO	Oceania[POWO,A3]	Perennial[FOC]	Landscaping[A3]	Alien[A3]	Non-naturalized	Non-invasive: Beneficial alien species-Landscapeing[A3]	×	1	0	0	1
1_Pteridophyta	Marsileaceae	Marsilea	Marsilea_hirsuta	Marsilea_hirsuta	Accepted_TPL	Oceania[POWO,A3]	Perennial[FOC]	Landscaping[A3]	Alien[A3]	Non-naturalized	Non-invasive: Beneficial alien species-Landscapeing[A3]	×	1	0	0	1
1_Pteridophyta	Marsileaceae	Marsilea	Marsilea_quadrifolia	Marsilea_quadrifolia	Accepted_TPL	Native to China[POWO,N4,R1]	Perennial[FOC]	Native to China	Native to China	Native to China	Native to China	×	0	0	0	0
1_Pteridophyta	Marsileaceae	Regnellidium	Regnellidium_diphyllum	Regnellidium_diphyllum	Accepted_TPL&POWO	S-America[POWO,A3]	Perennial[FOC]	Landscaping[A3]	Alien[A3]	Non-naturalized	Non-invasive: Beneficial alien species-Landscapeing[A3]	×	1	0	0	1
1_Pteridophyta	Nephrolepidaceae	Nephrolepis	Nephrolepis_exaltata	Nephrolepis_exaltata	Accepted_TPL&POWO	America[POWO]	Perennial[FOC]	Landscaping[A3]	Alien[A3]	Non-naturalized	Non-invasive: Beneficial alien species-Landscapeing[A3]	×	1	0	0	1
1_Pteridophyta	Pteridaceae	Adiantum	Adiantum_capillus_veneris	Adiantum_capillus-veneris	Accepted_TPL	Native to China[POWO,N4]	Perennial[FOC]	Native to China	Native to China	Native to China	Native to China	×	0	0	0	0
1_Pteridophyta	Pteridaceae	Ceratopteris	Ceratopteris_cornuta	Ceratopteris_cornuta	Accepted_TPL	Trop-Asia,Africa[POWO]	Annual[FOC]	Landscaping[A3,R8]	Alien[A3,R8]	Naturalized[R8]	Non-invasive: Beneficial alien species-Landscapeing[A3]	Invasive[R8]	1	1	0	0
1_Pteridophyta	Pteridaceae	Ceratopteris	Ceratopteris_pteridoides	Ceratopteris_pteridoides	Accepted_TPL	Native to China[POWO,N4]	Annual[FOC]	Native to China	Native to China	Native to China	Native to China	Invasive[R8]	0	0	0	0
1_Pteridophyta	Pteridaceae	Ceratopteris	Ceratopteris_thalictroides	Ceratopteris_thalictroides/Ceratopteris_froesii	Accepted_TPL&CoLC&POWO	Native to China[POWO,N4]	Annual[FOC]	Native to China	Native to China	Native to China	Native to China	Beneficial alien species-Landscapeing[A3]	0	0	0	0
1_Pteridophyta	Pteridaceae	Pityrogramma	Pityrogramma_calomelanos	Pityrogramma_calomelanos	Accepted_TPL&POWO	America[POWO,N2,N4]	Perennial[FOC]	Others[N1]	Alien[N1,N2,N4]	Naturalized[N1,N2,N4]	Non-invasive: Recommended for exclusion[R1]	×	1	1	0	0
1_Pteridophyta	Salviniaceae	Azolla	Azolla_caroliniana	Azolla_caroliniana	Accepted_TPL	America[POWO]	Perennial[FOC,N1,N2]	Forage&Timberuse[FOC,A3,R8]	Alien[A3,N1,N2,N4,R8]	Naturalized[N1,N2,N4]	Non-invasive: Beneficial alien species-Forage[A3]	Invasive[R8]	1	1	0	0
1_Pteridophyta	Salviniaceae	Azolla	Azolla_filiculoides	Azolla_filiculoides/Azolla_japonica	Accepted_TPL	America[FOC,POWO]	Perennial[FOC]	Forage&Timberuse[FOC,A3,R8,N1]	Alien[A2,A3,N1,N2,N3,N4]	Naturalized[N1,N2,N3,N4]	Invasive: Local invasion[R1];Serious invasion[R2,R3,R10]	Invasive[R1,R2,R3,R8,R10]	1	1	1	0
1_Pteridophyta	Salviniaceae	Azolla	Azolla_filiculoides_subsp._cristata	Azolla_cristata	Accepted_CoLC&POWO	S-America[POWO]	Perennial[FOC]	Forage&Timberuse[FOC,A3]	Alien[A3]	Non-naturalized	Non-invasive: Beneficial alien species-Forage[A3]	×	1	0	0	1
1_Pteridophyta	Salviniaceae	Azolla	Azolla_imbricata	Azolla_imbricata/Azolla_pinnata_subsp._asiatica	Accepted_TPL	Native to China[POWO,N4,R1,R2]	Perennial[FOC]	Native to China	Native to China	Native to China	Native to China	Invasive[R8]	0	0	0	0
1_Pteridophyta	Salviniaceae	Azolla	Azolla_microphylla	Azolla_mexicana	Accepted_TPL	America[POWO]	Perennial[FOC]	Forage&Timberuse[FOC,A3,R8]	Alien[A3,R8]	Naturalized[R8]	Non-invasive: Beneficial alien species-Forage[A3]	Invasive[R8]	1	1	0	0
1_Pteridophyta	Salviniaceae	Azolla	Azolla_nilotica	Azolla_nilotica	Accepted_CoLC	Africa[POWO,A3]	Perennial[FOC]	Forage&Timberuse[FOC,A3]	Alien[A3]	Non-naturalized	Non-Invasive: Minor harmful alien species[A3]	×	1	0	0	1
1_Pteridophyta	Salviniaceae	Azolla	Azolla_pinnata	Azolla_pinnata	Accepted_TPL	Oceania[POWO]	Perennial[FOC]	Forage&Timberuse[FOC,A3]	Alien[A3]	Non-naturalized	Non-invasive: Beneficial alien species-Forage[A3]	×	1	0	0	1
1_Pteridophyta	Salviniaceae	Salvinia	Salvinia_adnata	Salvinia_adnata/Salvinia_molesta	Accepted_TPL	S-America[A3,N1,R3,R8,N4]	Perennial[N1]	Landscaping[N1]	Alien[A3,N1,N4]	Naturalized[N1,N4]	Invasive: Local invasion[R1,R2,R3,R10]	Invasive[R1,R2,R3,R8,R10]	1	1	1	0
1_Pteridophyta	Salviniaceae	Salvinia	Salvinia_auriculata	Salvinia_auriculata	Accepted_TPL&POWO	America[POWO]	Perennial[FOC]	Landscaping[A3]	Alien[A3]	Non-naturalized	Non-invasive: Beneficial alien species-Landscapeing[A3]	×	1	0	0	1
1_Pteridophyta	Salviniaceae	Salvinia	Salvinia_cucullata	Salvinia_cucullata	Accepted_CoLC&POWO	Trop-Asia[POWO]	Perennial[FOC]	Landscaping[A3]	Alien[A3]	Non-naturalized	Non-invasive: Beneficial alien species-Landscapeing[A3]	×	1	0	0	1
1_Pteridophyta	Salviniaceae	Salvinia	Salvinia_natans	Salvinia_natans	Accepted_TPL	Native to China[POWO,N4,R1]	Perennial[FOC]	Native to China	Native to China	Native to China	Native to China	×	0	0	0	0
1_Pteridophyta	Selaginellaceae	Selaginella	Selaginella_uncinata	Selaginella_uncinata	Accepted_TPL	Native to China[POWO,N4,R1]	Native to China	Native to China	Native to China	Native to China	Native to China	Recommended for exclusion[R2]	0	0	0	0
1_Pteridophyta	Thelypteridaceae	Oreopteris	Oreopteris_elwesii	Oreopteris_elwesii	Accepted_TPL	Trop-Asia[FOC,N1]	Perennial[FOC]	Others[N1]	Alien[N1]	Naturalized[N1]	Non-invasive	×	1	1	0	0
2_Gymnospermae	Araucariaceae	Araucaria	Araucaria_bidwillii	Araucaria_bidwillii	Accepted_TPL	Oceania[FOC,N1]	Tree[FOC,N1]	Timberuse[FOC]	Alien[N1]	Naturalized[N1]	Non-invasive	×	1	1	0	0
2_Gymnospermae	Cupressaceae	Chamaecyparis	Chamaecyparis_obtusa	Chamaecyparis_obtusa	Accepted_TPL	Tem-Asia[FOC,N1]	Tree[N1]	Landscaping[FOC,N1]	Alien[N1]	Naturalized[N1]	Non-invasive	×	1	1	0	0
2_Gymnospermae	Cupressaceae	Cryptomeria	Cryptomeria_japonica	Cryptomeria_japonica	Accepted_TPL	Tem-Asia[FOC,N1]	Tree[N1]	Landscaping[FOC,N1]	Alien[N1]	Naturalized[N1]	Non-invasive	×	1	1	0	0
2_Gymnospermae	Cupressaceae	Taxodium	Taxodium_distichum	Taxodium_distichum	Accepted_TPL	N-America[FOC,A3,R8,N4]	Tree[FOC,N1]	Landscaping[FOC,N1,A3,R8]	Alien[A3,N1,N4,R8]	Naturalized[N1,N4]	Non-invasive: Cultivated[N4];Undetermined alien species [A3]	Invasive[R8]	1	1	0	0
2_Gymnospermae	Cupressaceae	Taxodium	Taxodium_distichum_var._imbricatum	Taxodium_distichum_var._imbricatum/Taxodium_ascendens	Accepted_CoLC&TPL	N-America[A3,N1,R8]	Tree[N1]	Landscaping[N1,A3,R8]	Alien[A3,N1,R8]	Naturalized[N1]	Non-invasive: Undetermined alien species[A3]	Invasive[R8]	1	1	0	0
2_Gymnospermae	Cupressaceae	Taxodium	Taxodium_huegelii	Taxodium_huegelii/Taxodium_mucronatum	Accepted_TPL	N-America[N1,A3,R8]	Tree[N1]	Landscaping[N1,A3,R8]	Alien[A3,N1,R8]	Naturalized[N1]	Non-invasive: Undetermined alien species[A3]	Invasive[R8]	1	1	0	0
2_Gymnospermae	Pinaceae	Larix	Larix_kaempferi	Larix_kaempferi	Accepted_TPL	Tem-Asia[FOC,N1]	Tree[N1]	Landscaping[FOC,N1]	Alien[N1]	Naturalized[N1]	Non-invasive	×	1	1	0	0
2_Gymnospermae	Pinaceae	Picea	Picea_abies	Picea_abies	Accepted_TPL	Europe[FOC,N4]	Tree[FOC]	Landscaping[FOC]	Alien[R2,N4]	Naturalized[N4]	Non-invasive: Recommended for exclusion[R2];Cultivated[N4]	×	1	1	0	0
2_Gymnospermae	Pinaceae	Pinus	Pinus_banksiana	Pinus_banksiana	Accepted_TPL	N-America[FOC,N1,R5,N2,N4]	Tree[FOC,N1,R5,N2]	Landscaping[FOC,N1]	Alien[N1,N2,N4]	Naturalized[N1,N2,N4]	Non-invasive: 1[R5];Cultivated[N4]	Invasive[R5]	1	1	0	0
2_Gymnospermae	Pinaceae	Pinus	Pinus_massoniana_thunbergii	Pinus_massoniana_×_thunbergii	Accepted_FOC	Artificial[FOC,N1]	Tree[FOC,N1]	Others[N1]	Alien[N1]	Naturalized[N1]	Non-invasive	×	1	1	0	0
2_Gymnospermae	Pinaceae	Pinus	Pinus_pinaster	Pinus_pinaster	Accepted_TPL&POWO	Mediterranean[POWO,N1]	Tree[FOC,N1]	Landscaping[FOC,N1]	Alien[N1]	Naturalized[N1]	Non-invasive	×	1	1	0	0
2_Gymnospermae	Pinaceae	Pinus	Pinus_rigida	Pinus_rigida	Accepted_TPL	N-America[POWO,N1]	Tree[FOC,N1]	Landscaping[FOC,N1]	Alien[N1]	Naturalized[N1]	Non-invasive	×	1	1	0	0
2_Gymnospermae	Pinaceae	Pinus	Pinus_taeda	Pinus_taeda	Accepted_TPL	N-America[FOC,N1]	Tree[FOC,N1]	Landscaping[FOC,N1]	Alien[N1]	Naturalized[N1]	Non-invasive	×	1	1	0	0
2_Gymnospermae	Pinaceae	Pinus	Pinus_thunbergii	Pinus_thunbergii	Accepted_TPL	Tem-Asia[FOC,N1,R5,N2,N4]	Tree[FOC,N1,R5,N2]	Landscaping[FOC,N1]	Alien[N1,N2,N4]	Naturalized[N1,N2,N4]	Non-invasive: 1[R5];Cultivated[N4]	Invasive[R5]	1	1	0	0
2_Gymnospermae	Podocarpaceae	Podocarpus	Podocarpus_macrophyllus	Podocarpus_macrophyllus	Accepted_TPL	Native to China[POWO,N4]	Native to China	Native to China	Native to China	Native to China	Native to China	×	0	0	0	0
3_Angiospermae_Dicotyledoneae	Acanthaceae	Andrographis	Andrographis_paniculata	Andrographis_paniculata	Accepted_TPL&POWO	Trop-Asia[POWO,N1,N4,N3,A2]	Annual[FOC,N1,A2,R5,N2,N3]	Medicinal[N1]	Alien[A1,A2,N1,N2,N3,N4]	Naturalized[N1,N2,N3,N4]	Non-invasive: Recommended for exclusion[R1];Requiring further observation[R2,R3];1[R5]	Invasive[R5]	1	1	0	0
3_Angiospermae_Dicotyledoneae	Acanthaceae	Asystasia	Asystasia_gangetica	Asystasia_gangetica	Accepted_TPL&POWO	Trop-Asia,Oceania[POWO]	Perennial[N1,A2]	Landscaping[N1]	Alien[A2,N1,N4]	Naturalized[N1,N4]	Non-invasive	×	1	1	0	0
3_Angiospermae_Dicotyledoneae	Acanthaceae	Asystasia	Asystasia_gangetica_subsp._micrantha	Asystasia_gangetica_subsp._micrantha	Accepted_TPLpp	Africa[POWO,N4,N1]	Perennial[N1,N2]	Landscaping[N1]	Alien[N1,N2,N4]	Naturalized[N1,N2,N4]	Non-invasive	×	1	1	0	0
3_Angiospermae_Dicotyledoneae	Acanthaceae	Asystasiella	Asystasiella_neesiana	Asystasia_neesiana/Mackaya_neesiana	Accepted_TPL	Native to China[POWO,N4,R1,R2]	Native to China	Native to China	Native to China	Native to China	Native to China	×	0	0	0	0
3_Angiospermae_Dicotyledoneae	Acanthaceae	Avicennia	Avicennia_germinans	Avicennia_germinans	Accepted_TPL&POWO	Africa,America[POWO]	Tree[A2]	Landscaping	Alien[A2]	Non-naturalized	Non-invasive	×	1	0	0	1
3_Angiospermae_Dicotyledoneae	Acanthaceae	Barleria	Barleria_cristata	Barleria_cristata	Accepted_TPL	Native to China[POWO,N4,R1,R2]	Shrub[N2]	Native to China	Native to China	Native to China	Native to China	×	0	0	0	0
3_Angiospermae_Dicotyledoneae	Acanthaceae	Dicliptera	Dicliptera_chinensis	Dicliptera_chinensis	Accepted_TPL	Native to China[POWO,N4]	Native to China	Native to China	Native to China	Native to China	Native to China	×	0	0	0	0
3_Angiospermae_Dicotyledoneae	Acanthaceae	Fittonia	Fittonia_albivenis	Fittonia_albivenis/Fittonia_verschaffeltii	Accepted_CoLC&TPL	S-America[POWO]	Perennial[FOC]	Landscaping[A3]	Alien[A1,A3]	Non-naturalized	Non-invasive: Beneficial alien species-Landscapeing[A3]	×	1	0	0	1
3_Angiospermae_Dicotyledoneae	Acanthaceae	Hemigraphis	Hemigraphis_alternata	Hemigraphis_alternata	Accepted_TPL	Trop-Asia[POWO,A3]	Annual[Baidu baike]	Landscaping[A3]	Alien[A3]	Non-naturalized	Non-invasive: Beneficial alien species-Landscapeing[A3]	×	1	0	0	1
3_Angiospermae_Dicotyledoneae	Acanthaceae	Hygrophila	Hygrophila_abyssinica	Hygrophila_abyssinica	Accepted_TPL	Africa[POWO]	Perennial[Baidu baike]	Landscaping[A3,R8]	Alien[A3,R8]	Naturalized[R8]	Non-invasive: Beneficial alien species-Landscapeing[A3]	Invasive[R8]	1	1	0	0
3_Angiospermae_Dicotyledoneae	Acanthaceae	Hygrophila	Hygrophila_auriculata	Hygrophila_spinosa	Accepted_TPL	Trop-Asia,Africa[POWO]	Perennial[Baidu baike]	Landscaping[A3]	Alien[A3]	Non-naturalized	Non-invasive: Beneficial alien species-Landscapeing[A3]	×	1	0	0	1
3_Angiospermae_Dicotyledoneae	Acanthaceae	Hygrophila	Hygrophila_balsamica	Hygrophila_balsamica	Accepted_CoLC	Trop-Asia[POWO]	Perennial[Baidu baike]	Landscaping[A3]	Alien[A3]	Non-naturalized	Non-invasive: Beneficial alien species-Landscapeing[A3]	×	1	0	0	1
3_Angiospermae_Dicotyledoneae	Acanthaceae	Hygrophila	Hygrophila_corymbosa	Hygrophila_corymbosa	Accepted_TPL&POWO	Trop-Asia[POWO,N1,N4]	Perennial[N1]	Landscaping[N1,A3]	Alien[A3,N1,N4]	Naturalized[N1,N4]	Non-invasive: Beneficial alien species-Landscapeing[A3]	×	1	1	0	0
3_Angiospermae_Dicotyledoneae	Acanthaceae	Hygrophila	Hygrophila_costata	Hygrophila_costata/Hygrophila_lacustris	Accepted_TPL&POWO	America[POWO,A3]	Perennial[Baidu baike]	Landscaping[A3,R8]	Alien[A3,R8]	Naturalized[R8]	Non-invasive: Beneficial alien species-Landscapeing[A3]	Invasive[R8]	1	1	0	0
3_Angiospermae_Dicotyledoneae	Acanthaceae	Hygrophila	Hygrophila_difformis	Hygrophila_difformis	Accepted_CoLC	Trop-Asia[N1,N4]	Perennial[N1]	Landscaping[N1,A3]	Alien[A3,N1,N4]	Naturalized[N1,N4]	Non-invasive: Beneficial alien species-Landscapeing[A3]	×	1	1	0	0
3_Angiospermae_Dicotyledoneae	Acanthaceae	Hygrophila	Hygrophila_polysperma	Hygrophila_polysperma/Hygrophila_rubella	Accepted_TPL	Native to China[POWO]	Annual[FOC]	Native to China	Native to China	Native to China	Native to China	Invasive[R8];Beneficial alien species-Landscapeing[A3]	0	0	0	0
3_Angiospermae_Dicotyledoneae	Acanthaceae	Hygrophila	Hygrophila_ringens	Hygrophila_ringens/Hygrophila_salicifolia/Hygrophila_angustifolia/Hygrophila_saxatilis/Hygrophila_violacea	Accepted_TPL	Native to China[POWO]	Perennial[FOC]	Native to China	Native to China	Native to China	Native to China	Invasive[R8];Beneficial alien species-Landscapeing[A3]	0	0	0	0
3_Angiospermae_Dicotyledoneae	Acanthaceae	Hygrophila	Hygrophila_stricta	Hygrophila_stricta	Accepted_TPL	Trop-Asia[N1,R8,N4]	Perennial[N1]	Others[N1]	Alien[N1,N4]	Naturalized[N1,N4]	Non-invasive	Invasive[R8]	1	1	0	0
3_Angiospermae_Dicotyledoneae	Acanthaceae	Hygrophila	Hygrophila_triflora	Hygrophila_triflora	Accepted_CoLC	Trop-Asia,Oceania[POWO]	Perennial[Baidu baike]	Landscaping[A3]	Alien[A3]	Non-naturalized	Non-invasive: Beneficial alien species-Landscapeing[A3]	×	1	0	0	1
3_Angiospermae_Dicotyledoneae	Acanthaceae	Justicia	Justicia_adhatoda	Justicia_adhatoda/Adhatoda_vasica	Accepted_TPL	Trop-Asia[POWO,N1,N3,A2,R3,N4]	Shrub[N1,N2,A2]	Landscaping[N1,N3]	Alien[A2,N1,N2,N3,N4]	Naturalized[N1,N2,N3,N4]	Non-invasive: Requiring further observation[R1,R2,R3]	×	1	1	0	0
3_Angiospermae_Dicotyledoneae	Acanthaceae	Justicia	Justicia_comata	Justicia_comata	Accepted_CoLC&TPL	America[POWO,N4]	Annual[N1,N2]	Others[N1]	Alien[N1,N2,N4]	Naturalized[N1,N2,N4]	Non-invasive	×	1	1	0	0
3_Angiospermae_Dicotyledoneae	Acanthaceae	Justicia	Justicia_gendarussa	Justicia_gendarussa	Accepted_TPL	Trop-Asia[N1,R3,A2,N4]	Subshrub[FOC]	Others[N1]	Alien[A2,N1,N4]	Naturalized[N1,N4]	Non-invasive: Requiring further observation[R1,R2,R3]	×	1	1	0	0
3_Angiospermae_Dicotyledoneae	Acanthaceae	Justicia	Justicia_procumbens	Justicia_procumbens	Accepted_TPL	Native to China[FOC,POWO,N4,R1,R2]	Native to China	Native to China	Native to China	Native to China	Native to China	×	0	0	0	0
3_Angiospermae_Dicotyledoneae	Acanthaceae	Justicia	Justicia_ventricosa	Justicia_ventricosa	Accepted_TPL	Trop-Asia[FOC,N4]	Subshrubs/Perennial herbs[foc]	Medicinal[FOC]	Alien[N4]	Naturalized[N4]	Non-invasive	×	1	1	0	0
3_Angiospermae_Dicotyledoneae	Acanthaceae	Ruellia	Ruellia_blechum	Blechum_pyramidatum/Ruellia_blechum	Accepted_CoLC&POWO	America[POWO,N1]	Perennial[Baidu baike]	Medicinal	Alien[N1,N2]	Naturalized[N1,N2]	Non-invasive	×	1	1	0	0
3_Angiospermae_Dicotyledoneae	Acanthaceae	Ruellia	Ruellia_longepetiolata	Ruellia_squarrosa	Accepted_CoLC&POWO	N-America[POWO]	Perennial[FOC]	Landscaping	Alien[N4]	Naturalized[N4]	Non-invasive	×	1	1	0	0
3_Angiospermae_Dicotyledoneae	Acanthaceae	Ruellia	Ruellia_simplex	Ruellia_simplex/Ruellia_brittoniana	Accepted_TPL	N-America[N1,N2,N3]	Perennial[N1]	Landscaping[N1,N3]	Alien[N1,N2,N3,N4]	Naturalized[N1,N2,N3,N4]	Non-invasive	×	1	1	0	0
3_Angiospermae_Dicotyledoneae	Acanthaceae	Ruellia	Ruellia_tuberosa	Ruellia_tuberosa	Accepted_TPL&POWO	America[FOC,POWO,R3,R10,N4]	Perennial[FOC,N1]	Landscaping[N1]	Alien[N1,N4]	Naturalized[N1,N4]	Non-invasive: Requiring further observation[R1,R2,R3,R10]	×	1	1	0	0
3_Angiospermae_Dicotyledoneae	Acanthaceae	Sanchezia	Sanchezia_oblonga	Sanchezia_nobilis	Accepted_CoLC&POWO	S-America[FOC,POWO,R3,N4,N1]	Shrub[FOC,N1]	Landscaping[N1]	Alien[N1,N4]	Naturalized[N1,N4]	Non-invasive: Recommended for exclusion[R1];Requiring further observation[R2,R3]	×	1	1	0	0
3_Angiospermae_Dicotyledoneae	Acanthaceae	Strobilanthes	Strobilanthes_alternata	Strobilanthes_alternata	Accepted_CoLC	Trop-Asia[POWO,A3]	Perennial[FOC]	Landscaping[A3]	Alien[A3]	Non-naturalized	Non-invasive: Beneficial alien species-Landscapeing[A3]	×	1	0	0	1
3_Angiospermae_Dicotyledoneae	Acanthaceae	Strobilanthes	Strobilanthes_cusia	Strobilanthes_cusia	Accepted_TPL	Native to China[POWO,N4]	Native to China	Native to China	Native to China	Native to China	Native to China	×	0	0	0	0
3_Angiospermae_Dicotyledoneae	Acanthaceae	Strobilanthes	Strobilanthes_repanda	Strobilanthes_repanda	Accepted_CoLC	Trop-Asia[POWO,A3]	Perennial[FOC]	Landscaping[A3]	Alien[A3]	Non-naturalized	Non-invasive: Beneficial alien species-Landscapeing[A3]	×	1	0	0	1
3_Angiospermae_Dicotyledoneae	Acanthaceae	Thunbergia	Thunbergia_affinis	Thunbergia_affinis	Accepted_TPL	Africa[N1,N2,N4]	Shrub[N1,N2]	Landscaping[N1]	Alien[N1,N2,N4]	Naturalized[N1,N2,N4]	Non-invasive	×	1	1	0	0
3_Angiospermae_Dicotyledoneae	Acanthaceae	Thunbergia	Thunbergia_alata	Thunbergia_alata	Accepted_TPL	Africa[FOC,N1,N2,R3,N4]	Liana[FOC]	Landscaping[FOC,N1]	Alien[N1,N2,N4]	Naturalized[N1,N2,N4]	Non-invasive: Requiring further observation[R1,R2,R3]	×	1	1	0	0
3_Angiospermae_Dicotyledoneae	Acanthaceae	Thunbergia	Thunbergia_fragrans	Thunbergia_fragrans	Accepted_TPL	Native to China[POWO,N4]	Native to China	Native to China	Native to China	Native to China	Native to China	×	0	0	0	0
3_Angiospermae_Dicotyledoneae	Acanthaceae	Thunbergia	Thunbergia_grandiflora	Thunbergia_grandiflora	Accepted_TPL	Native to China[POWO,N4,R1,R2]	Liana[FOC]	Native to China	Native to China	Native to China	Native to China	Invasive[2[R5]]	0	0	0	0
3_Angiospermae_Dicotyledoneae	Acanthaceae	Thunbergia	Thunbergia_laurifolia	Thunbergia_laurifolia	Accepted_TPL	Trop-Asia[POWO,N1]	Perennial[N1]	Landscaping[N1]	Alien[N1]	Naturalized[N1]	Non-invasive	×	1	1	0	0
3_Angiospermae_Dicotyledoneae	Aizoaceae	Faucaria	Faucaria_felina	Faucaria_felina	Accepted_TPL&POWO	Africa[POWO]	Perennial[Baidu baike]	Landscaping	Alien[A1]	Non-naturalized	Non-invasive	×	1	0	0	1
3_Angiospermae_Dicotyledoneae	Aizoaceae	Glottiphyllum	Glottiphyllum_depressum	Glottiphyllum_depressum	Accepted_TPL&POWO	Africa[POWO]	Perennial[Baidu baike]	Landscaping	Alien[A1]	Non-naturalized	Non-invasive	×	1	0	0	1
3_Angiospermae_Dicotyledoneae	Aizoaceae	Lampranthus	Lampranthus_spectabilis	Lampranthus_spectabilis	Accepted_TPL	Africa[POWO,N1]	Perennial[N1]	Landscaping[N1]	Alien[A1,N1]	Naturalized[N1]	Non-invasive	×	1	1	0	0
3_Angiospermae_Dicotyledoneae	Aizoaceae	Lithops	Lithops_pseudotruncatella	Lithops_pseudotruncatella	Accepted_TPL&POWO	Africa[POWO]	Perennial[Baidu baike]	Landscaping	Alien[A1]	Non-naturalized	Non-invasive	×	1	0	0	1
3_Angiospermae_Dicotyledoneae	Aizoaceae	Mesembryanthemum	Mesembryanthemum_cordifolium	Mesembryanthemum_cordifolium	Accepted_TPL	Africa[POWO,N1]	Perennial[N1]	Landscaping[N1]	Alien[N1]	Naturalized[N1]	Non-invasive	×	1	1	0	0
3_Angiospermae_Dicotyledoneae	Aizoaceae	Mesembryanthemum	Mesembryanthemum_crystallinum	Mesembryanthemum_crystallinum	Accepted_TPL	Africa[FOC]	Annual[FOC]	Landscaping[FOC]	Alien[A1]	Non-naturalized	Non-invasive	×	1	0	0	1
3_Angiospermae_Dicotyledoneae	Aizoaceae	Sesuvium	Sesuvium_portulacastrum	Sesuvium_portulacastrum	Accepted_TPL	Native to China[POWO,N4]	Native to China	Native to China	Native to China	Native to China	Native to China	×	0	0	0	0
3_Angiospermae_Dicotyledoneae	Aizoaceae	Tetragonia	Tetragonia_tetragonioides	Tetragonia_tetragonioides	Accepted_TPL	Tem-Asia,Oceania,America[N2,N4]	Annual[FOC,N1,N2]	Foodcrop&Medicinal[FOC]	Alien[N1,N2,N4]	Naturalized[N1,N2,N4]	Invasive: General invasion[R1];Requiring further observation[R2,R3]	Invasive[R1,R2,R3]	1	1	1	0
3_Angiospermae_Dicotyledoneae	Aizoaceae	Trianthema	Trianthema_portulacastrum	Trianthema_portulacastrum	Accepted_TPL&POWO	Native to China[FOC,POWO]	Perennial[FOC]	Native to China	Native to China	Native to China	Native to China	×	0	0	0	0
3_Angiospermae_Dicotyledoneae	Alstroemeriaceae	Alstroemeria	Alstroemeria_aurea	Alstroemeria_aurea	Accepted_TPL&POWO	S-America[POWO]	Perennial[FOC]	Landscaping	Alien[A1]	Non-naturalized	Non-invasive	×	1	0	0	1
3_Angiospermae_Dicotyledoneae	Amaranthaceae	Achyranthes	Achyranthes_aspera	Achyranthes_aspera	Accepted_TPL	Native to China[POWO,N4,R1,R2]	Perennial[FOC]	Native to China	Native to China	Native to China	Native to China	×	0	0	0	0
3_Angiospermae_Dicotyledoneae	Amaranthaceae	Alternanthera	Alternanthera_bettzickiana	Alternanthera_bettzickiana/Alternanthera_ficoidea	Accepted_TPL&POWO	S-America[FOC,POWO,N4,R3,R5]	Perennial[FOC]	Landscaping[FOC,A3]	Alien[A1,A3,N1,N2,N4]	Naturalized[N1,N2,N4]	Non-invasive: Recommended for exclusion[R1];Requiring further observation[R2,R3];1[R5];Beneficial alien species-Landscapeing[A3]	Invasive[R5]	1	1	0	0
3_Angiospermae_Dicotyledoneae	Amaranthaceae	Alternanthera	Alternanthera_paronychioides	Alternanthera_paronychioides	Accepted_TPL&POWO	America[FOC,POWO,N3,A3]	Perennial[FOC]	Landscaping[A3,N3]	Alien[A1,A2,A3,N1,N2,N3,N4]	Naturalized[N1,N2,N3,N4]	Invasive: Local invasion[R1,R2,R3,R10];2[R5]	Invasive[R1,R2,R3,R4,R5,R10]	1	1	1	0
3_Angiospermae_Dicotyledoneae	Amaranthaceae	Alternanthera	Alternanthera_philoxeroides	Alternanthera_philoxeroides	Accepted_TPL	S-America[FOC,N1,A3,A2,N2,R5,R6,R8,,N3,R3,N4]	Perennial[FOC]	Forage[FOC,N1,A3,R8]	Alien[A1,A2,A3,N1,N2,N3,N4]	Naturalized[N1,N2,N3,N4]	Invasive: Malignant invasion[R1,R2,R3,R10,R9,A3];3[R5]	Invasive[R1,R2,R3,R4,R5,R6,R7,R8,R9,R10,A3]	1	1	1	0
3_Angiospermae_Dicotyledoneae	Amaranthaceae	Alternanthera	Alternanthera_pungens	Alternanthera_pungens	Accepted_TPL	S-America[FOC,N1,A3,R3,A2,R5,R6,N2,N3,N4]	Annual[FOC]	Others[FOC,N1,R10]	Alien[A1,A2,A3,N1,N2,N3,N4]	Naturalized[N1,N2,N3,N4]	Invasive: Local invasion[R1];Serious invasion[R2,R3,R10,R9];2[R5]	Invasive[R1,R2,R3,R4,R5,R6,R9,R10]	1	1	1	0
3_Angiospermae_Dicotyledoneae	Amaranthaceae	Alternanthera	Alternanthera_ramosissima	Alternanthera_dentata_Stuchlík_ex_R.E.Fr.	Accepted_TPL&POWO	S-America[POWO,N4]	Perennial[Baidu baike]	Landscaping	Alien[N4]	Naturalized[N4]	Non-invasive	×	1	1	0	0
3_Angiospermae_Dicotyledoneae	Amaranthaceae	Alternanthera	Alternanthera_reineckii	Alternanthera_reineckii	Accepted_CoLC&TPL	S-America[N1,N2,A3,R8,N4]	Perennial[N1,N2]	Landscaping[N1,A3,R8]	Alien[A3,N1,N2,N4]	Naturalized[N1,N2,N4]	Non-invasive: Beneficial alien species-Landscapeing[A3]	Invasive[R8]	1	1	0	0
3_Angiospermae_Dicotyledoneae	Amaranthaceae	Alternanthera	Alternanthera_sessilis	Alternanthera_sessilis	Accepted_TPL	Native to China[POWO,N4,R1,R2]	Perennial[FOC]	Native to China	Native to China	Native to China	Native to China	×	0	0	0	0
3_Angiospermae_Dicotyledoneae	Amaranthaceae	Amaranthus	Amaranthus_albus	Amaranthus_albus	Accepted_TPL	N-America[FOC,N1,R3,A2,R5,N2,N3,R6,N4]	Annual[FOC,N1,R4,A2,R5,R6,N3,N2,R9]	Others[N1]	Alien[A1,A2,N1,N2,N3,N4]	Naturalized[N1,N2,N3,N4]	Invasive: Local invasion[R1];Serious invasion[R2,R3,R9];2[R5]	Invasive[R1,R2,R3,R4,R5,R6,R9]	1	1	1	0
3_Angiospermae_Dicotyledoneae	Amaranthaceae	Amaranthus	Amaranthus_blitoides	Amaranthus_blitoides	Accepted_TPL	N-America[FOC,R5,N2,N3,R6,R3,A2,N4]	Annual[FOC,N1]	Forage[N1]	Alien[A1,A2,N1,N2,N3,N4]	Naturalized[N1,N2,N3,N4]	Invasive: General invasion[R1,R2,R3];2[R5]	Invasive[R1,R2,R3,R4,R5,R6]	1	1	1	0
3_Angiospermae_Dicotyledoneae	Amaranthaceae	Amaranthus	Amaranthus_blitum	Amaranthus_blitum/Amaranthus_lividus	Accepted_CoLC&TPL	S-America[POWO,N1]	Annual[FOC,N1,R4,A2,R5,N2,N3]	Forage[FOC,N1]	Alien[A2,N1,N2,N3,N4]	Naturalized[N1,N2,N3,N4]	Invasive: Serious invasion[R1,R2,R3];1[R5]	Invasive[R1,R2,R3,R4,R5]	1	1	1	0
3_Angiospermae_Dicotyledoneae	Amaranthaceae	Amaranthus	Amaranthus_bouchonii	Amaranthus_powellii_subsp._bouchonii	Accepted_CoLC&FOC	Europe[N1]	Annual[N1]	Others[N1]	Alien[N1]	Naturalized[N1]	Non-invasive	×	1	1	0	0
3_Angiospermae_Dicotyledoneae	Amaranthaceae	Amaranthus	Amaranthus_capensis	Amaranthus_capensis	Accepted_TPL	Africa[POWO,N4]	Annual[FOC]	Others	Alien[N4]	Naturalized[N4]	Non-invasive	×	1	1	0	0
3_Angiospermae_Dicotyledoneae	Amaranthaceae	Amaranthus	Amaranthus_caudatus	Amaranthus_caudatus	Accepted_TPL	S-America[POWO,N1,R5,A2,R6]	Annual[FOC,N1,R4,R5,A2,R6,N2,N3]	Landscaping[N1]	Alien[A1,A2,N1,N2,N3,N4]	Naturalized[N1,N2,N3,N4]	Non-invasive: Requiring further observation[R1];Local invasion[R2,R3];2[R5]	Invasive[R2,R3,R4,R5,R6]	1	1	0	0
3_Angiospermae_Dicotyledoneae	Amaranthaceae	Amaranthus	Amaranthus_cruentus	Amaranthus_cruentus/Amaranthus_paniculatus	Accepted_CoLC&TPL	N-America[POWO,N4]	Annual[N1,R5,A2,R4]	Foodcrop&Landscaping[FOC]	Alien[A1,A2,N1,N4]	Naturalized[N1,N4]	Invasive: Local invasion[R1,R2,R3];1[R5]	Invasive[R1,R2,R3,R4,R5]	1	1	1	0
3_Angiospermae_Dicotyledoneae	Amaranthaceae	Amaranthus	Amaranthus_dubius	Amaranthus_dubius_Mart._ex_Thell.	Accepted_TPLCCC	America[POWO]	Annual[N1,N2]	Others[N1]	Alien[N1,N2,N4]	Naturalized[N1,N2,N4]	Non-invasive	Local invasion[R1]	1	1	0	0
3_Angiospermae_Dicotyledoneae	Amaranthaceae	Amaranthus	Amaranthus_hybridus	Amaranthus_hybridus/Amaranthus_chlorostachys/Amaranthus_patulus	Accepted_TPL&POWO	America[POWO,N1,N2,R3,R9,N4]	Annual[FOC,N1,R4,R5,A2,N2,R6]	Others[N1]	Alien[A1,A2,N1,N2,N4]	Naturalized[N1,N2,N4]	Invasive: Serious invasion[R1,R2,R3];2[R5];General invasion[R9]	Invasive[R1,R2,R3,R4,R5,R6,R9]	1	1	1	0
3_Angiospermae_Dicotyledoneae	Amaranthaceae	Amaranthus	Amaranthus_hypochondriacus	Amaranthus_hypochondriacus	Accepted_TPL	N-America[FOC,N1,N3,N2,R3,N4]	Annual[FOC,N1,N2,N3]	Landscaping[FOC,N1]	Alien[N1,N2,N3,N4]	Naturalized[N1,N2,N3,N4]	Invasive: Local invasion[R1,R2,R3]	Invasive[R1,R2,R3]	1	1	1	0
3_Angiospermae_Dicotyledoneae	Amaranthaceae	Amaranthus	Amaranthus_palmeri	Amaranthus_palmeri	Accepted_TPL&POWO	N-America[POWO,N4,R3,A2]	Annual[N1,A2,R4,R5]	Others[N1]	Alien[A2,N1,N4]	Naturalized[N1,N4]	Invasive: Malignant invasion[R1];Serious invasion[R2,R3];1[R5]	Invasive[R1,R2,R3,R4,R5,R7]	1	1	1	0
3_Angiospermae_Dicotyledoneae	Amaranthaceae	Amaranthus	Amaranthus_polygonoides	Amaranthus_polygonoides_L.	Accepted_TPL&POWO	N-America[POWO,N4]	Annual[N1,N2,A2,R4,R5,R6,R9]	Others[N1]	Alien[A1,A2,N1,N2,N4]	Naturalized[N1,N2,N4]	Invasive: Local invasion[R1];Serious invasion[R2,R3,R9];2[R5]	Invasive[R1,R2,R3,R4,R5,R6,R9]	1	1	1	0
3_Angiospermae_Dicotyledoneae	Amaranthaceae	Amaranthus	Amaranthus_powellii	Amaranthus_powellii	Accepted_TPL&POWO	N-America[POWO,N4]	Annual[N1]	Others[N1]	Alien[N1,N4]	Naturalized[N1,N4]	Non-invasive: Requiring further observation[R1]	×	1	1	0	0
3_Angiospermae_Dicotyledoneae	Amaranthaceae	Amaranthus	Amaranthus_retroflexus	Amaranthus_retroflexus/Amaranthus_retroflexus_var._delilei	Accepted_TPL&POWO	N-America[POWO,N4]	Annual[FOC,N1,N2,N3,A2,R4,R5,R6]	Others[N1]	Alien[A1,A2,N1,N2,N3,N4]	Naturalized[N1,N2,N3,N4]	Invasive: Malignant invasion[R1,R2,R3];2[R5];Serious invasion[R9]	Invasive[R1,R2,R3,R4,R5,R6,R7,R9]	1	1	1	0
3_Angiospermae_Dicotyledoneae	Amaranthaceae	Amaranthus	Amaranthus_roxburghianus	Amaranthus_roxburghianus	Accepted_TPL	Native to China[N4,R1,R2]	Annual[FOC,A2,N2]	Native to China	Native to China	Native to China	Native to China	×	0	0	0	0
3_Angiospermae_Dicotyledoneae	Amaranthaceae	Amaranthus	Amaranthus_spinosus	Amaranthus_spinosus	Accepted_TPL&POWO	America[POWO,N3,R3,R9,N2]	Annual[FOC,N3,N1,R4,A2,R5,R6,N2,R9]	Others[N1]	Alien[A1,A2,N1,N2,N3,N4]	Naturalized[N1,N2,N3,N4]	Invasive: Malignant invasion[R1,R2,R3,R9];3[R5]	Invasive[R1,R2,R3,R4,R5,R6,R7,R9]	1	1	1	0
3_Angiospermae_Dicotyledoneae	Amaranthaceae	Amaranthus	Amaranthus_standleyanus	Amaranthus_standleyanus	Accepted_TPL	S-America[N1,R5,A2,R3,N4]	Annual[N1,R4,A2,R5]	Others[N1]	Alien[A2,N1,N4]	Naturalized[N1,N4]	Non-invasive: Requiring further observation[R1,R2,R3];1[R5]	Invasive[R4,R5]	1	1	0	0
3_Angiospermae_Dicotyledoneae	Amaranthaceae	Amaranthus	Amaranthus_tenuifolius	Amaranthus_tenuifolius	Accepted_TPL	Trop-Asia[N1,N4]	Annual[N1]	Others[N1]	Alien[N1,N4]	Naturalized[N1,N4]	Non-invasive: Requiring further observation[R1]	×	1	1	0	0
3_Angiospermae_Dicotyledoneae	Amaranthaceae	Amaranthus	Amaranthus_tricolor	Amaranthus_tricolor	Accepted_TPL	Trop-Asia[FOC,N3,R3,A2,N1,R5,R6,N2,N4]	Annual[FOC,N3,N1,R4,A2,R5,R6,N2]	Foodcrop&Landscaping[FOC]	Alien[A1,A2,N1,N2,N3,N4]	Naturalized[N1,N2,N3,N4]	Invasive: General invasion[R1];Local invasion[R2,R3];2[R5]	Invasive[R1,R2,R3,R4,R5,R6]	1	1	1	0
3_Angiospermae_Dicotyledoneae	Amaranthaceae	Amaranthus	Amaranthus_tuberculatus	Amaranthus_tuberculatus	Accepted_TPL&POWO	N-America[POWO,N4]	Annual[N1]	Others[N1]	Alien[N1,N4]	Naturalized[N1,N4]	Non-invasive	Local invasion[R1]	1	1	0	0
3_Angiospermae_Dicotyledoneae	Amaranthaceae	Amaranthus	Amaranthus_viridis	Amaranthus_viridis	Accepted_TPL	America[FOC,POWO]	Annual[FOC,N1,N3,R4,A2,R5,R6,N2,R9]	Foodcrop[FOC]	Alien[A1,A2,N1,N2,N3,N4]	Naturalized[N1,N2,N3,N4]	Invasive: Serious invasion[R1,R2,R3,R9];2[R5]	Invasive[R1,R2,R3,R4,R5,R6,R9]	1	1	1	0
3_Angiospermae_Dicotyledoneae	Amaranthaceae	Atriplex	Atriplex_canescens	Atriplex_canescens	Accepted_TPL	N-America[N1,R3,N4]	Shrub[N1]	Forage[N1]	Alien[N1,N4]	Naturalized[N1,N4]	Non-invasive: Requiring further observation[R1,R2,R3]	×	1	1	0	0
3_Angiospermae_Dicotyledoneae	Amaranthaceae	Atriplex	Atriplex_hortensis	Atriplex_hortensis	Accepted_TPL	Tem-Asia,Europe[POWO,N1,N3,N4]	Annual[FOC,N1,N2,N3]	Foodcrop[FOC,N1,N3]	Alien[N1,N2,N3,N4]	Naturalized[N1,N2,N3,N4]	Non-invasive: Cultivated[N4]	×	1	1	0	0
3_Angiospermae_Dicotyledoneae	Amaranthaceae	Atriplex	Atriplex_laevis	Atriplex_patens	Accepted_TPL	Native to China[POWO,N4,R1,R2]	Native to China	Native to China	Native to China	Native to China	Native to China	×	0	0	0	0
3_Angiospermae_Dicotyledoneae	Amaranthaceae	Atriplex	Atriplex_micrantha	Atriplex_micrantha	Accepted_TPL	Native to China[POWO,N4,R1]	Annual[FOC,N1]	Native to China	Native to China	Native to China	Native to China	Requiring further observation[R2,R3]	0	0	0	0
3_Angiospermae_Dicotyledoneae	Amaranthaceae	Atriplex	Atriplex_nummularia	Atriplex_nummularia	Accepted_TPL	Oceania[FOC,N2,N1,N4,R6,A2]	Perennial[N1,R4,R5,R6,A2,N2]	Others[N1]	Alien[A1,A2,N1,N2,N4]	Naturalized[N1,N2,N4]	Non-invasive: 1[R5]	Invasive[R4,R5,R6]	1	1	0	0
3_Angiospermae_Dicotyledoneae	Amaranthaceae	Bassia	Bassia_scoparia	Kochia_scoparia/Kochia_scoparia_var._sieversiana	Accepted_CoLC&TPL	Native to China[POWO,N4,R1,R2]	Native to China	Native to China	Native to China	Native to China	Native to China	×	0	0	0	0
3_Angiospermae_Dicotyledoneae	Amaranthaceae	Beta	Beta_vulgaris	Beta_vulgaris	Accepted_TPL	N-Africa,Trop-Asia,Tem-Asia,Europe[FOC,POWO]	Annual[FOC]	Foodcrop[FOC,N1]	Alien[A1,N1]	Naturalized[N1]	Non-invasive	×	1	1	0	0
3_Angiospermae_Dicotyledoneae	Amaranthaceae	Celosia	Celosia_argentea	Celosia_argentea/Celosia_cristata	Accepted_TPL	Trop-Asia[N1,R3,N3]	Annual[N1,A2,N2,N3]	Landscaping[N1]	Alien[A1,A2,N1,N2,N3,N4]	Naturalized[N1,N2,N3,N4]	Invasive: Serious invasion[R2,R3]	Invasive[R2,R3]	1	1	1	0
3_Angiospermae_Dicotyledoneae	Amaranthaceae	Chenopodiastrum	Chenopodiastrum_hybridum	Chenopodium_hybridum/Chenopodium_hybridum_subsp._hybridum	Accepted_CoLC&POWO	Tem-Asia,Europe[N4,N1,N2,A2,R6,R3]	Annual[FOC,N1,R4,R5,R6,A2,N2,R9]	Others[N1]	Alien[A1,A2,N1,N2,N4]	Naturalized[N1,N2,N4]	Invasive: Serious invasion[R1,R2,R3,R9];1[R5]	Invasive[R1,R2,R3,R4,R5,R6,R9]	1	1	1	0
3_Angiospermae_Dicotyledoneae	Amaranthaceae	Chenopodium	Chenopodium_album	Chenopodium_album	Accepted_TPL	Native to China[POWO,N4,R1,R2]	Annual[FOC,N2]	Native to China	Native to China	Native to China	Native to China	×	0	0	0	0
3_Angiospermae_Dicotyledoneae	Amaranthaceae	Chenopodium	Chenopodium_ficifolium	Chenopodium_ficifolium	Accepted_TPL	Native to China[POWO,N4,R1]	Annual[FOC]	Native to China	Native to China	Native to China	Native to China	General invasion[R2,R3]	0	0	0	0
3_Angiospermae_Dicotyledoneae	Amaranthaceae	Chenopodium	Chenopodium_giganteum	Chenopodium_giganteum	Accepted_TPL	Trop-Asia[N1,R3,A2,R5,R6,N2,N4]	Annual[FOC,N1,R4,R5,R6,N2,A2]	Foodcrop&Timberuse[FOC]	Alien[A1,A2,N1,N2,N4]	Naturalized[N1,N2,N4]	Non-invasive: Requiring further observation[R1,R2,R3];1[R5]	Invasive[R4,R5,R6]	1	1	0	0
3_Angiospermae_Dicotyledoneae	Amaranthaceae	Chenopodium	Chenopodium_glaucum	Chenopodium_glaucum	Accepted_TPL	Native to China[POWO,N4,R1]	Annual[FOC,N1]	Native to China	Native to China	Native to China	Native to China	General invasion[R2,R3]	0	0	0	0
3_Angiospermae_Dicotyledoneae	Amaranthaceae	Chenopodium	Chenopodium_polyspermum	Chenopodium_polyspermum/Lipandra_polysperma	Accepted_TPL	Tem-Asia,Europe[POWO,N4]	Annual[N1]	Others[N1]	Alien[N1,N4]	Naturalized[N1,N4]	Non-invasive	×	1	1	0	0
3_Angiospermae_Dicotyledoneae	Amaranthaceae	Chenopodium	Chenopodium_suecicum	Chenopodium_suecicum	Accepted_TPL	Europe[N1,N4]	Annual[N1]	Others[N1]	Alien[N1,N4]	Naturalized[N1,N4]	Non-invasive	×	1	1	0	0
3_Angiospermae_Dicotyledoneae	Amaranthaceae	Corispermum	Corispermum_declinatum	Corispermum_declinatum	Accepted_TPL&POWO	Native to China[FOC,POWO]	Native to China	Native to China	Native to China	Native to China	Native to China	×	0	0	0	0
3_Angiospermae_Dicotyledoneae	Amaranthaceae	Digera	Digera_muricata	Digera_muricata	Accepted_TPL&POWO	Trop-Asia,Africa[N4,N1]	Annual/Perennial[N1]	Others[N1]	Alien[N1,N4]	Naturalized[N1,N4]	Non-invasive	×	1	1	0	0
3_Angiospermae_Dicotyledoneae	Amaranthaceae	Dysphania	Dysphania_ambrosioides	Dysphania_ambrosioides/Chenopodium_ambrosioides	Accepted_TPL&POWO	America[POWO,N4,R3,A2,R6,N2,R9]	Annual/Perennial[FOC]	Others[N1]	Alien[A1,A2,N1,N2,N3,N4]	Naturalized[N1,N2,N3,N4]	Invasive: Malignant invasion[R1,R2,R3];3[R5];Serious invasion[R9]	Invasive[R1,R2,R3,R4,R5,R6,R7,R9]	1	1	1	0
3_Angiospermae_Dicotyledoneae	Amaranthaceae	Dysphania	Dysphania_aristata	Dysphania_aristata/Chenopodium_aristatum/Chenopodium_minimum	Accepted_TPL	Native to China[POWO,N4,R1,R2]	Native to China	Native to China	Native to China	Native to China	Native to China	×	0	0	0	0
3_Angiospermae_Dicotyledoneae	Amaranthaceae	Dysphania	Dysphania_botrys	Chenopodium_botrys	Accepted_TPL&POWO	Native to China[FOC,POWO]	Annual[FOC]	Native to China	Native to China	Native to China	Native to China	×	0	0	0	0
3_Angiospermae_Dicotyledoneae	Amaranthaceae	Dysphania	Dysphania_pumilio	Chenopodium_pumilio/Dysphania_pumilio	Accepted_TPL	Oceania[R3,A2,N1,N4]	Annual[A2,N1]	Others[N1]	Alien[A2,N1,N4]	Naturalized[N1,N4]	Invasive: Local invasion[R1];Requiring further observation[R2,R3]	Invasive[R1,R2,R3]	1	1	1	0
3_Angiospermae_Dicotyledoneae	Amaranthaceae	Dysphania	Dysphania_schraderiana	Dysphania_schraderiana	Accepted_TPL	Native to China[N4,R1,R2]	Annual[FOC]	Native to China	Native to China	Native to China	Native to China	×	0	0	0	0
3_Angiospermae_Dicotyledoneae	Amaranthaceae	Gomphrena	Gomphrena_celosioides	Gomphrena_celosioides	Accepted_TPL&POWO	S-America[POWO,N4,N1,A2,R5,R6]	Annual[FOC]	Landscaping[FOC,N1,N3]	Alien[A1,A2,N1,N2,N3,N4]	Naturalized[N1,N2,N3,N4]	Invasive: Local invasion[R1];Serious invasion[R2,R3];2[R5];General invasion[R9]	Invasive[R1,R2,R3,R4,R5,R6,R9]	1	1	1	0
3_Angiospermae_Dicotyledoneae	Amaranthaceae	Gomphrena	Gomphrena_globosa	Gomphrena_globosa	Accepted_TPLPP	America[POWO,N2,R3,N3]	Annual[FOC,N1,N2,N3]	Landscaping[FOC,N1,N3]	Alien[A1,N1,N2,N3,N4]	Naturalized[N1,N2,N3,N4]	Non-invasive: Recommended for exclusion[R1];Requiring further observation[R2,R3]	×	1	1	0	0
3_Angiospermae_Dicotyledoneae	Amaranthaceae	Gomphrena	Gomphrena_serrata	Gomphrena_serrata	Accepted_TPL&POWO	America[POWO,N4]	Annual[https://www.cabi.org/isc/]	Landscaping[FOC]	Alien[N4]	Naturalized[N4]	Non-invasive	×	1	1	0	0
3_Angiospermae_Dicotyledoneae	Amaranthaceae	Iresine	Iresine_herbstii	Iresine_herbstii	Accepted_TPL	S-America[FOC,N1,N2,N3,N4]	Perennial[FOC,N1,N2,N3]	Landscaping[FOC,N1,N3]	Alien[A1,N1,N2,N3,N4]	Naturalized[N1,N2,N3,N4]	Non-invasive	×	1	1	0	0
3_Angiospermae_Dicotyledoneae	Amaranthaceae	Neokochia	Neokochia_californica	Kochia_californica	Accepted_TPL&CoLC&POWO	N-America[POWO,N4]	Perennial/Subshurb[Baidu baike]	Landscaping	Alien[N4]	Naturalized[N4]	Non-invasive	×	1	1	0	0
3_Angiospermae_Dicotyledoneae	Amaranthaceae	Pupalia	Pupalia_micrantha	Pupalia_micrantha	Accepted_TPLpp	Africa[POWO,N2]	Perennial[N1,N2]	Others[N1]	Alien[N1,N2,N4]	Naturalized[N1,N2,N4]	Non-invasive	×	1	1	0	0
3_Angiospermae_Dicotyledoneae	Amaranthaceae	Salicornia	Salicornia_bigelovii	Salicornia_bigelovii	Accepted_TPL&POWO	N-America[POWO,N4,A3,R8]	Annual[N1]	Foodcrop[N1,R8]	Alien[A3,N1,N4]	Naturalized[N1,N4]	Non-invasive: Requiring further observation[R1,R2,R3];Beneficial alien species[A3]	Invasive[R8]	1	1	0	0
3_Angiospermae_Dicotyledoneae	Amaranthaceae	Salsola	Salsola_collina	Salsola_collina	Accepted_TPL	Native to China[POWO,N4,R1,R2]	Annual[FOC]	Native to China	Native to China	Native to China	Native to China	×	0	0	0	0
3_Angiospermae_Dicotyledoneae	Amaranthaceae	Salsola	Salsola_tragus	Salsola_tragus/Salsola_kali_subsp._tragus/Salsola_ruthenica	Accepted_CoLC	Native to China[FOC,POWO]	Annual[N1]	Native to China	Native to China	Native to China	Native to China	General invasion[R1];Requiring further observation[R2,R3]	0	0	0	0
3_Angiospermae_Dicotyledoneae	Amaranthaceae	Spinacia	Spinacia_oleracea	Spinacia_oleracea	Accepted_TPL	Tem-Asia[FOC,N1]	Annual[FOC]	Foodcrop[FOC,N1]	Alien[A1,N1]	Naturalized[N1]	Non-invasive	×	1	1	0	0
3_Angiospermae_Dicotyledoneae	Anacardiaceae	Mangifera	Mangifera_indica	Mangifera_indica	Accepted_TPL	Trop-Asia[FOC,N1,N2,N4]	Tree[FOC,N1,N2]	Foodcrop[FOC,N1]	Alien[N1,N2,N4]	Naturalized[N1,N2,N4]	Non-invasive: Recommended for exclusion[R1,R2]	×	1	1	0	0
3_Angiospermae_Dicotyledoneae	Anacardiaceae	Rhus	Rhus_succedanea	Rhus_succedanea_var._dumoutieri	Accepted_TPL	Native to China[POWO,N4]	Native to China	Native to China	Native to China	Native to China	Native to China	×	0	0	0	0
3_Angiospermae_Dicotyledoneae	Anacardiaceae	Rhus	Rhus_typhina	Rhus_typhina	Accepted_TPL	N-America[FOC,POWO,N1,N4,R3,R5,N2,R6]	Tree[N1,R4,R5,N2,R6]	Landscaping[N1]	Alien[A2,N1,N2,N4]	Naturalized[N1,N2,N4]	Invasive: General invasion[R1];Local invasion[R2,R3,R10];1[R5]	Invasive[R1,R2,R3,R4,R5,R6,R10]	1	1	1	0
3_Angiospermae_Dicotyledoneae	Anacardiaceae	Schinus	Schinus_terebinthifolia	Schinus_terebinthifolia	Accepted_TPL&POWO	S-America[POWO,N4]	Tree[Baidu baike]	Landscaping[FOC]	Alien[N4]	Naturalized[N4]	Non-invasive	×	1	1	0	0
3_Angiospermae_Dicotyledoneae	Annonaceae	Annona	Annona_glabra	Annona_glabra	Accepted_TPL	America[FOC,N2,N3,N4]	Tree[FOC,N1,N2,N3]	Foodcrop[FOC,N1,N3]	Alien[N1,N2,N3,N4]	Naturalized[N1,N2,N3,N4]	Non-invasive: Cultivated[N4]	×	1	1	0	0
3_Angiospermae_Dicotyledoneae	Annonaceae	Annona	Annona_squamosa	Annona_squamosa	Accepted_TPL	America[FOC,N2,N3,N4]	Tree[FOC]	Foodcrop[FOC,N1,N3]	Alien[N1,N2,N3,N4]	Naturalized[N1,N2,N3,N4]	Non-invasive: Cultivated[N4]	×	1	1	0	0
3_Angiospermae_Dicotyledoneae	Annonaceae	Artabotrys	Artabotrys_hexapetalus	Artabotrys_hexapetalus	Accepted_TPL	Trop-Asia[FOC,POWO,N4]	Shrub[FOC]	Landscaping[FOC]	Alien[N4]	Naturalized[N4]	Non-invasive	×	1	1	0	0
3_Angiospermae_Dicotyledoneae	Annonaceae	Cananga	Cananga_odorata	Cananga_odorata	Accepted_TPL	Trop-Asia,Oceania,Pacific islands[FOC,POWO]	Tree[N1]	Timberuse[FOC,N1]	Alien[N1]	Naturalized[N1]	Non-invasive	×	1	1	0	0
3_Angiospermae_Dicotyledoneae	Apiaceae	Ammi	Ammi_majus	Ammi_majus	Accepted_TPL&POWO	Mediterranean[N1,R3,N4]	Annual[FOC,N1,R5]	Medicinal[N1]	Alien[N1,N4]	Naturalized[N1,N4]	Non-invasive: Requiring further observation[R1,R2,R3];2[R5]	Invasive[R5]	1	1	0	0
3_Angiospermae_Dicotyledoneae	Apiaceae	Anethum	Anethum_graveolens	Anethum_graveolens	Accepted_TPL	Mediterranean[FOC]	Annual[FOC,N1]	Foodcrop[N1]	Alien[A1,N1]	Naturalized[N1]	Non-invasive	×	1	1	0	0
3_Angiospermae_Dicotyledoneae	Apiaceae	Anthriscus	Anthriscus_caucalis	Anthriscus_caucalis	Accepted_TPL&POWO	Tem-Asia,Africa,Europe[POWO]	Annual[N1]	Others[N1]	Alien[N1,N4]	Naturalized[N1,N4]	Non-invasive	×	1	1	0	0
3_Angiospermae_Dicotyledoneae	Apiaceae	Apium	Apium_graveolens	Apium_graveolens	Accepted_TPL&POWO	Tem-Asia,Africa,Europe[POWO]	Annual/Biennial[N1]	Foodcrop[N1]	Alien[N1]	Naturalized[N1]	Non-invasive	×	1	1	0	0
3_Angiospermae_Dicotyledoneae	Apiaceae	Carum	Carum_carvi	Carum_carvi	Accepted_TPL	Native to China[POWO,N4,R1,R2]	Perennial[FOC,N2]	Native to China	Native to China	Native to China	Native to China	×	0	0	0	0
3_Angiospermae_Dicotyledoneae	Apiaceae	Cnidium	Cnidium_japonicum	Cnidium_japonicum	Accepted_TPL	Native to China[POWO,N4]	Native to China	Native to China	Native to China	Native to China	Native to China	×	0	0	0	0
3_Angiospermae_Dicotyledoneae	Apiaceae	Cnidium	Cnidium_monnieri	Cnidium_monnieri	Accepted_TPL	Native to China[POWO,N4,R1]	Annual[FOC]	Native to China	Native to China	Native to China	Native to China	Recommended for exclusion[R2]	0	0	0	0
3_Angiospermae_Dicotyledoneae	Apiaceae	Conium	Conium_maculatum	Conium_maculatum	Accepted_TPL&POWO	Mediterranean[FOC,N1,A2]	Biennial[FOC]	Others[N1]	Alien[A1,A2,N1,N2,N4]	Naturalized[N1,N2,N4]	Non-invasive: 1[R5]	Invasive[R4,R5,R6]	1	1	0	0
3_Angiospermae_Dicotyledoneae	Apiaceae	Coriandrum	Coriandrum_sativum	Coriandrum_sativum	Accepted_TPL	Mediterranean[FOC,N1,N2,N3]	Annual/Biennial[N1,N2,N3]	Foodcrop[FOC,N1,N3]	Alien[A1,N1,N2,N3,N4]	Naturalized[N1,N2,N3,N4]	Non-invasive: Recommended for exclusion[R1,R2];2[R5]	Invasive[R4,R5,R6]	1	1	0	0
3_Angiospermae_Dicotyledoneae	Apiaceae	Cryptotaenia	Cryptotaenia_japonica	Cryptotaenia_japonica	Accepted_TPL	Native to China[POWO,N4,R1,R2]	Perennial[FOC]	Native to China	Native to China	Native to China	Native to China	×	0	0	0	0
3_Angiospermae_Dicotyledoneae	Apiaceae	Cyclospermum	Cyclospermum_leptophyllum	Cyclospermum_leptophyllum/Apium_leptophyllum	Accepted_TPL	S-America[FOC,N1,N3,N4,R3,A2,R5,R6]	Annual[FOC,A2,N2MR5,R6,R9]	Others[N1]	Alien[A1,A2,N1,N2,N3,N4]	Naturalized[N1,N2,N3,N4]	Invasive: General invasion[R1,R2,R3,R9];1[R5]	Invasive[R1,R2,R3,R4,R5,R6,R9]	1	1	1	0
3_Angiospermae_Dicotyledoneae	Apiaceae	Daucus	Daucus_carota	Daucus_carota	Accepted_TPL&POWO	Tem-Asia,Africa,Europe[R6,A2,N4]	Biennial[FOC,N1,A2,N2]	Others[FOC,N1,R10]	Alien[A1,A2,N1,N2,N4]	Naturalized[N1,N2,N4]	Invasive: Serious invasion[R1,R2,R3,R10];1[R5];General invasion[R9]	Invasive[R1,R2,R3,R4,R5,R6,R9,R10]	1	1	1	0
3_Angiospermae_Dicotyledoneae	Apiaceae	Daucus	Daucus_carota_subsp._sativus	Daucus_carota_subsp._sativus/Daucus_carota_var._sativa	Accepted_CoLC&TPL	Artificial[FOC,N4]	Biennial[FOC,N1,N3]	Foodcrop[FOC,N1]	Alien[N1,N2,N3,N4]	Naturalized[N1,N2,N3,N4]	Non-invasive: Cultivated[N4]	×	1	1	0	0
3_Angiospermae_Dicotyledoneae	Apiaceae	Eryngium	Eryngium_foetidum	Eryngium_foetidum_L.	Accepted_TPL&POWO	America[FOC,POWO,N2,N3,N4,R9]	Biennial[FOC]	Foodcrop&Medicinal[FOC,N3]	Alien[A1,A2,N1,N2,N3,N4]	Naturalized[N1,N2,N3,N4]	Non-invasive: Requiring further observation[R1];Local invasion[R2,R3];2[R5];General invasion[R9]	Invasive[R2,R3,R4,R5,R6,R8R9]	1	1	0	0
3_Angiospermae_Dicotyledoneae	Apiaceae	Eryngium	Eryngium_planum	Eryngium_planum	Accepted_TPL	Native to China[POWO,N4,R1]	Perennial[FOC,N1]	Native to China	Native to China	Native to China	Native to China	Requiring further observation[R2,R3]	0	0	0	0
3_Angiospermae_Dicotyledoneae	Apiaceae	Foeniculum	Foeniculum_vulgare	Foeniculum_vulgare	Accepted_TPL	Mediterranean[FOC,N1,N3,N2,N4]	Annual[FOC]	Foodcrop[FOC]	Alien[A1,N1,N2,N3,N4]	Naturalized[N1,N2,N3,N4]	Non-invasive: Recommended for exclusion[R1,R2]	×	1	1	0	0
3_Angiospermae_Dicotyledoneae	Apiaceae	Lilaeopsis	Lilaeopsis_brasiliensis	Lilaeopsis_brasiliensis	Accepted_TPL	S-America[POWO,A3,R8]	Annual[Baidu baike]	Landscaping[A3,R8]	Alien[A3,R8]	Naturalized[R8]	Non-invasive: Beneficial alien species-Landscapeing[A3]	Invasive[R8]	1	1	0	0
3_Angiospermae_Dicotyledoneae	Apiaceae	Lilaeopsis	Lilaeopsis_novae_zelandiae	Lilaeopsis_novae-zelandiae	Accepted_CoLC	Oceania[POWO,A3]	Annual[Baidu baike]	Landscaping[A3]	Alien[A3]	Non-naturalized	Non-invasive: Beneficial alien species-Landscapeing[A3]	×	1	0	0	1
3_Angiospermae_Dicotyledoneae	Apiaceae	Oenanthe	Oenanthe_linearis	Oenanthe_linearis	Accepted_TPL	Native to China[POWO,N4]	Native to China	Native to China	Native to China	Native to China	Native to China	×	0	0	0	0
3_Angiospermae_Dicotyledoneae	Apiaceae	Osmorhiza	Osmorhiza_aristata	Osmorhiza_aristata	Accepted_TPL	Native to China[POWO,N4,R1]	Perennial[FOC]	Native to China	Native to China	Native to China	Native to China	Recommended for exclusion[R2]	0	0	0	0
3_Angiospermae_Dicotyledoneae	Apiaceae	Petroselinum	Petroselinum_crispum	Petroselinum_crispum	Accepted_TPL	Mediterranean[FOC,N1]	Biennial[FOC]	Foodcrop[FOC,N1]	Alien[A1,N1]	Naturalized[N1]	Non-invasive: 2[R5]	Invasive[R5]	1	1	0	0
3_Angiospermae_Dicotyledoneae	Apiaceae	Ptilimnium	Ptilimnium_costatum	Ptilimnium_costatum	Accepted_TPL&POWO	N-America[POWO,N4]	Annual[Baidu baike]	Others	Alien[N4]	Naturalized[N4]	Non-invasive	×	1	1	0	0
3_Angiospermae_Dicotyledoneae	Apiaceae	Visnaga	Visnaga_daucoides	Ammi_visnaga	Accepted_CoLC&POWO	Tem-Asia,Africa,Europe[POWO]	Biennial[FOC]	Landscaping[FOC]	Alien[R5]	Naturalized[R5]	Non-invasive: 1[R5]	Invasive[R5]	1	1	0	0
3_Angiospermae_Dicotyledoneae	Apocynaceae	Allamanda	Allamanda_cathartica	Allamanda_cathartica	Accepted_TPL	S-America[FOC,N1]	Shrub[FOC,N1]	Landscaping[N1]	Alien[N1]	Naturalized[N1]	Non-invasive	×	1	1	0	0
3_Angiospermae_Dicotyledoneae	Apocynaceae	Alstonia	Alstonia_scholaris	Alstonia_scholaris	Accepted_TPL	Native to China[POWO,N4,R1]	Tree[FOC,N1]	Native to China	Native to China	Native to China	Native to China	Recommended for exclusion[R2]	0	0	0	0
3_Angiospermae_Dicotyledoneae	Apocynaceae	Asclepias	Asclepias_curassavica	Asclepias_curassavica	Accepted_TPL&POWO	America[FOC,POWO,N2]	Perennial[FOC,N3,N1,R4,A2,R5,N2,R6]	Medicinal[FOC,N3]	Alien[A1,A2,N1,N2,N3,N4]	Naturalized[N1,N2,N3,N4]	Non-invasive: Requiring further observation[R1,R2,R3];1[R5]	Invasive[R4,R5,R6]	1	1	0	0
3_Angiospermae_Dicotyledoneae	Apocynaceae	Cameraria	Cameraria_latifolia	Cameraria_latifolia	Accepted_TPL&POWO	N-America[FOC,POWO,N4]	Tree[FOC,N1,R4,R5,R6,A2,N2]	Landscaping[N1]	Alien[A2,N1,N2,N4]	Naturalized[N1,N2,N4]	Non-invasive: 1[R5]	Invasive[R4,R5,R6]	1	1	0	0
3_Angiospermae_Dicotyledoneae	Apocynaceae	Cascabela	Cascabela_thevetia	Cascabela_thevetia/Thevetia_peruviana	Accepted_CoLC&TPL	America[POWO,N2,N3,N4]	Shrub[N1]	Landscaping[N1,N3]	Alien[N1,N2,N3,N4]	Naturalized[N1,N2,N3,N4]	Non-invasive: Cultivated[N4]	×	1	1	0	0
3_Angiospermae_Dicotyledoneae	Apocynaceae	Catharanthus	Catharanthus_roseus	Catharanthus_roseus/Catharanthus_roseus_cv._albus	Accepted_TPL	Africa[FOC,N1,N2,N3,R6,R3,N3,N4]	Perennial[N1,R4,A2,N2,R5,R6,N3]	Medicinal[FOC,N3]	Alien[A1,A2,N1,N2,N3,N4]	Naturalized[N1,N2,N3,N4]	Non-invasive: Requiring further observation[R1];Local invasion[R2,R3];1[R5]	Invasive[R2,R3,R4,R5,R6]	1	1	0	0
3_Angiospermae_Dicotyledoneae	Apocynaceae	Ceropegia	Ceropegia_woodii	Ceropegia_woodii	Accepted_TPL	Africa[POWO]	Perennial[FOC]	Landscaping[FOC]	Alien[A1]	Non-naturalized	Non-invasive	×	1	0	0	1
3_Angiospermae_Dicotyledoneae	Apocynaceae	Nerium	Nerium_oleander	Nerium_oleander	Accepted_TPL	Mediterranean[FOC,N1]	Shrub[FOC]	Landscaping[N1]	Alien[A2,N1]	Naturalized[N1]	Non-invasive: Recommended for exclusion[R2];1[R5]	Invasive[R4,R5,R6]	1	1	0	0
3_Angiospermae_Dicotyledoneae	Apocynaceae	Ochrosia	Ochrosia_elliptica	Ochrosia_elliptica	Accepted_TPL	Oceania[FOC,N1,R5,N2,N4]	Tree[FOC,N1,R4,R5,R6,N2]	Landscaping[N1]	Alien[N1,N2,N4]	Naturalized[N1,N2,N4]	Non-invasive: 1[R5]	Invasive[R4,R5,R6]	1	1	0	0
3_Angiospermae_Dicotyledoneae	Apocynaceae	Orbea	Orbea_variegata	Stapelia_variegata	Accepted_TPL	Africa[POWO]	Perennial[FOC]	Landscaping[FOC]	Alien[A1]	Non-naturalized	Non-invasive	×	1	0	0	1
3_Angiospermae_Dicotyledoneae	Apocynaceae	Plumeria	Plumeria_rubra	Plumeria_rubra	Accepted_TPL&POWO	America[FOC,POWO,N4]	Tree[FOC]	Landscaping[N1,N3]	Alien[N1,N2,N3,N4]	Naturalized[N1,N2,N3,N4]	Non-invasive: Cultivated[N4]	×	1	1	0	0
3_Angiospermae_Dicotyledoneae	Apocynaceae	Rauvolfia	Rauvolfia_cubana	Rauvolfia_cubana	Accepted_TPL&POWO	N-America[FOC,POWO,N4]	Shrub[FOC,R4,R5,F6]	Medicinal[FOC]	Alien[A2,N4]	Naturalized[N4,R5]	Non-invasive: 1[R5];Cultivated[N4]	Invasive[R4,R5,R6]	1	1	0	0
3_Angiospermae_Dicotyledoneae	Apocynaceae	Rauvolfia	Rauvolfia_tetraphylla	Rauvolfia_tetraphylla	Accepted_TPL&POWO	America[POWO,N4]	Shrub[N1,N2,N3]	Landscaping[N1]	Alien[N1,N2,N3,N4]	Naturalized[N1,N2,N3,N4]	Non-invasive	×	1	1	0	0
3_Angiospermae_Dicotyledoneae	Apocynaceae	Stapelia	Stapelia_grandiflora	Stapelia_grandiflora	Accepted_TPL	Africa[POWO]	Perennial[FOC]	Landscaping[FOC]	Alien[A1]	Non-naturalized	Non-invasive	×	1	0	0	1
3_Angiospermae_Dicotyledoneae	Apocynaceae	Stapelia	Stapelia_pillansii	Stapelia_pillansii	Accepted_TPL	Africa[POWO]	Perennial[FOC]	Landscaping[FOC]	Alien[A1]	Non-naturalized	Non-invasive	×	1	0	0	1
3_Angiospermae_Dicotyledoneae	Apocynaceae	Strophanthus	Strophanthus_gratus	Strophanthus_gratus	Accepted_TPL	Africa[POWO,N1]	Shrub[N1]	Landscaping[N1]	Alien[N1]	Naturalized[N1]	Non-invasive	×	1	1	0	0
3_Angiospermae_Dicotyledoneae	Apocynaceae	Tabernaemontana	Tabernaemontana_elegans	Tabernaemontana_elegans	Accepted_TPL&POWO	Africa[POWO,N4]	Shrubs/Small trees[FOC]	Landscaping	Alien[N4]	Naturalized[N4]	Non-invasive	×	1	1	0	0
3_Angiospermae_Dicotyledoneae	Apocynaceae	Tabernaemontana	Tabernaemontana_pandacaqui	Tabernaemontana_pandacaqui	Accepted_TPL	Native to China[POWO,N4]	Shrub[FOC,N1,N2]	Native to China	Native to China	Native to China	Native to China	×	0	0	0	0
3_Angiospermae_Dicotyledoneae	Apocynaceae	Vinca	Vinca_major	Vinca_major	Accepted_TPL	Europe[FOC,N1]	Perennial[N1]	Landscaping[FOC,N1]	Alien[N1]	Naturalized[N1]	Non-invasive	×	1	1	0	0
3_Angiospermae_Dicotyledoneae	Apocynaceae	Vinca	Vinca_minor	Vinca_minor	Accepted_TPL	Europe[FOC,R6,N4]	Perennial[FOC,R5,R4,R6]	Landscaping[FOC]	Alien[A1,N4]	Naturalized[N4,R5]	Non-invasive: 1[R5];Cultivated[N4]	Invasive[R4,R5,R6]	1	1	0	0
3_Angiospermae_Dicotyledoneae	Apocynaceae	Voacanga	Voacanga_africana	Voacanga_africana	Accepted_TPL	Africa[FOC,R5,R6,N4]	Tree[FOC,R5,R4,R6]	Medicinal	Alien[R4,R5,R6,N4]	Naturalized[N4,R5]	Non-invasive: 1[R5];Cultivated[N4]	Invasive[R4,R5,R6]	1	1	0	0
3_Angiospermae_Dicotyledoneae	Araliaceae	Hedera	Hedera_helix	Hedera_helix	Accepted_TPL	Europe[POWO,N1]	Liana[N1]	Landscaping[POWO,N1]	Alien[N1]	Naturalized[N1]	Non-invasive	×	1	1	0	0
3_Angiospermae_Dicotyledoneae	Araliaceae	Hydrocotyle	Hydrocotyle_bonariensis	Hydrocotyle_bonariensis	Accepted_TPL&POWO	America[POWO,A3,R8]	Perennial[FOC]	Landscaping[A3,R8]	Alien[A3,R8]	Naturalized[R8]	Non-invasive: Beneficial alien species-Landscapeing[A3]	Invasive[R8]	1	1	0	0
3_Angiospermae_Dicotyledoneae	Araliaceae	Hydrocotyle	Hydrocotyle_burmanica	Hydrocotyle_burmanica	Accepted_TPL&POWO	Trop-Asia[POWO]	Perennial[FOC]	Landscaping[A3]	Alien[A3]	Non-naturalized	Non-invasive: Beneficial alien species-Landscapeing[A3]	×	1	0	0	1
3_Angiospermae_Dicotyledoneae	Araliaceae	Hydrocotyle	Hydrocotyle_leucocephala	Hydrocotyle_leucocephala	Accepted_TPL&POWO	America[POWO,A3]	Perennial[FOC,N1]	Landscaping[A3,N1,R8]	Alien[A3,N1]	Naturalized[N1]	Non-invasive: Beneficial alien species-Landscapeing[A3]	Invasive[R8]	1	1	0	0
3_Angiospermae_Dicotyledoneae	Araliaceae	Hydrocotyle	Hydrocotyle_sibthorpioides	Hydrocotyle_sibthorpioides	Accepted_TPL	Native to China[POWO,N4,R1,R2]	Perennial[FOC]	Native to China	Native to China	Native to China	Native to China	×	0	0	0	0
3_Angiospermae_Dicotyledoneae	Araliaceae	Hydrocotyle	Hydrocotyle_verticillata	Hydrocotyle_verticillata/Hydrocotyle_vulgaris	Accepted_TPL&POWO	America[N4,R10,A3,R3,A2]	Perennial[FOC,N1,A2,N2]	Landscaping[N1,A3,R8]	Alien[A2,A3,N1,N2,N4]	Naturalized[N1,N2,N4]	Invasive: Serious invasion[R1];Local invasion[R2,R3,R10]	Invasive[R1,R2,R3,R8,R10]	1	1	1	0
3_Angiospermae_Dicotyledoneae	Asteraceae	Acanthospermum	Acanthospermum_hispidum	Acanthospermum_hispidum/Acanthospermum_australe	Accepted_CoLC&TPL	S-America[FOC,N2,N4]	Annual[FOC]	Others[FOC,N1]	Alien[A1,A2,N2,N3,N4]	Naturalized[N1,N2,N3,N4]	Invasive: General invasion[R1];Requiring further observation[R2,R3];2[R5];General invasion[R9]	Invasive[R3,R5,R6,R9]	1	1	1	0
3_Angiospermae_Dicotyledoneae	Asteraceae	Achillea	Achillea_alpina	Achillea_alpina	Accepted_TPL	Native to China[POWO,N4,R1,R2]	Perennial[FOC]	Native to China	Native to China	Native to China	Native to China	×	0	0	0	0
3_Angiospermae_Dicotyledoneae	Asteraceae	Achillea	Achillea_millefolium	Achillea_millefolium	Accepted_TPL&POWO	America,Tem-Asia,Europe[POWO,N4]	Perennial[FOC,R5,N1,N2,N3]	Landscaping[FOC]	Alien[A1,N1,N2,N3,N4]	Naturalized[N1,N2,N3,N4]	Non-invasive: Requiring further observation[R1];2[R5]	Invasive[R5]	1	1	0	0
3_Angiospermae_Dicotyledoneae	Asteraceae	Acmella	Acmella_brachyglossa	Acmella_brachyglossa	Accepted_TPL&POWO	America[POWO,N4]	Annual[N1]	Others[N1]	Alien[N1,N4]	Naturalized[N1,N4]	Non-invasive	×	1	1	0	0
3_Angiospermae_Dicotyledoneae	Asteraceae	Acmella	Acmella_ciliata	Acmella_ciliata	Accepted_TPL	S-America[FOC,N1,N2,N4]	Perennial[FOC,N1,N2]	Medicinal[N1]	Alien[N1,N2,N4]	Naturalized[N1,N2,N4]	Non-invasive	×	1	1	0	0
3_Angiospermae_Dicotyledoneae	Asteraceae	Acmella	Acmella_oleracea	Acmella_oleracea	Accepted_TPL	S-America[FOC,N1,R3,N4]	Annual[FOC,N1]	Medicinal[N1]	Alien[N1,N4]	Naturalized[N1,N4]	Non-invasive: Requiring further observation[R1,R2,R3]	×	1	1	0	0
3_Angiospermae_Dicotyledoneae	Asteraceae	Acmella	Acmella_paniculata	Acmella_paniculata/Spilanthes_paniculata	Accepted_CoLC&TPL	Native to China[POWO,N4]	Annual[FOC,N1,N2]	Native to China	Native to China	Native to China	Native to China	×	0	0	0	0
3_Angiospermae_Dicotyledoneae	Asteraceae	Acmella	Acmella_radicans_var._debilis	Acmella_radicans_var._debilis	Accepted_TPLCCC	America[POWO,N4]	Annual[N1]	Others[N1]	Alien[N1,N4]	Naturalized[N1,N4]	Non-invasive	Local invasion[R1]	1	1	0	0
3_Angiospermae_Dicotyledoneae	Asteraceae	Acmella	Acmella_repens	Acmella_repens	Accepted_TPL&POWO	America[POWO,A3]	Annual[Baidu baike]	Landscaping[A3]	Alien[A3]	Non-naturalized	Non-invasive: Beneficial alien species-Landscapeing[A3]	×	1	0	0	1
3_Angiospermae_Dicotyledoneae	Asteraceae	Acmella	Acmella_uliginosa	Acmella_uliginosa	Accepted_TPLP	S-America[POWO,N4]	Annual[FOC,N1,N2]	Medicinal[N1]	Alien[N1,N2,N4]	Naturalized[N1,N2,N4]	Non-invasive	×	1	1	0	0
3_Angiospermae_Dicotyledoneae	Asteraceae	Adenostemma	Adenostemma_lavenia	Adenostemma_lavenia	Accepted_TPL	Native to China[N4,R1]	Native to China	Native to China	Native to China	Native to China	Native to China	×	0	0	0	0
3_Angiospermae_Dicotyledoneae	Asteraceae	Ageratina	Ageratina_adenophora	Ageratina_adenophora/Eupatorium_adenophorum/Eupatorium_coelestinum	Accepted_TPL&POWO	N-America[FOC,R3,N2,N3,N4]	Perennial[FOC,N1,N2,N3,A2,R4]	Others[N1]	Alien[A1,A2,N1,N2,N3,N4]	Naturalized[N1,N2,N3,N4]	Invasive: Malignant invasion[R1,R2,R3,R10,R9];2[R5]	Invasive[R1,R2,R3,R4,R5,R6,R7,R9,R10]	1	1	1	0
3_Angiospermae_Dicotyledoneae	Asteraceae	Ageratina	Ageratina_riparia	Ageratina_riparia	Accepted_TPL	N-America[N1,N2]	Perennial[FOC]	Others[N1]	Alien[N1,N2,N4]	Naturalized[N1,N2,N4]	Non-invasive	×	1	1	0	0
3_Angiospermae_Dicotyledoneae	Asteraceae	Ageratum	Ageratum_conyzoides	Ageratum_conyzoides_L.	Accepted_TPL&POWO	America[FOC,POWO,N2,N3,N4]	Annual[FOC,A2,N1,R5,R4,N2,R6,N3,R9]	Medicinal[FOC,N3,N1]	Alien[A1,A2,N1,N2,N3,N4]	Naturalized[N1,N2,N3,N4]	Invasive: Malignant invasion[R1,R2,R3,R9];3[R5]	Invasive[R1,R2,R3,R4,R5,R6,R7,R9]	1	1	1	0
3_Angiospermae_Dicotyledoneae	Asteraceae	Ageratum	Ageratum_houstonianum	Ageratum_houstonianum	Accepted_TPL&POWO	N-America[POWO,N2,N3]	Annual[FOC,N1,R4,A2,R5,R6,N2,N3]	Medicinal[FOC]	Alien[A1,A2,N1,N2,N3,N4]	Naturalized[N1,N2,N3,N4]	Invasive: Local invasion[R1];Serious invasion[R2,R3];2[R5]	Invasive[R1,R2,R3,R4,R5,R6]	1	1	1	0
3_Angiospermae_Dicotyledoneae	Asteraceae	Amberboa	Amberboa_glauca	Amberboa_glauca_(Willd.)_Grosch.	Accepted_TPL&POWO	Tem-Asia[FOC,POWO]	Biennial[FOC]	Landscaping[FOC]	Alien[A1]	Non-naturalized	Non-invasive	×	1	0	0	1
3_Angiospermae_Dicotyledoneae	Asteraceae	Amberboa	Amberboa_moschata	Amberboa_moschata/Cyanus_moschata	Accepted_CoLC&TPL	Tem-Asia[POWO,N1,N2,N4]	Annual[FOC]	Landscaping[FOC,N1,N3]	Alien[A1,N1,N2,N3,N4]	Naturalized[N1,N2,N3,N4]	Non-invasive	×	1	1	0	0
3_Angiospermae_Dicotyledoneae	Asteraceae	Ambrosia	Ambrosia_artemisiifolia	Ambrosia_artemisiifolia	Accepted_TPL	N-America[FOC,N1,N3,N2,A2,R5,R6,N4]	Annual[FOC,N1,N3,N2,R4,R5,R6,A2,R9]	Others[FOC,N1]	Alien[A1,A3,N1,N2,N3,N4]	Naturalized[N1,N2,N3,N4]	Invasive: Malignant invasion[R1,R2,R3];4[R5];Serious invasion[R9]	Invasive[R1,R2,R3,R4,R5,R6,R7,R9]	1	1	1	0
3_Angiospermae_Dicotyledoneae	Asteraceae	Ambrosia	Ambrosia_psilostachya	Ambrosia_psilostachya	Accepted_TPL&POWO	America[FOC,POWO,N1]	Perennial[FOC,N1,R4,R5]	Others[N1]	Alien[N1,N2,N4]	Naturalized[N1,N2,N4]	Non-invasive: 2[R5]	Invasive[R4,R5]	1	1	0	0
3_Angiospermae_Dicotyledoneae	Asteraceae	Ambrosia	Ambrosia_trifida	Ambrosia_trifida	Accepted_TPL	N-America[FOC,N1,N3,R3,N2,R5,R6,A2,N4]	Annual[FOC,N3,N1,N2,A2,R4,R5,R6]	Others[N1]	Alien[A1,A2,N1,N2,N3,N4]	Naturalized[N1,N2,N3,N4]	Invasive: Malignant invasion[R1,R2,R3];4[R5];General invasion[R9]	Invasive[R1,R2,R3,R4,R5,R6,R7,R9]	1	1	1	0
3_Angiospermae_Dicotyledoneae	Asteraceae	Ammobium	Ammobium_alatum	Ammobium_alatum	Accepted_TPL&POWO	Oceania[POWO]	Perennial[Baidu baike]	Landscaping	Alien[A1]	Non-naturalized	Non-invasive	×	1	0	0	1
3_Angiospermae_Dicotyledoneae	Asteraceae	Anaphalioides	Anaphalioides_bellidioides	Helichrysum_bellidioides	Accepted_TPL&CoLC&POWO	Oceania[POWO]	Perennial[Baidu baike]	Landscaping	Alien[A1]	Non-naturalized	Non-invasive	×	1	0	0	1
3_Angiospermae_Dicotyledoneae	Asteraceae	Anthemis	Anthemis_arvensis	Anthemis_arvensis	Accepted_TPL&POWO	Tem-Asia,Africa,Europe[POWO,R6,R5,A2]	Annual[FOC,R4,A2,R5,R6,N2,N3]	Landscaping[N1]	Alien[A1,A2,N1,N2,N3,N4]	Naturalized[N1,N2,N3,N4]	Non-invasive: Requiring further observation[R1,R2,R3];2[R5]	Invasive[R4,R5,R6]	1	1	0	0
3_Angiospermae_Dicotyledoneae	Asteraceae	Anthemis	Anthemis_cotula	Anthemis_cotula	Accepted_TPL	Europe[FOC,N2,N3]	Annual[FOC,N1,R5,N2,N3]	Landscaping[N1]	Alien[A1,N1,N2,N3,N4]	Naturalized[N1,N2,N3,N4]	Non-invasive: 1[R5]	Invasive[R2,R5]	1	1	0	0
3_Angiospermae_Dicotyledoneae	Asteraceae	Arctium	Arctium_lappa	Arctium_lappa	Accepted_TPL	Native to China[POWO,N4,R1,R2]	Biennial[FOC]	Native to China	Native to China	Native to China	Native to China	×	0	0	0	0
3_Angiospermae_Dicotyledoneae	Asteraceae	Argyranthemum	Argyranthemum_frutescens	Argyranthemum_frutescens	Accepted_TPL	Canary Islands[POWO,N4]	Shrub[FOC]	Landscaping[FOC,N1]	Alien[A1,N1,N4]	Naturalized[N1,N4]	Non-invasive	×	1	1	0	0
3_Angiospermae_Dicotyledoneae	Asteraceae	Artemisia	Artemisia_annua	Artemisia_annua	Accepted_TPL	Native to China[FOC,POWO,N4,R1,R2]	Annual[FOC,N2]	Native to China	Native to China	Native to China	Native to China	×	0	0	0	0
3_Angiospermae_Dicotyledoneae	Asteraceae	Artemisia	Artemisia_filifolia	Artemisia_filifolia	Accepted_TPL&POWO	N-America[POWO,N4]	Annual[Baidu baike]	Others	Alien[N4]	Naturalized[N4]	Non-invasive	×	1	1	0	0
3_Angiospermae_Dicotyledoneae	Asteraceae	Artemisia	Artemisia_lagocephala	Artemisia_stelleriana	Accepted_FOC	Native to China[FOC,POWO]	Native to China	Native to China	Native to China	Native to China	Native to China	×	0	0	0	0
3_Angiospermae_Dicotyledoneae	Asteraceae	Artemisia	Artemisia_verlotiorum	Artemisia_verlotiorum	Accepted_TPL	Native to China[POWO,N4]	Annual[N2]	Native to China	Native to China	Native to China	Native to China	×	0	0	0	0
3_Angiospermae_Dicotyledoneae	Asteraceae	Artemisia	Artemisia_vulgaris	Artemisia_vulgaris	Accepted_TPL	Native to China[POWO,N4]	Native to China	Native to China	Native to China	Native to China	Native to China	×	0	0	0	0
3_Angiospermae_Dicotyledoneae	Asteraceae	Aster	Aster_arenarius	Aster_arenarius	Accepted_TPL	Native to China[POWO,N4]	Native to China	Native to China	Native to China	Native to China	Native to China	×	0	0	0	0
3_Angiospermae_Dicotyledoneae	Asteraceae	Aster	Aster_subulatus	Aster_subulatus/Symphyotrichum_subulatum	Accepted_TPL	N-America[N1,R3,A2,R5,R6,N2,N3]	Annual[N1,A2,R5,R6,R4,N3,R9]	Medicinal[FOC,N3]	Alien[A1,A2,N1,N2,N3,N4]	Naturalized[N1,N2,N3,N4]	Invasive: Malignant invasion[R1,R2,R3];2[R5];Serious invasion[R9]	Invasive[R1,R2,R3,R4,R5,R6,R7,R9]	1	1	1	0
3_Angiospermae_Dicotyledoneae	Asteraceae	Austroeupatorium	Austroeupatorium_inulaefolium	Austroeupatorium_inulifolium	Accepted_TPL&CoLC&POWO	S-America[N1,N4]	Perennial[N1]	Others[N1]	Alien[N1,N4]	Naturalized[N1,N4]	Non-invasive	×	1	1	0	0
3_Angiospermae_Dicotyledoneae	Asteraceae	Bellis	Bellis_perennis	Bellis_perennis	Accepted_TPL	Europe[FOC,N1]	Perennial[FOC,N1]	Landscaping[N1]	Alien[A1,N1,N4]	Naturalized[N1,N4]	Non-invasive: Recommended for exclusion[R1,R2]	×	1	1	0	0
3_Angiospermae_Dicotyledoneae	Asteraceae	Bidens	Bidens_bipinnata	Bidens_bipinnata_L.	Accepted_TPLPP	N-America[POWO,A2]	Annual[N1,A2,N2,N3]	Others[N1]	Alien[A2,N1,N2,N3,N4]	Naturalized[N1,N2,N3,N4]	Invasive: Local invasion[R1,R2,R3]	Invasive[R1,R2,R3]	1	1	1	0
3_Angiospermae_Dicotyledoneae	Asteraceae	Bidens	Bidens_biternata	Bidens_biternata	Accepted_TPL	Native to China[POWO,N4,R1,R2]	Annual[FOC]	Native to China	Native to China	Native to China	Native to China	×	0	0	0	0
3_Angiospermae_Dicotyledoneae	Asteraceae	Bidens	Bidens_frondosa	Bidens_frondosa	Accepted_TPL	N-America[FOC,N1,R3,R5,N2,R6,N3,R8,N4]	Annual[FOC]	Others[N1,R8]	Alien[A1,A2,N1,N2,N3,N4]	Naturalized[N1,N2,N3,N4]	Invasive: Malignant invasion[R1,R2,R3];2[R5];General invasion[R9]	Invasive[R1,R2,R3,R4,R5,R6,R7,R8,R9]	1	1	1	0
3_Angiospermae_Dicotyledoneae	Asteraceae	Bidens	Bidens_pilosa	Bidens_pilosa/Bidens_alba/Bidens_alba_var._radiata/Bidens_pilosa_var._radiata	Accepted_TPL	America[POWO,N2,N4,R3]	Annual[FOC]	Others[FOC,N1,R10]	Alien[A1,A2,N1,N2,N3,N4]	Naturalized[N1,N2,N3,N4]	Invasive: Malignant invasion[R1,R2,R3,R9,R10];2[R5]	Invasive[R1,R2,R3,R4,R5,R6,R7,R9,R10]	1	1	1	0
3_Angiospermae_Dicotyledoneae	Asteraceae	Bidens	Bidens_subalternans	Bidens_subalternans	Accepted_TPL&POWO	S-America[POWO,N4]	Annual[FOC]	Others[FOC]	Alien[N4]	Naturalized[N4]	Non-invasive	×	1	1	0	0
3_Angiospermae_Dicotyledoneae	Asteraceae	Bidens	Bidens_tripartita	Bidens_tripartita	Accepted_TPL	Native to China[POWO,N4,R1,R2]	Annual[FOC]	Native to China	Native to China	Native to China	Native to China	×	0	0	0	0
3_Angiospermae_Dicotyledoneae	Asteraceae	Blainvillea	Blainvillea_acmella	Blainvillea_acmella/Spilanthes_acmella	Accepted_CoLC&FOC&POWO	Native to China[FOC,POWO,N4]	Annual[N1,N2]	Native to China	Native to China	Native to China	Native to China	×	0	0	0	0
3_Angiospermae_Dicotyledoneae	Asteraceae	Buphthalmum	Buphthalmum_salicifolium	Buphthalmum_salicifolium/Helianthus_salicifolium	Accepted_TPL	Europe[N1,N2,N3,N4]	Perennial[FOC,N1,N2,N3]	Landscaping[FOC,N1,N3]	Alien[A1,N1,N2,N3,N4]	Naturalized[N1,N2,N3,N4]	Non-invasive: Cultivated[N4]	×	1	1	0	0
3_Angiospermae_Dicotyledoneae	Asteraceae	Calendula	Calendula_arvensis	Calendula_arvensis	Accepted_TPL&POWO	Tem-Asia,Africa,Europe[POWO]	Annual[FOC]	Landscaping[FOC]	Alien[A1]	Non-naturalized	Non-invasive	×	1	0	0	1
3_Angiospermae_Dicotyledoneae	Asteraceae	Calendula	Calendula_officinalis	Calendula_officinalis	Accepted_TPL&POWO	Europe[POWO,N4]	Annual[FOC]	Landscaping[FOC,N1]	Alien[A1,N1,N4]	Naturalized[N1,N4]	Non-invasive: Recommended for exclusion[R1,R2];Cultivated[N4]	×	1	1	0	0
3_Angiospermae_Dicotyledoneae	Asteraceae	Calyptocarpus	Calyptocarpus_vialis	Calyptocarpus_vialis	Accepted_TPL	N-America[FOC,R3,N2]	Perennial[FOC,N1,N2]	Others[FOC,N1,R10]	Alien[N1,N2,N4]	Naturalized[N1,N2,N4]	Non-invasive: Requiring further observation[R1,R2,R3,R10]	×	1	1	0	0
3_Angiospermae_Dicotyledoneae	Asteraceae	Carpesium	Carpesium_abrotanoides	Carpesium_abrotanoides	Accepted_TPL	Native to China[POWO,N4,R1,R2]	Perennial[FOC]	Native to China	Native to China	Native to China	Native to China	×	0	0	0	0
3_Angiospermae_Dicotyledoneae	Asteraceae	Carthamus	Carthamus_lanatus	Carthamus_lanatus	Accepted_TPL&POWO	Tem-Asia,Africa,Europe[POWO]	Annual[FOC]	Medicinal[FOC]	Alien[A1]	Non-naturalized	Non-invasive	×	1	0	0	1
3_Angiospermae_Dicotyledoneae	Asteraceae	Carthamus	Carthamus_tinctorius	Carthamus_tinctorius	Accepted_TPL	Tem-Asia[FOC,N1,N2,N3,N4]	Annual[FOC,N1,N2,N3]	Medicinal[FOC,N3]	Alien[A1,N1,N2,N3,N4]	Naturalized[N1,N2,N3,N4]	Non-invasive	×	1	1	0	0
3_Angiospermae_Dicotyledoneae	Asteraceae	Centaurea	Centaurea_benedicta	Cnicus_benedictus	Accepted_TPL&FOC&POWO	Native to China[FOC,POWO]	Annual[FOC]	Native to China	Native to China	Native to China	Native to China	×	0	0	0	0
3_Angiospermae_Dicotyledoneae	Asteraceae	Centaurea	Centaurea_diffusa	Centaurea_diffusa	Accepted_TPL&POWO	Tem-Asia,Europe[POWO,R3,N4]	Biennial[N1,N2,N3]	Others[N1]	Alien[A1,N1,N2,N3,N4]	Naturalized[N1,N2,N3,N4]	Non-invasive: Requiring further observation[R1,R2,R3]	×	1	1	0	0
3_Angiospermae_Dicotyledoneae	Asteraceae	Centaurea	Centaurea_montana	Cyanus_montana	Accepted_CoLC&POWO	Europe[POWO]	Perennial[Baidu baike]	Landscaping	Alien[A1]	Non-naturalized	Non-invasive	×	1	0	0	1
3_Angiospermae_Dicotyledoneae	Asteraceae	Centaurea	Centaurea_nigrescens	Centaurea_nigrescens	Accepted_TPL&POWO	Europe[FOC,POWO]	Perennial[FOC]	Landscaping	Alien[A1]	Non-naturalized	Non-invasive	×	1	0	0	1
3_Angiospermae_Dicotyledoneae	Asteraceae	Centaurea	Centaurea_solstitialis	Centaurea_solstitialis	Accepted_TPL&POWO	Tem-Asia,Africa,Europe[POWO]	Annual[Baidu baike]	Others	Alien[N4]	Naturalized[N4]	Non-invasive	×	1	1	0	0
3_Angiospermae_Dicotyledoneae	Asteraceae	Centaurea	Centaurea_stoebe	Centaurea_maculosa_Lam.	Accepted_TPL&CoLC&POWO	Europe[POWO,R3]	Annual[Baidu baike]	Others	Alien[R2,R3]	Naturalized[R2,R3]	Non-invasive: Requiring further observation[R2,R3]	×	1	1	0	0
3_Angiospermae_Dicotyledoneae	Asteraceae	Centipeda	Centipeda_minima	Centipeda_minima	Accepted_TPL	Native to China[POWO,N4]	Annual[FOC,N2]	Native to China	Native to China	Native to China	Native to China	×	0	0	0	0
3_Angiospermae_Dicotyledoneae	Asteraceae	Centratherum	Centratherum_punctatum_subsp._fruticosum	Centratherum_punctatum_subsp._fruticosum	Accepted_TPL	Trop-Asia[N1,N2,N4]	Perennial[Baidu baike]	Landscaping[N1]	Alien[N1,N2,N4]	Naturalized[N1,N2,N4]	Non-invasive	×	1	1	0	0
3_Angiospermae_Dicotyledoneae	Asteraceae	Chamaemelum	Chamaemelum_nobile	Chamaemelum_nobile	Accepted_TPLPP	Africa,Europe[POWO]	Perennial[FOC]	Landscaping&Medicinal[FOC]	Alien[A1]	Non-naturalized	Non-invasive	×	1	0	0	1
3_Angiospermae_Dicotyledoneae	Asteraceae	Chromolaena	Chromolaena_odorata	Chromolaena_odorata/Eupatorium_odoratum	Accepted_TPL&POWO	America[FOC,POWO,N4,R6,R9,R10]	Perennial[FOC,R5,N2,R9]	Others[FOC,R10]	Alien[A1,A2,N1,N2,N3,N4]	Naturalized[N1,N2,N3,N4]	Invasive: Malignant invasion[R1,R2,R3,R10,R9];4[R5]	Invasive[R1,R2,R3,R4,R5,R6,R7,R9,R10]	1	1	1	0
3_Angiospermae_Dicotyledoneae	Asteraceae	Cichorium	Cichorium_intybus	Cichorium_intybus	Accepted_TPL&POWO	Tem-Asia,Africa,Europe[POWO,N4,R3]	Perennial[FOC,N1,R4,A2,R5,N2,N3]	Foodcrop[N1]	Alien[A1,A2,N1,N2,N3,N4]	Naturalized[N1,N2,N3,N4]	Non-invasive: Requiring further observation[R1];General invasion[R2,R3,R10];2[R5]	Invasive[R4,R5]	1	1	0	0
3_Angiospermae_Dicotyledoneae	Asteraceae	Cirsium	Cirsium_arvense	Cirsium_arvense	Accepted_TPL	Native to China[POWO,N4,R1,R2]	Perennial[R5]	Native to China	Native to China	Native to China	Native to China	Invasive[3[R5]]	0	0	0	0
3_Angiospermae_Dicotyledoneae	Asteraceae	Cirsium	Cirsium_arvense_var._integrifolium	Cirsium_arvense_var._integrifolium	Accepted_CoLC	Native to China[POWO,N4]	Native to China	Native to China	Native to China	Native to China	Native to China	×	0	0	0	0
3_Angiospermae_Dicotyledoneae	Asteraceae	Cissampelopsis	Cissampelopsis_volubilis	Cissampelopsis_volubilis	Accepted_TPL	Native to China[POWO,N4,R1,R2]	Shrub[FOC]	Native to China	Native to China	Native to China	Native to China	×	0	0	0	0
3_Angiospermae_Dicotyledoneae	Asteraceae	Clibadium	Clibadium_surinamense	Clibadium_surinamense	Accepted_TPL	S-America[N1,N4]	Shrub[N1]	Others[N1]	Alien[N1,N4]	Naturalized[N1,N4]	Non-invasive	×	1	1	0	0
3_Angiospermae_Dicotyledoneae	Asteraceae	Coleostephus	Coleostephus_myconis	Coleostephus_myconis	Accepted_TPL&POWO	Mediterranean[FOC,POWO]	Annual[FOC]	Landscaping[FOC]	Alien[A1]	Non-naturalized	Non-invasive	×	1	0	0	1
3_Angiospermae_Dicotyledoneae	Asteraceae	Conoclinium	Conoclinium_coelestinum	Conoclinium_coelestinum/Eupatorium_coelestinum	Accepted_TPLPP	N-America[FOC,POWO,N4]	Perennial[FOC,N3,R5]	Landscaping[FOC]	Alien[N3,N4]	Naturalized[N3,N4]	Non-invasive: 2[R5]	Invasive[R5]	1	1	0	0
3_Angiospermae_Dicotyledoneae	Asteraceae	Conyza	Conyza_japonica	Eschenbachia_japonica	Accepted_TPL	Native to China[POWO,N4,R1,R2]	Native to China	Native to China	Native to China	Native to China	Native to China	×	0	0	0	0
3_Angiospermae_Dicotyledoneae	Asteraceae	Coreopsis	Coreopsis_basalis	Coreopsis_basalis/Coreopsis_drummondii	Accepted_TPL	N-America[N1,R3,N4]	Perennial[N1]	Landscaping[N1]	Alien[A1,N1,N4]	Naturalized[N1,N4]	Non-invasive: Requiring further observation[R1,R2,R3,R10]	×	1	1	0	0
3_Angiospermae_Dicotyledoneae	Asteraceae	Coreopsis	Coreopsis_grandiflora	Coreopsis_grandiflora	Accepted_TPL	N-America[FOC,R6,A2,R5,N3,R3,N4]	Perennial[N1,A2,R4,R5,R6,N2,N3]	Landscaping[FOC,N1,N3]	Alien[A1,A2,N1,N2,N3,N4]	Naturalized[N1,N2,N3,N4]	Non-invasive: Requiring further observation[R1,R2,R3,R10];2[R5]	Invasive[R4,R5,R6]	1	1	0	0
3_Angiospermae_Dicotyledoneae	Asteraceae	Coreopsis	Coreopsis_lanceolata	Coreopsis_lanceolata	Accepted_TPL	N-America[FOC,N1,A2,R5,R6,N2,N3,R3,N4]	Perennial[N1,R4,A2,R5,R6,N2,N3]	Landscaping[FOC,N1,N3]	Alien[A1,A2,N1,N2,N3,N4]	Naturalized[N1,N2,N3,N4]	Invasive: General invasion[R1];Local invasion[R2,R3,R10];2[R5]	Invasive[R1,R2,R3,R4,R5,R6,R10]	1	1	1	0
3_Angiospermae_Dicotyledoneae	Asteraceae	Coreopsis	Coreopsis_major	Coreopsis_major	Accepted_TPL&POWO	N-America[POWO]	Perennial[FOC]	Landscaping	Alien[A1]	Non-naturalized	Non-invasive	×	1	0	0	1
3_Angiospermae_Dicotyledoneae	Asteraceae	Coreopsis	Coreopsis_tinctoria	Coreopsis_tinctoria	Accepted_TPL	N-America[FOC,N1,A2,N2,N3,R5,R6,R3,N4]	Annual[FOC]	Landscaping[FOC,N1,N3]	Alien[A1,A2,N1,N2,N3,N4]	Naturalized[N1,N2,N3,N4]	Non-invasive: Requiring further observation[R1,R2,R3];2[R5];General invasion[R9]	Invasive[R4,R5,R6,R9]	1	1	0	0
3_Angiospermae_Dicotyledoneae	Asteraceae	Coreopsis	Coreopsis_tripteris	Coreopsis_tripteris	Accepted_TPL&POWO	N-America[POWO]	Perennial[FOC]	Landscaping	Alien[A1]	Non-naturalized	Non-invasive	×	1	0	0	1
3_Angiospermae_Dicotyledoneae	Asteraceae	Coreopsis	Coreopsis_verticillata	Coreopsis_verticillata	Accepted_TPL&POWO	N-America[FOC,POWO]	Perennial[FOC]	Landscaping	Alien[A1]	Non-naturalized	Non-invasive	×	1	0	0	1
3_Angiospermae_Dicotyledoneae	Asteraceae	Cosmos	Cosmos_bipinnatus	Cosmos_bipinnatus/Cosmos_bipinnata	Accepted_TPL	N-America[FOC,N1,N2,N3,R3,N4]	Annual[FOC]	Landscaping[N1,N3]	Alien[A1,A2,N1,N2,N3,N4]	Naturalized[N1,N2,N3,N4]	Invasive: General invasion[R1];Requiring further observation[R2,R3];2[R5]	Invasive[R1,R2,R3,R4,R5,R6]	1	1	1	0
3_Angiospermae_Dicotyledoneae	Asteraceae	Cosmos	Cosmos_diversifolius	Cosmos_diversifolius	Accepted_TPL&POWO	N-America[POWO]	Perennial[Baidu baike]	Landscaping	Alien[A1]	Non-naturalized	Non-invasive	×	1	0	0	1
3_Angiospermae_Dicotyledoneae	Asteraceae	Cosmos	Cosmos_sulphureus	Cosmos_sulphureus	Accepted_TPL&POWO	N-America[FOC,POWO,R3,N2,N4]	Annual[Baidu baike]	Landscaping[N1,N3]	Alien[A1,A2,N1,N2,N3,N4]	Naturalized[N1,N2,N3,N4]	Invasive: General invasion[R1];Local invasion[R2,R3];2[R5]	Invasive[R1,R2,R3,R4,R5,R6]	1	1	1	0
3_Angiospermae_Dicotyledoneae	Asteraceae	Cota	Cota_tinctoria	Anthemis_tinctoria/Cota_tinctoria	Accepted_TPLPP	Tem-Asia,Europe[POWO]	Perennial[R5,N1,N2]	Landscaping[N1]	Alien[A1,N1,N2,N4]	Naturalized[N1,N2,N4]	Non-invasive: Recommended for exclusion[R1];Requiring further observation[R2,R3,R10];1[R5]	Invasive[R5]	1	1	0	0
3_Angiospermae_Dicotyledoneae	Asteraceae	Cotula	Cotula_australis	Cotula_australis	Accepted_TPL	Oceania[N1,N2,N4]	Perennial[N1,N2]	Landscaping[N1]	Alien[N1,N2,N4]	Naturalized[N1,N2,N4]	Non-invasive	×	1	1	0	0
3_Angiospermae_Dicotyledoneae	Asteraceae	Cotula	Cotula_coronopifolia	Cotula_coronopifolia	Accepted_TPL	Africa[POWO]	Perennial[Baidu baike]	Landscaping[R8]	Alien[R8]	Naturalized[R8]	Non-invasive	Invasive[R8]	1	1	0	0
3_Angiospermae_Dicotyledoneae	Asteraceae	Crassocephalum	Crassocephalum_crepidioides	Crassocephalum_crepidioides	Accepted_TPL	Africa[N1,R3,A2,R5,R6,N2,N3,N4,R9]	Annual[N1,R4,A2,R5,R6,N2,R9]	Others[FOC,N1]	Alien[A1,A2,N1,N2,N3,N4]	Naturalized[N1,N2,N3,N4]	Invasive: Serious invasion[R1,R2,R3,R9];1[R5]	Invasive[R1,R2,R3,R4,R5,R6,R9]	1	1	1	0
3_Angiospermae_Dicotyledoneae	Asteraceae	Crassocephalum	Crassocephalum_rubens	Crassocephalum_rubens	Accepted_TPL	Africa[FOC,N1,R3,R10]	Annual/Perennial[FOC]	Others[N1]	Alien[N1,N4]	Naturalized[N1,N4]	Invasive: Local invasion[R1];Requiring further observation[R2,R3,R10]	Invasive[R1,R2,R3,R10]	1	1	1	0
3_Angiospermae_Dicotyledoneae	Asteraceae	Crepis	Crepis_tectorum	Crepis_tectorum	Accepted_TPL	Europe[N1,R3,N4]	Annual[FOC]	Others[N1]	Alien[N1,N4]	Naturalized[N1,N4]	Invasive: General invasion[R1];Requiring further observation[R2,R3]	Invasive[R1,R2,R3]	1	1	1	0
3_Angiospermae_Dicotyledoneae	Asteraceae	Crossostephium	Crossostephium_chinense	Crossostephium_chinensis	Accepted_TPL	Native to China[N4,R1,R2]	Shrub[FOC]	Native to China	Native to China	Native to China	Native to China	×	0	0	0	0
3_Angiospermae_Dicotyledoneae	Asteraceae	Cyanthillium	Cyanthillium_cinereum	Vernonia_cinerea/Cyanthillium_cinereum	Accepted_TPL	Native to China[POWO,N4,R1,R2]	Annual[N2]	Native to China	Native to China	Native to China	Native to China	×	0	0	0	0
3_Angiospermae_Dicotyledoneae	Asteraceae	Cyanus	Cyanus_segetum	Cyanus_segetum/Centaurea_cyanus	Accepted_TPL	Europe[FOC,N2,N3,N4]	Annual[FOC]	Landscaping[FOC,N1]	Alien[A1,A2,N1,N2,N4]	Naturalized[N1,N2,N4]	Non-invasive: Requiring further observation[R1,R2,R3];2[R5]	Invasive[R4,R5,R6]	1	1	0	0
3_Angiospermae_Dicotyledoneae	Asteraceae	Cynara	Cynara_cardunculus	Cynara_cardunculus	Accepted_TPL	Mediterranean[FOC]	Perennial[FOC]	Foodcrop&Landscaping[FOC]	Alien[A1]	Non-naturalized	Non-invasive	×	1	0	0	1
3_Angiospermae_Dicotyledoneae	Asteraceae	Cynara	Cynara_scolymus	Cynara_scolymus	Accepted_TPL	Mediterranean[FOC]	Perennial[FOC]	Landscaping[FOC]	Alien[A1]	Non-naturalized	Non-invasive	×	1	0	0	1
3_Angiospermae_Dicotyledoneae	Asteraceae	Dahlia	Dahlia_pinnata	Dahlia_pinnata	Accepted_TPL	N-America[FOC,N1,A2]	Perennial[FOC,N1,N2,N3,A2]	Landscaping[FOC,N1,N3]	Alien[A1,A2,N1,N2,N3,N4]	Naturalized[N1,N2,N3,N4]	Non-invasive: Recommended for exclusion[R1,R2]	×	1	1	0	0
3_Angiospermae_Dicotyledoneae	Asteraceae	Dichrocephala	Dichrocephala_integrifolia	Dichrocephala_integrifolia	Accepted_TPL	Native to China[POWO,N4,R1,R2]	Annual[FOC]	Native to China	Native to China	Native to China	Native to China	×	0	0	0	0
3_Angiospermae_Dicotyledoneae	Asteraceae	Echinacea	Echinacea_angustifolia	Brauneria_angustifolia	Accepted_TPL	N-America[POWO]	Perennial[FOC]	Landscaping[FOC]	Alien[A1]	Non-naturalized	Non-invasive	×	1	0	0	1
3_Angiospermae_Dicotyledoneae	Asteraceae	Echinacea	Echinacea_purpurea	Brauneria_purpurea	Accepted_TPL	N-America[POWO]	Perennial[FOC]	Landscaping[FOC]	Alien[A1]	Non-naturalized	Non-invasive	×	1	0	0	1
3_Angiospermae_Dicotyledoneae	Asteraceae	Eclipta	Eclipta_prostrata	Eclipta_prostrata/Eclipta_zippeliana	Accepted_TPL	Native to China[POWO,N4,R1]	Annual[FOC,N2,N1]	Native to China	Native to China	Native to China	Native to China	General invasion[R2,R3]	0	0	0	0
3_Angiospermae_Dicotyledoneae	Asteraceae	Elephantopus	Elephantopus_scaber	Elephantopus_scaber	Accepted_TPL	Native to China[POWO,N4,R1,R2]	Perennial[FOC,N2,N3]	Native to China	Native to China	Native to China	Native to China	×	0	0	0	0
3_Angiospermae_Dicotyledoneae	Asteraceae	Elephantopus	Elephantopus_tomentosus	Elephantopus_tomentosus/Elephantopus_mollis	Accepted_TPL	N-America[N1,R3,A2,N4]	Perennial[FOC,N1,N2]	Others[FOC,N1,R10]	Alien[A2,N1,N2,N4]	Naturalized[N1,N2,N4]	Invasive: General invasion[R1];Requiring further observation[R2,R3,R10]	Invasive[R1,R2,R3,R10]	1	1	1	0
3_Angiospermae_Dicotyledoneae	Asteraceae	Eleutheranthera	Eleutheranthera_ruderalis	Eleutheranthera_ruderalis	Accepted_TPL&POWO	America[POWO,N4,R3]	Annual[FOC,N1]	Others[N1]	Alien[N1,N4]	Naturalized[N1,N4]	Non-invasive: Requiring further observation[R1,R2,R3]	×	1	1	0	0
3_Angiospermae_Dicotyledoneae	Asteraceae	Emilia	Emilia_coccinea	Emilia_coccinea/Emilia_sonchifolia_var._javanica/Emilia_javanica	Accepted_TPL	Native to China[POWO,N4,R1,R2]	Annual[FOC,N1]	Native to China	Native to China	Native to China	Native to China	×	0	0	0	0
3_Angiospermae_Dicotyledoneae	Asteraceae	Emilia	Emilia_fosbergii	Emilia_fosbergii	Accepted_TPL&POWO	Native to China[FOC,N4]	Annual[FOC]	Native to China	Native to China	Native to China	Native to China	×	0	0	0	0
3_Angiospermae_Dicotyledoneae	Asteraceae	Emilia	Emilia_praetermissa	Emilia_praetermissa	Accepted_TPL	Africa[N1,N4]	Annual[N1]	Landscaping[N1]	Alien[N1,N4]	Naturalized[N1,N4]	Non-invasive	×	1	1	0	0
3_Angiospermae_Dicotyledoneae	Asteraceae	Emilia	Emilia_sonchifolia	Emilia_sonchifolia	Accepted_TPL	Native to China[POWO,N4,R1,R2]	Annual[FOC,N2]	Native to China	Native to China	Native to China	Native to China	×	0	0	0	0
3_Angiospermae_Dicotyledoneae	Asteraceae	Erechtites	Erechtites_hieraciifolius	Erechtites_hieraciifolius/Erechtites_hieracifolia	Accepted_TPL&POWO	America[FOC,POWO,N4]	Annual[FOC]	Others[N1]	Alien[A1,A2,N1,N2,N3,N4]	Naturalized[N1,N2,N3,N4]	Invasive: Invasive:General invasion[R1,R2,R3]	Invasive[R1,R2,R3,R4]	1	1	1	0
3_Angiospermae_Dicotyledoneae	Asteraceae	Erechtites	Erechtites_valerianifolius	Erechtites_valerianifolius	Accepted_CoLC&TPL&POWO	S-America[POWO,N3,N1,R5,A2,N2]	Annual[FOC,N1,R5,A2,N2,N3]	Others[N1]	Alien[A2,N1,N2,N3,N4]	Naturalized[N1,N2,N3,N4]	Invasive: General invasion[R1,R2,R3];1[R5]	Invasive[R1,R2,R3,R5]	1	1	1	0
3_Angiospermae_Dicotyledoneae	Asteraceae	Erigeron	Erigeron_acris	Erigeron_acris	Accepted_TPL	Native to China[POWO,N4,R1,R2]	Biennial[FOC]	Native to China	Native to China	Native to China	Native to China	×	0	0	0	0
3_Angiospermae_Dicotyledoneae	Asteraceae	Erigeron	Erigeron_annuus	Erigeron_annuus	Accepted_TPL	N-America[FOC,N1,R3,A2,R5,R6,N2,N3,N4]	Annual[FOC]	Others[N1]	Alien[A1,A2,N1,N2,N3,N4]	Naturalized[N1,N2,N3,N4]	Invasive: Malignant invasion[R1,R2,R3,R9];2[R5]	Invasive[R1,R2,R3,R4,R5,R6,R7,R9]	1	1	1	0
3_Angiospermae_Dicotyledoneae	Asteraceae	Erigeron	Erigeron_bellioides	Erigeron_bellioides	Accepted_TPL	S-America[N1,N2]	Perennial[N1,N2]	Others[N1]	Alien[N1,N2,N4]	Naturalized[N1,N2,N4]	Non-invasive	×	1	1	0	0
3_Angiospermae_Dicotyledoneae	Asteraceae	Erigeron	Erigeron_bonariensis	Erigeron_bonariensis/Conyza_bonariensis	Accepted_TPL	S-America[FOC,N1,R3,A2,R5,R6,N3,N4]	Annual[FOC]	Others[FOC,N1]	Alien[A1,A2,N1,N2,N3,N4]	Naturalized[N1,N2,N3,N4]	Invasive: Serious invasion[R1,R2,R3];2[R5];General invasion[R9]	Invasive[R1,R2,R3,R4,R5,R6,R9]	1	1	1	0
3_Angiospermae_Dicotyledoneae	Asteraceae	Erigeron	Erigeron_canadensis	Erigeron_canadensis/Conyza_canadensis/Conyza_canadensis_var._pusilla	Accepted_TPL	America[FOC,POWO,A2,R6]	Annual[FOC]	Others[N1]	Alien[A1,A2,N1,N2,N3,N4]	Naturalized[N1,N2,N3,N4]	Invasive: Malignant invasion[R1,R2,R3,R9];2[R5]	Invasive[R1,R2,R3,R4,R5,R6,R7,R9]	1	1	1	0
3_Angiospermae_Dicotyledoneae	Asteraceae	Erigeron	Erigeron_karvinskianus	Erigeron_karvinskianus	Accepted_CoLC&POWO	America[FOC,POWO,N2,N3,N4]	Perennial[FOC,N1,N2,N3]	Others[N1]	Alien[N1,N2,N3,N4]	Naturalized[N1,N2,N3,N4]	Non-invasive	×	1	1	0	0
3_Angiospermae_Dicotyledoneae	Asteraceae	Erigeron	Erigeron_philadelphicus	Erigeron_philadelphicus	Accepted_TPL	N-America[N1,R3,R5,R2,N2,R6,N4]	Perennial[FOC]	Others[N1]	Alien[A1,A2,N1,N2,N4]	Naturalized[N1,N2,N4]	Invasive: Local invasion[R1,R2,R3];2[R5];General invasion[R9]	Invasive[R1,R2,R3,R4,R5,R6,R9]	1	1	1	0
3_Angiospermae_Dicotyledoneae	Asteraceae	Erigeron	Erigeron_speciosus	Erigeron_speciosus	Accepted_TPL	N-America[N1,R3,N4]	Annual[N1]	Landscaping[N1]	Alien[N1,N4]	Naturalized[N1,N4]	Non-invasive: Requiring further observation[R1,R2,R3]	×	1	1	0	0
3_Angiospermae_Dicotyledoneae	Asteraceae	Erigeron	Erigeron_strigosus	Erigeron_strigosus	Accepted_TPL	N-America[FOC,N1,R3,N4]	Annual[FOC]	Others[N1]	Alien[N1,N4]	Naturalized[N1,N4]	Non-invasive: Requiring further observation[R1,R2,R3]	×	1	1	0	0
3_Angiospermae_Dicotyledoneae	Asteraceae	Erigeron	Erigeron_sumatrensis	Erigeron_sumatrensis/Conyza_sumatrensis	Accepted_TPL	S-America[N1,R3,A2,R6,R5,N2,N3,N4]	Annual[FOC]	Others[N1]	Alien[A1,A2,N1,N2,N3,N4]	Naturalized[N1,N2,N3,N4]	Invasive: Malignant invasion[R1,R2,R3];2[R5];General invasion[R9]	Invasive[R1,R2,R3,R4,R5,R6,R7,R9]	1	1	1	0
3_Angiospermae_Dicotyledoneae	Asteraceae	Eupatorium	Eupatorium_cannabinum	Eupatorium_cannabinum	Accepted_TPL	Europe[N1,A2,R3,R10,N4]	Perennial[FOC,N1,A2]	Landscaping[N1]	Alien[A2,N1,N4]	Naturalized[N1,N4]	Non-invasive: Requiring further observation[R1,R2,R3,R10]	×	1	1	0	0
3_Angiospermae_Dicotyledoneae	Asteraceae	Felicia	Felicia_heterophylla	Charieis_heterophylla	Accepted_TPL&POWO	Africa[POWO]	Annual[FOC]	Landscaping[FOC]	Alien[A1]	Non-naturalized	Non-invasive	×	1	0	0	1
3_Angiospermae_Dicotyledoneae	Asteraceae	Flaveria	Flaveria_bidentis	Flaveria_bidentis	Accepted_TPL	S-America[FOC,N1,R3,A2,R5,N4]	Annual[FOC]	Others[N1]	Alien[A1,A2,N1,N2,N4]	Naturalized[N1,N2,N4]	Invasive: Malignant invasion[R1,R2,R3];2[R5]	Invasive[R1,R2,R3,R4,R5,R7]	1	1	1	0
3_Angiospermae_Dicotyledoneae	Asteraceae	Flaveria	Flaveria_linearis	Flaveria_linearis	Accepted_TPL&POWO	N-America[POWO]	Perennial[N1]	Others[N1]	Alien[N1,N4]	Naturalized[N1,N4]	Non-invasive	×	1	1	0	0
3_Angiospermae_Dicotyledoneae	Asteraceae	Gaillardia	Gaillardia_amblyodon	Gaillardia_amblyodon	Accepted_TPL&POWO	N-America[POWO]	Annual[Baidu baike]	Landscaping	Alien[A1]	Non-naturalized	Non-invasive	×	1	0	0	1
3_Angiospermae_Dicotyledoneae	Asteraceae	Gaillardia	Gaillardia_aristata	Gaillardia_aristata	Accepted_TPL	N-America[N1,N3,R3,N4]	Perennial[FOC,N1,N2,N3]	Landscaping[FOC,N1,N3]	Alien[A1,N1,N2,N3,N4]	Naturalized[N1,N2,N3,N4]	Non-invasive: Requiring further observation[R1,R2,R3]	×	1	1	0	0
3_Angiospermae_Dicotyledoneae	Asteraceae	Gaillardia	Gaillardia_pulchella	Gaillardia_pulchella/Gaillardia_pulchella_var._picta	Accepted_CoLC&POWO	N-America[FOC,POWO,R5,N2,N3,N4]	Annual[FOC,N1,R5,N2,N3]	Landscaping[FOC,N1,N3]	Alien[A1,N1,N2,N3,N4]	Naturalized[N1,N2,N3,N4]	Non-invasive: Requiring further observation[R1,R2,R3];2[R5]	Invasive[R5]	1	1	0	0
3_Angiospermae_Dicotyledoneae	Asteraceae	Galinsoga	Galinsoga_parviflora	Galinsoga_parviflora	Accepted_TPL	S-America[FOC,N1,R3,N2,N4]	Annual[N1,R4,A2,R5,N2,R6,N3,R9]	Others[N1]	Alien[A1,A2,N1,N2,N3,N4]	Naturalized[N1,N2,N3,N4]	Invasive: Serious invasion[R1,R2,R3];3[R5];Malignant invasion[R9]	Invasive[R1,R2,R3,R4,R5,R6,R9]	1	1	1	0
3_Angiospermae_Dicotyledoneae	Asteraceae	Galinsoga	Galinsoga_quadriradiata	Galinsoga_quadriradiata/Galinsoga_ciliata	Accepted_TPL&POWO	America[POWO,A2]	Annual[N1,A2,N2,N3]	Others[N1]	Alien[A1,A2,N1,N2,N3,N4]	Naturalized[N1,N2,N3,N4]	Invasive: Serious invasion[R1,R2,R3]	Invasive[R1,R2,R3]	1	1	1	0
3_Angiospermae_Dicotyledoneae	Asteraceae	Pterocaulon	Gamochaeta_coarctata	Gnaphalium_spicatum_Lamarck	Accepted_FOC&CoLC	S-America[FOC]	Annual[FOC,N2]	Others	Alien[N2]	Naturalized[N2]	Non-invasive	×	1	1	0	0
3_Angiospermae_Dicotyledoneae	Asteraceae	Gerbera	Gerbera_jamesonii	Gerbera_jamesonii	Accepted_TPL	Africa[FOC,N1,N4]	Perennial[FOC,N1]	Landscaping[FOC,N1]	Alien[A1,N1,N4]	Naturalized[N1,N4]	Non-invasive: Recommended for exclusion[R1,R2];Cultivated[N4]	×	1	1	0	0
3_Angiospermae_Dicotyledoneae	Asteraceae	Glebionis	Glebionis_coronaria	Glebionis_coronaria/Chrysanthemum_coronarium	Accepted_TPL	Mediterranean[N1,N2,N4,R3]	Annual[FOC]	Foodcrop[FOC,N1]	Alien[A1,A2,N1,N2,N4]	Naturalized[N1,N2,N4]	Non-invasive: Requiring further observation[R1,R2,R3];2[R5]	Invasive[R4,R5]	1	1	0	0
3_Angiospermae_Dicotyledoneae	Asteraceae	Glebionis	Glebionis_segetum	Glebionis_segetum/Chrysanthemum_segetum	Accepted_TPL	Mediterranean[FOC,N1,N2,A2,R3,N4]	Annual[FOC,N1,A2]	Foodcrop[FOC,N1]	Alien[A1,A2,N1,N2,N4]	Naturalized[N1,N2,N4]	Non-invasive: Requiring further observation[R1,R2,R3]	×	1	1	0	0
3_Angiospermae_Dicotyledoneae	Asteraceae	Gnaphalium	Gnaphalium_calviceps	Gnaphalium_calviceps	Accepted_TPL	S-America[N1,N2,N4]	Annual[N1,N2]	Others[N1]	Alien[N1,N2,N4]	Naturalized[N1,N2,N4]	Non-invasive	×	1	1	0	0
3_Angiospermae_Dicotyledoneae	Asteraceae	Gnaphalium	Gnaphalium_coarctatum	Gnaphalium_coarctatum	Accepted_TPL	S-America[N1,N4]	Perennial[N1]	Others[N1]	Alien[N1,N4]	Naturalized[N1,N4]	Non-invasive	×	1	1	0	0
3_Angiospermae_Dicotyledoneae	Asteraceae	Gnaphalium	Gnaphalium_pensylvanicum	Gamochaeta_pensylvanica	Accepted_TPL	Native to China[N4,R1,R2]	Annual[FOC,N2,N3]	Native to China	Native to China	Native to China	Native to China	×	0	0	0	0
3_Angiospermae_Dicotyledoneae	Asteraceae	Gnaphalium	Gnaphalium_polycaulon	Gnaphalium_polycaulon	Accepted_TPL	Native to China[POWO,N4,R1,R2]	Annual[N2]	Native to China	Native to China	Native to China	Native to China	×	0	0	0	0
3_Angiospermae_Dicotyledoneae	Asteraceae	Gnaphalium	Gnaphalium_purpureum	Gamochaeta_purpurea	Accepted_TPLppp	America[POWO,N2]	Annual[N2,N1]	Others[N1]	Alien[A1,N1,N2,N4]	Naturalized[N1,N2,N4]	Non-invasive	×	1	1	0	0
3_Angiospermae_Dicotyledoneae	Asteraceae	Grindelia	Grindelia_squarrosa	Grindelia_squarrosa	Accepted_TPL&POWO	N-America[FOC,POWO,N4]	Biennial/Perennial/Subshrubs[FOC]	Others	Alien[R1,N4]	Naturalized[N4]	Non-invasive: Requiring further observation[R1]	×	1	1	0	0
3_Angiospermae_Dicotyledoneae	Asteraceae	Guizotia	Guizotia_abyssinica	Guizotia_abyssinica	Accepted_TPL	Africa[POWO,N1]	Annual[FOC,N1]	Medicinal[N1]	Alien[A1,N1]	Naturalized[N1]	Non-invasive	×	1	1	0	0
3_Angiospermae_Dicotyledoneae	Asteraceae	Gymnocoronis	Gymnocoronis_spilanthoides	Gymnocoronis_spilanthoides/Gymnocoronis_attenuata	Accepted_TPL	S-America[FOC,A3,N1,R3,R8,A2,N4]	Perennial[N1,N2]	Landscaping[A3,N1,R8]	Alien[A2,A3,N1,N4]	Naturalized[N1,N4]	Non-invasive: Requiring further observation[R1,R2,R3,R10];Beneficial alien species-Landscapeing[A3]	Invasive[R8]	1	1	0	0
3_Angiospermae_Dicotyledoneae	Asteraceae	Gynura	Gynura_aurantiaca	Gynura_aurantiaca	Accepted_TPL&POWO	Trop-Asia[POWO]	Perennial[FOC]	Landscaping[FOC]	Alien[A1]	Non-naturalized	Non-invasive	×	1	0	0	1
3_Angiospermae_Dicotyledoneae	Asteraceae	Gynura	Gynura_bicolor	Gynura_bicolor	Accepted_TPL	Native to China[POWO,N4,R1,R2]	Perennial[FOC]	Native to China	Native to China	Native to China	Native to China	×	0	0	0	0
3_Angiospermae_Dicotyledoneae	Asteraceae	Gynura	Gynura_cusimbua	Gynura_cusimbua	Accepted_TPL	Native to China[POWO,N4]	Native to China	Native to China	Native to China	Native to China	Native to China	×	0	0	0	0
3_Angiospermae_Dicotyledoneae	Asteraceae	Helenium	Helenium_autumnale	Helenium_autumnale	Accepted_TPL	N-America[N1,R3,R5,A2,R6,N2,N3,N4]	Perennial[N1,R4,R5,A2,R6,N2,N3,R9]	Landscaping[FOC,N1]	Alien[A1,A2,N1,N2,N3,N4]	Naturalized[N1,N2,N3,N4]	Non-invasive: Requiring further observation[R1,R2,R3];2[R5];General invasion[R9]	Invasive[R4,R5,R6,R9]	1	1	0	0
3_Angiospermae_Dicotyledoneae	Asteraceae	Helenium	Helenium_bigelovii	Helenium_bigelovii	Accepted_TPL	N-America[N1,N2,R3]	Perennial[N1,N2]	Landscaping[N1]	Alien[N1,N2]	Naturalized[N1,N2]	Non-invasive: Requiring further observation[R1,R2,R3]	×	1	1	0	0
3_Angiospermae_Dicotyledoneae	Asteraceae	Helenium	Helenium_flexuosum	Helenium_flexuosum	Accepted_TPL&POWO	N-America[POWO]	Perennial[Baidu baike]	Landscaping	Alien[A1]	Non-naturalized	Non-invasive	×	1	0	0	1
3_Angiospermae_Dicotyledoneae	Asteraceae	Helianthus	Helianthus_angustifolius	Helianthus_angustifolius	Accepted_TPL	N-America[FOC,POWO]	Annual[FOC]	Landscaping[FOC]	Alien[A1]	Non-naturalized	Non-invasive	×	1	0	0	1
3_Angiospermae_Dicotyledoneae	Asteraceae	Helianthus	Helianthus_annuus	Helianthus_annuus	Accepted_TPL	N-America[FOC,POWO,R5,R6,N4]	Annual[N1,R4,R5,R6,N2]	Foodcrop[FOC,N1]	Alien[A1,N1,N2,N4]	Naturalized[N1,N2,N4]	Non-invasive: 1[R5]	Invasive[R4,R5,R6]	1	1	0	0
3_Angiospermae_Dicotyledoneae	Asteraceae	Helianthus	Helianthus_argophyllus	Helianthus_argophyllus	Accepted_TPL	N-America[FOC,POWO]	Annual[FOC]	Landscaping[FOC]	Alien[A1]	Non-naturalized	Non-invasive	×	1	0	0	1
3_Angiospermae_Dicotyledoneae	Asteraceae	Helianthus	Helianthus_atrorubens	Helianthus_atrorubens	Accepted_TPL	N-America[FOC,POWO]	Annual[FOC]	Landscaping[FOC]	Alien[A1]	Non-naturalized	Non-invasive	×	1	0	0	1
3_Angiospermae_Dicotyledoneae	Asteraceae	Helianthus	Helianthus_debilis	Helianthus_debilis	Accepted_TPL	N-America[FOC,POWO]	Annual[FOC]	Landscaping[FOC]	Alien[A1]	Non-naturalized	Non-invasive	×	1	0	0	1
3_Angiospermae_Dicotyledoneae	Asteraceae	Helianthus	Helianthus_debilis_subsp._cucumerifolius	Helianthus_debilis_subsp._cucumerifolius/Helianthus_cucumerifolius	Accepted_TPL	N-America[FOC,N1,N4]	Annual/Perennial[N1]	Landscaping[FOC,N1]	Alien[A1,N1,N4]	Naturalized[N1,N4]	Non-invasive	×	1	1	0	0
3_Angiospermae_Dicotyledoneae	Asteraceae	Helianthus	Helianthus_decapetalus	Helianthus_decapetalus	Accepted_TPL	N-America[FOC,POWO]	Annual[FOC]	Landscaping[FOC]	Alien[A1]	Non-naturalized	Non-invasive	×	1	0	0	1
3_Angiospermae_Dicotyledoneae	Asteraceae	Helianthus	Helianthus_laetiflorus	Helianthus_×_laetiflorus	Accepted_TPL	N-America[N1,N2,N4]	Perennial[N1,N2]	Landscaping[FOC,N1]	Alien[A1,N1,N2,N4]	Naturalized[N1,N2,N4]	Non-invasive: Recommended for exclusion[R1,R2]	×	1	1	0	0
3_Angiospermae_Dicotyledoneae	Asteraceae	Helianthus	Helianthus_maximiliani	Helianthus_maximiliani	Accepted_TPL	N-America[FOC,POWO]	Annual[FOC]	Landscaping[FOC]	Alien[A1]	Non-naturalized	Non-invasive	×	1	0	0	1
3_Angiospermae_Dicotyledoneae	Asteraceae	Helianthus	Helianthus_mollis	Helianthus_mollis	Accepted_TPL	N-America[FOC,POWO]	Annual[FOC]	Landscaping[FOC]	Alien[A1]	Non-naturalized	Non-invasive	×	1	0	0	1
3_Angiospermae_Dicotyledoneae	Asteraceae	Helianthus	Helianthus_petiolaris	Helianthus_petiolaris	Accepted_TPL	N-America[N2,R6]	Annual[FOC]	Landscaping[FOC]	Alien[A1,N2,R6]	Naturalized[N2]	Non-invasive	Invasive[R6]	1	1	0	0
3_Angiospermae_Dicotyledoneae	Asteraceae	Helianthus	Helianthus_salicifolius	Helianthus_salicifolius	Accepted_TPL	N-America[FOC,POWO]	Annual[FOC]	Landscaping[FOC]	Alien[A1]	Non-naturalized	Non-invasive	×	1	0	0	1
3_Angiospermae_Dicotyledoneae	Asteraceae	Helianthus	Helianthus_tuberosus	Helianthus_tuberosus	Accepted_TPL	N-America[FOC,N1,R3,A2,N2,N3,R5,R6,N4]	Perennial[FOC,N1,R4,A2,R5,R6,N3]	Foodcrop[FOC]	Alien[A1,A2,N1,N2,N3,N4]	Naturalized[N1,N2,N3,N4]	Non-invasive: Recommended for exclusion[R1];General invasion[R2,R3,R10];2[R5]	Invasive[R2,R3,R4,R5,R6,R10]	1	1	0	0
3_Angiospermae_Dicotyledoneae	Asteraceae	Hemisteptia	Hemisteptia_lyrata	Hemisteptia_lyrata	Accepted_TPL	Native to China[POWO,N4,R1,R2]	Annual[FOC]	Native to China	Native to China	Native to China	Native to China	×	0	0	0	0
3_Angiospermae_Dicotyledoneae	Asteraceae	Hypochaeris	Hypochaeris_albiflora	Hypochaeris_albiflora	Accepted_TPL	S-America[N1,N4]	Perennial[N1]	Landscaping[N1]	Alien[N1,N4]	Naturalized[N1,N4]	Non-invasive	×	1	1	0	0
3_Angiospermae_Dicotyledoneae	Asteraceae	Hypochaeris	Hypochaeris_chillensis	Hypochaeris_chillensis	Accepted_TPL&POWO	S-America[POWO,N4]	Perennial[FOC]	Others	Alien[N4]	Naturalized[N4]	Non-invasive	×	1	1	0	0
3_Angiospermae_Dicotyledoneae	Asteraceae	Hypochaeris	Hypochaeris_ciliata	Hypochaeris_ciliata	Accepted_TPL	Native to China[FOC,POWO]	Perennial[N1]	Native to China	Native to China	Native to China	Native to China	×	0	0	0	0
3_Angiospermae_Dicotyledoneae	Asteraceae	Hypochaeris	Hypochaeris_glabra	Hypochaeris_glabra	Accepted_TPL	Tem-Asia,Africa,Europe[POWO,N4]	Annual[N1]	Landscaping[N1]	Alien[N1,N4]	Naturalized[N1,N4]	Non-invasive	×	1	1	0	0
3_Angiospermae_Dicotyledoneae	Asteraceae	Hypochaeris	Hypochaeris_radicata	Hypochaeris_radicata	Accepted_CoLC	Africa,Europe[FOC,N1,N4]	Perennial[FOC]	Others[N1]	Alien[N1,N2,N4]	Naturalized[N1,N2,N4]	Non-invasive	×	1	1	0	0
3_Angiospermae_Dicotyledoneae	Asteraceae	Inula	Inula_helenium	Inula_helenium	Accepted_TPL	Europe[FOC,N1]	Perennial[FOC,N1]	Medicinal[FOC,N1]	Alien[A1,N1]	Naturalized[N1]	Non-invasive	×	1	1	0	0
3_Angiospermae_Dicotyledoneae	Asteraceae	Ismelia	Ismelia_carinata	Ismelia_carinata/Glebionis_carinata/Chrysanthemum_carinatum	Accepted_TPL	Africa[FOC,R3,R5,R6,A2,N4]	Annual[FOC,R6,R4,A2,R5,R6]	Foodcrop[FOC,N1]	Alien[A1,A2,N1,N2,N4]	Naturalized[N1,N2,N4]	Non-invasive: Recommended for exclusion[R1];General invasion[R2,R3];2[R5]	Invasive[R2,R3,R4,R5,R6]	1	1	0	0
3_Angiospermae_Dicotyledoneae	Asteraceae	Iva	Iva_axillaris	Iva_axillaris	Accepted_TPL	N-America[R5,N4]	Shrub[R5]	Others	Alien[R5,N4]	Naturalized[N4,R5]	Non-invasive: 2[R5]	Invasive[R5]	1	1	0	0
3_Angiospermae_Dicotyledoneae	Asteraceae	Iva	Iva_xanthiifolia	Iva_xanthifolia/Cyclachaena_xanthiifolia	Accepted_TPL	N-America[N2,R3,A2,R6,N1,N2,N3,R5,N4]	Annual[A2,R6,N1,N3,R5]	Others[N1]	Alien[A1,A2,N1,N2,N3,N4]	Naturalized[N1,N2,N3,N4]	Invasive: Local invasion[R1,R2,R3];2[R5]	Invasive[R1,R2,R3,R5,R6]	1	1	1	0
3_Angiospermae_Dicotyledoneae	Asteraceae	Jacobaea	Jacobaea_maritima	Cineraria_maritima/Senecio_cineraria	Accepted_TPL&POWO	Mediterranean[POWO]	Perennial[FOC]	Landscaping[FOC]	Alien[A1]	Non-naturalized	Non-invasive	×	1	0	0	1
3_Angiospermae_Dicotyledoneae	Asteraceae	Jacobaea	Jacobaea_vulgaris	Senecio_jacobaea	Accepted_TPL	Native to China[POWO,N4]	Perennial[R5]	Native to China	Native to China	Native to China	Native to China	Invasive[3[R5]]	0	0	0	0
3_Angiospermae_Dicotyledoneae	Asteraceae	Kleinia	Kleinia_articulata	Kleinia_articulata	Accepted_TPL	Africa[POWO]	Perennial[FOC]	Landscaping[FOC]	Alien[A1]	Non-naturalized	Non-invasive	×	1	0	0	1
3_Angiospermae_Dicotyledoneae	Asteraceae	Lactuca	Lactuca_sativa	Lactuca_sativa	Accepted_TPL&POWO	Tem-Asia,Africa,Europe[FOC,N1,N3]	Annual/Biennial[FOC,N1,N2,N3]	Foodcrop[FOC]	Alien[A1,N1,N2,N3,N4]	Naturalized[N1,N2,N3,N4]	Non-invasive: Recommended for exclusion[R1,R2]	×	1	1	0	0
3_Angiospermae_Dicotyledoneae	Asteraceae	Lactuca	Lactuca_serriola	Lactuca_serriola	Accepted_TPL	Native to China[POWO,N4,R1,R2]	Annual[FOC]	Native to China	Native to China	Native to China	Native to China	Invasive[R4,2[R5]]	0	0	0	0
3_Angiospermae_Dicotyledoneae	Asteraceae	Lactuca	Lactuca_tatarica	Lactuca_pulchella	Accepted_TPL	N-America[POWO]	Perennial[R5]	Others	Alien[R5]	Naturalized[R5]	Non-invasive: 2[R5]	Invasive[R5]	1	1	0	0
3_Angiospermae_Dicotyledoneae	Asteraceae	Lagascea	Lagascea_mollis	Lagascea_mollis_Cavanilles	Accepted_TPL&POWO	America[POWO,N4]	Annual[FOC]	Landscaping[N1,N3]	Alien[N1,N2,N3,N4]	Naturalized[N1,N2,N3,N4]	Non-invasive	×	1	1	0	0
3_Angiospermae_Dicotyledoneae	Asteraceae	Leontodon	Leontodon_hispidus	Leontodon_hispidus_L.	Accepted_TPL&POWO	Tem-Asia,Europe[POWO,N4]	Annual[Baidu baike]	Others	Alien[N4]	Naturalized[N4]	Non-invasive	×	1	1	0	0
3_Angiospermae_Dicotyledoneae	Asteraceae	Leucanthemum	Leucanthemum_maximum	Leucanthemum_maximum	Accepted_TPL&POWO	Europe[POWO]	Perennial[FOC]	Landscaping[FOC]	Alien[A1]	Non-naturalized	Non-invasive	×	1	0	0	1
3_Angiospermae_Dicotyledoneae	Asteraceae	Leucanthemum	Leucanthemum_vulgare	Leucanthemum_vulgare	Accepted_TPL	Europe[FOC,N1,N2,R3]	Perennial[FOC,N1,A2,R4,N2,R5,R6]	Landscaping[FOC,N1]	Alien[A1,A2,N1,N2,N4]	Naturalized[N1,N2,N4]	Non-invasive: Recommended for exclusion[R1];Requiring further observation[R2,R3,R10];2[R5]	Invasive[R4,R5,R6]	1	1	0	0
3_Angiospermae_Dicotyledoneae	Asteraceae	Liatris	Liatris_spicata	Liatris_spicata	Accepted_TPL&POWO	N-America[POWO]	Perennial[FOC]	Landscaping[FOC]	Alien[A1]	Non-naturalized	Non-invasive	×	1	0	0	1
3_Angiospermae_Dicotyledoneae	Asteraceae	Matricaria	Matricaria_chamomilla	Matricaria_chamomilla	Accepted_TPL	Native to China[POWO,N4,R1,R2]	Annual[FOC]	Native to China	Native to China	Native to China	Native to China	×	0	0	0	0
3_Angiospermae_Dicotyledoneae	Asteraceae	Matricaria	Matricaria_matricarioides	Matricaria_matricarioides/Tanacetum_bipinnatum_subsp._Bipinnatum	Accepted_TPL	Native to China[N4,R1,R2]	Annual[FOC,N2]	Native to China	Native to China	Native to China	Native to China	×	0	0	0	0
3_Angiospermae_Dicotyledoneae	Asteraceae	Melanthera	Melanthera_nivea	Melanthera_nivea	Accepted_TPL&POWO	America[POWO,N4]	Perennial[FOC]	Others	Alien[N4]	Naturalized[N4]	Non-invasive	×	1	1	0	0
3_Angiospermae_Dicotyledoneae	Asteraceae	Melanthera	Melanthera_prostrata	Melanthera_prostrata	Accepted_TPL	Native to China[POWO,N4,R1,R2]	Perennial[FOC]	Native to China	Native to China	Native to China	Native to China	×	0	0	0	0
3_Angiospermae_Dicotyledoneae	Asteraceae	Mikania	Mikania_cordata	Mikania_cordata	Accepted_TPL	Native to China[POWO,N4]	Perennial[FOC]	Native to China	Native to China	Native to China	Native to China	×	0	0	0	0
3_Angiospermae_Dicotyledoneae	Asteraceae	Mikania	Mikania_micrantha	Mikania_micrantha	Accepted_TPL&POWO	America[FOC,POWO,N4,A2,R6,N2,R3,R9,R10]	Liana[FOC]	Others[N1]	Alien[A1,A2,N1,N2,N3,N4]	Naturalized[N1,N2,N3,N4]	Invasive: Malignant invasion[R1,R2,R3,R10,R9];4[R5]	Invasive[R1,R2,R3,R4,R5,R6,R7,R9,R10]	1	1	1	0
3_Angiospermae_Dicotyledoneae	Asteraceae	Neopallasia	Neopallasia_pectinata	Neopallasia_pectinata	Accepted_TPL	Native to China[POWO,N4,R1,R2]	Annual[FOC]	Native to China	Native to China	Native to China	Native to China	×	0	0	0	0
3_Angiospermae_Dicotyledoneae	Asteraceae	Nidorella	Nidorella_aegyptiaca	Eschenbachia_aegyptiaca	Accepted_CoLC	Native to China[POWO,N4]	Native to China	Native to China	Native to China	Native to China	Native to China	×	0	0	0	0
3_Angiospermae_Dicotyledoneae	Asteraceae	Parthenium	Parthenium_argentatum	Parthenium_argentatum	Accepted_TPL	N-America[FOC,N1]	Perennial[FOC,N1]	Landscaping[N1]	Alien[A1,N1]	Naturalized[N1]	Non-invasive: Requiring further observation[R2,R3]	×	1	1	0	0
3_Angiospermae_Dicotyledoneae	Asteraceae	Parthenium	Parthenium_hysterophorus	Parthenium_hysterophorus	Accepted_TPL&POWO	America[FOC,POWO,N2,N4,A2,R6]	Annual[FOC]	Others[FOC,N1]	Alien[A1,A2,N1,N2,N3,N4]	Naturalized[N1,N2,N3,N4]	Invasive: Malignant invasion[R1,R2,R3];2[R5];General invasion[R9]	Invasive[R1,R2,R3,R4,R5,R6,R7,R9]	1	1	1	0
3_Angiospermae_Dicotyledoneae	Asteraceae	Pectis	Pectis_prostrata	Pectis_prostrata	Accepted_TPL&POWO	America[POWO,N4]	Annual[FOC]	Others[FOC]	Alien[N4]	Naturalized[N4]	Non-invasive	×	1	1	0	0
3_Angiospermae_Dicotyledoneae	Asteraceae	Pericallis	Pericallis_hybrida	Pericallis_hybrida/Cineraria_cruenta	Accepted_FOC	Canary Islands[FOC,POWO]	Perennial[FOC]	Landscaping[FOC]	Alien[A1]	Non-naturalized	Non-invasive	×	1	0	0	1
3_Angiospermae_Dicotyledoneae	Asteraceae	Plectocephalus	Plectocephalus_americanus	Centaurea_americana	Accepted_CoLC&POWO	N-America[POWO]	Perennial[FOC]	Others	Alien[A1]	Non-naturalized	Non-invasive	×	1	0	0	1
3_Angiospermae_Dicotyledoneae	Asteraceae	Pluchea	Pluchea_carolinensis	Pluchea_carolinensis	Accepted_TPL&POWO	America[POWO,N4,N2]	Shrub[FOC]	Others[N1]	Alien[N1,N2,N4]	Naturalized[N1,N2,N4]	Non-invasive: Requiring further observation[R1,R2,R3]	×	1	1	0	0
3_Angiospermae_Dicotyledoneae	Asteraceae	Pluchea	Pluchea_sagittalis	Pluchea_sagittalis_(Lamarck)_Cabrera	Accepted_TPL&POWO	America[POWO,N4,N2,R3]	Shrub[FOC]	Others[N1]	Alien[A2,N1,N2,N4]	Naturalized[N1,N2,N4]	Invasive: Local invasion[R1];Requiring further observation[R2,R3]	Invasive[R1,R2,R3]	1	1	1	0
3_Angiospermae_Dicotyledoneae	Asteraceae	Porophyllum	Porophyllum_ruderale	Porophyllum_ruderale	Accepted_TPL&POWO	America[POWO,N4]	Annual[Baidu baike]	Others	Alien[N4]	Naturalized[N4]	Non-invasive	×	1	1	0	0
3_Angiospermae_Dicotyledoneae	Asteraceae	Praxelis	Praxelis_clematidea	Praxelis_clematidea/Eupatorium_catarium	Accepted_CoLC&TPL	S-America[N1,R3,N2,N3,A2,R5,R6,N2,N4]	Annual[FOC,R4,A2,R5,R6,R9]	Others[N1]	Alien[A1,A2,N1,N2,N3,N4]	Naturalized[N1,N2,N3,N4]	Invasive: Malignant invasion[R1,R2,R3];R4,R5,R6,R7,R9	Invasive[R1,R2,R3,R4,R5,R6,R7,R9]	1	1	1	0
3_Angiospermae_Dicotyledoneae	Asteraceae	Praxelis	Praxelis_diffusa	Praxelis_pauciflora	Accepted_CoLC&POWO	S-America[POWO,N4]	Annual[Baidu baike]	Others	Alien[N4]	Naturalized[N4]	Non-invasive	×	1	1	0	0
3_Angiospermae_Dicotyledoneae	Asteraceae	Pseudelephantopus	Pseudelephantopus_spicatus	Pseudelephantopus_spicatus	Accepted_TPLP	America[POWO,N4,R3,A2]	Perennial[FOC]	Others[FOC,N1,R10]	Alien[A1,A2,N1,N2,N3,N4]	Naturalized[N1,N2,N3,N4]	Non-invasive: Requiring further observation[R1,R2,R3,R10];2[R5]	Invasive[R4,R5,R6]	1	1	0	0
3_Angiospermae_Dicotyledoneae	Asteraceae	Pulicaria	Pulicaria_dysenterica	Pulicaria_dysenterica	Accepted_TPL	Europe[FOC,N1]	Perennial[FOC,N1]	Medicinal[FOC,N1]	Alien[A1,N1]	Naturalized[N1]	Non-invasive	×	1	1	0	0
3_Angiospermae_Dicotyledoneae	Asteraceae	Pyrrhopappus	Pyrrhopappus_carolinianus	Pyrrhopappus_carolinianus	Accepted_TPL&POWO	N-America[POWO,N4]	Annual[Baidu baike]	Others	Alien[N4]	Naturalized[N4]	Non-invasive	×	1	1	0	0
3_Angiospermae_Dicotyledoneae	Asteraceae	Rhaponticum	Rhaponticum_repens	Rhaponticum_repens/Acroptilon_repens	Accepted_TPL	Native to China[POWO,N4]	Perennial[R5]	Native to China	Native to China	Native to China	Native to China	Invasive[2[R5]]	0	0	0	0
3_Angiospermae_Dicotyledoneae	Asteraceae	Rhodanthe	Rhodanthe_chlorocephala_subsp._rosea	Helipterum_roseum	Accepted_TPL	Oceania[POWO]	Perennial[FOC]	Landscaping[FOC]	Alien[A1]	Non-naturalized	Non-invasive	×	1	0	0	1
3_Angiospermae_Dicotyledoneae	Asteraceae	Rudbeckia	Rudbeckia_bicolor	Rudbeckia_bicolor	Accepted_TPL	N-America[POWO]	Perennial[FOC]	Landscaping[FOC]	Alien[A1]	Non-naturalized	Non-invasive	×	1	0	0	1
3_Angiospermae_Dicotyledoneae	Asteraceae	Rudbeckia	Rudbeckia_fulgida	Rudbeckia_fulgida	Accepted_TPL	N-America[FOC,POWO]	Perennial[FOC]	Landscaping[FOC]	Alien[A1]	Non-naturalized	Non-invasive	×	1	0	0	1
3_Angiospermae_Dicotyledoneae	Asteraceae	Rudbeckia	Rudbeckia_hirta	Rudbeckia_hirta	Accepted_TPL	N-America[FOC,POWO,N1,N2,R3,N4]	Perennial[FOC]	Landscaping[FOC,N1]	Alien[A1,N1,N2,N4]	Naturalized[N1,N2,N4]	Non-invasive: Requiring further observation[R1,R2,R3]	×	1	1	0	0
3_Angiospermae_Dicotyledoneae	Asteraceae	Rudbeckia	Rudbeckia_laciniata	Rudbeckia_laciniata	Accepted_TPL	N-America[FOC,POWO,N1,R3,N4]	Perennial[FOC,N1]	Landscaping[FOC,N1]	Alien[A1,N1,N4]	Naturalized[N1,N4]	Non-invasive: Requiring further observation[R1,R2,R3,R10]	×	1	1	0	0
3_Angiospermae_Dicotyledoneae	Asteraceae	Rudbeckia	Rudbeckia_speciosa	Rudbeckia_speciosa	Accepted_TPL	N-America[FOC,POWO]	Perennial[FOC]	Landscaping[FOC]	Alien[A1]	Non-naturalized	Non-invasive	×	1	0	0	1
3_Angiospermae_Dicotyledoneae	Asteraceae	Rudbeckia	Rudbeckia_triloba	Rudbeckia_triloba	Accepted_TPL	N-America[POWO]	Perennial[FOC]	Landscaping[FOC]	Alien[A1]	Non-naturalized	Non-invasive	×	1	0	0	1
3_Angiospermae_Dicotyledoneae	Asteraceae	Sanvitalia	Sanvitalia_procumbens	Sanvitalia_procumbens	Accepted_TPL	N-America[FOC,N1,A2,N2,N3,R3]	Annual[FOC,N1,N2,N3,A2]	Landscaping[N1]	Alien[A1,A2,N1,N2,N3,N4]	Naturalized[N1,N2,N3,N4]	Non-invasive: Recommended for exclusion[R1];Requiring further observation[R2,R3]	×	1	1	0	0
3_Angiospermae_Dicotyledoneae	Asteraceae	Saussurea	Saussurea_costus	Saussurea_costus/Aucklandia_costus	Accepted_TPL	Trop-Asia[N1,N2,N3,N4]	Perennial[N1,N2,N3]	Medicinal[N1,N3]	Alien[A1,N1,N2,N3,N4]	Naturalized[N1,N2,N3,N4]	Non-invasive: Cultivated[N4]	×	1	1	0	0
3_Angiospermae_Dicotyledoneae	Asteraceae	Sclerocarpus	Sclerocarpus_africanus	Sclerocarpus_africanus	Accepted_TPL	Africa[N1,N2,N3]	Annual[N1,N2,N3]	Others[N1]	Alien[A1,N1,N2,N3,N4]	Naturalized[N1,N2,N3,N4]	Non-invasive	×	1	1	0	0
3_Angiospermae_Dicotyledoneae	Asteraceae	Senecio	Senecio_dubitabilis	Senecio_dubitabilis	Accepted_TPL	Native to China[POWO,N4,R1,R2]	Annual[FOC,N1,R4,N2,A2,R5,R6]	Native to China	Native to China	Native to China	Native to China	Invasive[R4,1[R5],R6];General invasion[R9]	0	0	0	0
3_Angiospermae_Dicotyledoneae	Asteraceae	Senecio	Senecio_inaequidens	Senecio_inaequidens	Accepted_TPL	Africa[POWO,N1,N4]	Annual[Baidu baike]	Others[N1]	Alien[N1,N2,N4]	Naturalized[N1,N2,N4]	Non-invasive	×	1	1	0	0
3_Angiospermae_Dicotyledoneae	Asteraceae	Senecio	Senecio_radicans	Senecio_radicans/Kleinia_radicans	Accepted_TPL	Africa[N2,N3,N4]	Annual/Biennial[N2]	Landscaping	Alien[N2,N3,N4]	Naturalized[N2,N3,N4]	Non-invasive: Cultivated[N4]	×	1	1	0	0
3_Angiospermae_Dicotyledoneae	Asteraceae	Senecio	Senecio_vulgaris	Senecio_vulgaris	Accepted_TPL	Europe[N1,R2,N3,N2,N4,R9]	Annual[FOC]	Others[N1]	Alien[A1,A2,N1,N2,N3,N4]	Naturalized[N1,N2,N3,N4]	Invasive: General invasion[R1,R2,R3];Serious invasion[R9]	Invasive[R1,R2,R3,R4,R6,R9]	1	1	1	0
3_Angiospermae_Dicotyledoneae	Asteraceae	Seriphidium	Seriphidium_cinum	Seriphidium_cinum	Accepted_CoLC&TPL	Tem-Asia[FOC,POWO]	Perennial[FOC]	Medicinal[FOC]	Alien[A1]	Non-naturalized	Non-invasive	×	1	0	0	1
3_Angiospermae_Dicotyledoneae	Asteraceae	Shinnersia	Shinnersia_rivularis	Shinnersia_rivularis	Accepted_TPL	N-America[POWO]	Annual[Baidu baike]	Landscaping[A3]	Alien[A3]	Non-naturalized	Non-invasive: Beneficial alien species-Landscapeing[A3]	×	1	0	0	1
3_Angiospermae_Dicotyledoneae	Asteraceae	Silphium	Silphium_perfoliatum	Silphium_perfoliatum	Accepted_TPL	N-America[N1,N2,R3,N4]	Perennial[N1,N2]	Forage[N1]	Alien[A1,N1,N2,N4]	Naturalized[N1,N2,N4]	Non-invasive: Requiring further observation[R1,R2,R3,R10]	×	1	1	0	0
3_Angiospermae_Dicotyledoneae	Asteraceae	Silybum	Silybum_eburneum	Silybum_eburneum	Accepted_TPL&POWO	Africa,Europe[POWO]	Annual/Biennial[FOC]	Landscaping[FOC]	Alien[A1]	Non-naturalized	Non-invasive	×	1	0	0	1
3_Angiospermae_Dicotyledoneae	Asteraceae	Silybum	Silybum_marianum	Silybum_marianum	Accepted_TPL&POWO	Trop-Asia,Tem-Asia,Africa,Europe[POWO,N2,N4,R3]	Annual/Biennial[FOC]	Landscaping[FOC]	Alien[A1,A2,N1,N2,N4]	Naturalized[N1,N2,N4]	Non-invasive: Requiring further observation[R1];General invasion[R2,R3];2[R5]	Invasive[R2,R3,R4,R5,R6]	1	1	0	0
3_Angiospermae_Dicotyledoneae	Asteraceae	Smallanthus	Smallanthus_uvedalia	Smallanthus_uvedalia/Polymnia_uvedalia/Smallanthus_uvedalius	Accepted_TPL&POWO	N-America[POWO,N4,R5,R6]	Perennial[FOC]	Landscaping[N1]	Alien[A1,A2,N1,N2,N3,N4]	Naturalized[N1,N2,N3,N4]	Non-invasive: Requiring further observation[R1,R2,R3];2[R5];General invasion[R9]	Invasive[R4,R5,R6,R9]	1	1	0	0
3_Angiospermae_Dicotyledoneae	Asteraceae	Solidago	Solidago_altissima	Solidago_altissima	Accepted_TPL	N-America[N1,N2,N4]	Perennial[N1.N2,R4]	Landscaping[N1]	Alien[N1,N2,N4]	Naturalized[N1,N2,N4]	Non-invasive	Invasive[R4]	1	1	0	0
3_Angiospermae_Dicotyledoneae	Asteraceae	Solidago	Solidago_canadensis	Solidago_canadensis	Accepted_TPL	N-America[FOC,N1,R3,A2,R5,R6,N2,N3,N4]	Perennial[FOC,N1,R4,A2,R5,R6,N2,N3,R9]	Landscaping[FOC,N1,N3]	Alien[A1,A2,N1,N2,N3,N4]	Naturalized[N1,N2,N3,N4]	Invasive: Malignant invasion[R1,R2,R3,R10];3[R5];General invasion[R9]	Invasive[R1,R2,R3,R4,R5,R6,R7,R9,R10]	1	1	1	0
3_Angiospermae_Dicotyledoneae	Asteraceae	Soliva	Soliva_anthemifolia	Soliva_anthemifolia	Accepted_TPL	S-America[FOC,N1,R3,A2,R6,N3,N4]	Annual[FOC]	Others[FOC,N1,R10]	Alien[A1,A2,N1,N2,N3,N4]	Naturalized[N1,N2,N3,N4]	Invasive: Local invasion[R1];General invasion[R2,R3,R10];2[R5];General invasion[R9]	Invasive[R1,R2,R3,R4,R5,R6,R9,R10]	1	1	1	0
3_Angiospermae_Dicotyledoneae	Asteraceae	Soliva	Soliva_sessilis	Soliva_sessilis/Soliva_pterosperma	Accepted_TPL	S-America[R3,N1,N2,N4]	Annual[FOC]	Others[FOC,N1,R10]	Alien[A1,N1,N2,N4]	Naturalized[N1,N2,N4]	Non-invasive: Requiring further observation[R1,R2,R3,R10]	×	1	1	0	0
3_Angiospermae_Dicotyledoneae	Asteraceae	Sonchus	Sonchus_asper	Sonchus_asper	Accepted_TPL&POWO	Native to China[FOC,POWO]	Annual[FOC]	Native to China	Native to China	Native to China	Native to China	General invasion[R1,R2,R3];2[R5];R4	0	0	0	0
3_Angiospermae_Dicotyledoneae	Asteraceae	Sonchus	Sonchus_brachyotus	Sonchus_brachyotus	Accepted_TPL	Native to China[POWO,N4,R1,R2]	Annual[FOC,R5]	Native to China	Native to China	Native to China	Native to China	Invasive[1[R5]]	0	0	0	0
3_Angiospermae_Dicotyledoneae	Asteraceae	Sonchus	Sonchus_oleraceus	Sonchus_oleraceus	Accepted_TPL&POWO	Tem-Asia,Africa,Europe[POWO,N4,R3,R5,N3]	Annual[FOC]	Medicinal[FOC,N3]	Alien[A1,A2,N1,N2,N3,N4]	Naturalized[N1,N2,N3,N4]	Invasive: General invasion[R1,R2,R3];2[R5]	Invasive[R1,R2,R3,R4,R5]	1	1	1	0
3_Angiospermae_Dicotyledoneae	Asteraceae	Sonchus	Sonchus_wightianus	Sonchus_wightianus/Sonchus_arvensis	Accepted_FOC	Native to China[POWO,R1,R2]	Perennial[FOC,N1,R4,A2,N2]	Native to China	Native to China	Native to China	Native to China	Alien[A2];Invasive[R4]	0	0	0	0
3_Angiospermae_Dicotyledoneae	Asteraceae	Sphagneticola	Sphagneticola_calendulacea	Sphagneticola_calendulacea/Wedelia_chinensis	Accepted_TPL	Native to China[POWO,N4,R1,R2]	Perennial[R9]	Native to China	Native to China	Native to China	Native to China	General invasion[R9]	0	0	0	0
3_Angiospermae_Dicotyledoneae	Asteraceae	Sphagneticola	Sphagneticola_trilobata	Sphagneticola_trilobata/Wedelia_trilobata	Accepted_TPL&POWO	America[POWO,A2,R6,N4,N2,R9,R10]	Perennial[A2,R5,R6,R4,N1]	Foodcrop[N1,A3]	Alien[A1,A2,A3,N1,N2,N4]	Naturalized[N1,N2,N4]	Invasive: Serious invasion[R1,R2,R3,R10];2[R5];Malignant invasion[R9]	Invasive[R1,R2,R3,R4,R5,R6,R9,R10]	1	1	1	0
3_Angiospermae_Dicotyledoneae	Asteraceae	Stevia	Stevia_rebaudiana	Stevia_rebaudiana	Accepted_TPL	S-America[POWO]	Perennial[FOC]	Foodcrop[N1]	Alien[A1,N1]	Naturalized[N1]	Non-invasive	×	1	1	0	0
3_Angiospermae_Dicotyledoneae	Asteraceae	Symphyotrichum	Symphyotrichum_laeve	Aster_laevis	Accepted_TPL&POWO	N-America[POWO]	Perennial[FOC]	Landscaping[FOC]	Alien[A1]	Non-naturalized	Non-invasive	×	1	0	0	1
3_Angiospermae_Dicotyledoneae	Asteraceae	Symphyotrichum	Symphyotrichum_novi_belgii	Aster_novi-belgii	Accepted_TPL&POWO	N-America[POWO]	Perennial[FOC]	Landscaping[FOC]	Alien[A1]	Non-naturalized	Non-invasive	×	1	0	0	1
3_Angiospermae_Dicotyledoneae	Asteraceae	Symphyotrichum	Symphyotrichum_pilosum	Symphyotrichum_pilosum	Accepted_TPL&POWO	N-America[POWO,N4]	Perennial[FOC]	Landscaping	Alien[N4]	Naturalized[N4]	Non-invasive	×	1	1	0	0
3_Angiospermae_Dicotyledoneae	Asteraceae	Symphyotrichum	Symphyotrichum_subulatum_var._parviflorum	Symphyotrichum_subulatum_var._parviflorum/Aster_subulatu_var._cubensis	Accepted_CoLC&POWO	N-America[POWO,R3,N4]	Perennial[FOC]	Others[N1]	Alien[N1,N4]	Naturalized[N1,N4]	Non-invasive: Requiring further observation[R1,R2,R3]	×	1	1	0	0
3_Angiospermae_Dicotyledoneae	Asteraceae	Symphyotrichum	Symphyotrichum_subulatum_var._squamatum	Symphyotrichum_subulatum_var._squamatum/Aster_subulatus_var._sandwicensis	Accepted_CoLC&POWO	S-America[POWO,N4]	Perennial[FOC]	Others	Alien[N2,N4]	Naturalized[N2,N4]	Non-invasive	×	1	1	0	0
3_Angiospermae_Dicotyledoneae	Asteraceae	Synedrella	Synedrella_nodiflora	Synedrella_nodiflora	Accepted_TPL&POWO	America[POWO,N1,R6,A2,N2,R9,N3,N4]	Annual[FOC,N1,R4,A2,R9,R6,R5,N2,N3]	Others[FOC,N1]	Alien[A1,A2,N1,N2,N3,N4]	Naturalized[N1,N2,N3,N4]	Invasive: Serious invasion[R1,R2,R3];2[R5];General invasion[R9]	Invasive[R1,R2,R3,R4,R5,R6,R9]	1	1	1	0
3_Angiospermae_Dicotyledoneae	Asteraceae	Tagetes	Tagetes_erecta	Tagetes_erecta/Tagetes_tenuifolia/Tagetes_patula	Accepted_TPL	N-America[FOC,R3,N2,N1,N3,N4]	Annual[FOC,N1,A2,R4,R5,R6,N2,N3]	Landscaping[FOC,N1]	Alien[A1,A2,N1,N2,N3,N4]	Naturalized[N1,N2,N3,N4]	Invasive: General invasion[R1];Requiring further observation[R2,R3];2[R5];Local invasion[R2,R3];2[R5]	Invasive[R1,R2,R3,R4,R5,R6]	1	1	1	0
3_Angiospermae_Dicotyledoneae	Asteraceae	Tagetes	Tagetes_lucida	Tagetes_lucida	Accepted_TPL&POWO	N-America[POWO]	Annual[FOC]	Landscaping[FOC]	Alien[A1]	Non-naturalized	Non-invasive	×	1	0	0	1
3_Angiospermae_Dicotyledoneae	Asteraceae	Tagetes	Tagetes_minima	Tagetes_minima	Accepted_TPL	Europe[N2]	Annual[FOC,N2]	Landscaping[FOC]	Alien[A1,N2]	Naturalized[N2]	Non-invasive	Local invasion[R2]	1	1	0	0
3_Angiospermae_Dicotyledoneae	Asteraceae	Tagetes	Tagetes_minuta	Tagetes_minuta	Accepted_TPL&POWO	S-America[POWO,N1,N4]	Annual[FOC,N1]	Others[N1]	Alien[N1,N4]	Naturalized[N1,N4]	Invasive: Local invasion[R1,R3]	Invasive[R1,R3]	1	1	1	0
3_Angiospermae_Dicotyledoneae	Asteraceae	Tagetes	Tagetes_tenuifolia	Tagetes_tenuifolia	Accepted_TPL&POWO	America[POWO]	Annual[FOC]	Landscaping[FOC]	Alien[A1]	Non-naturalized	Non-invasive	×	1	0	0	1
3_Angiospermae_Dicotyledoneae	Asteraceae	Tanacetum	Tanacetum_cinerariifolium	Tanacetum_cinerariifolium/Pyrethrum_cinerariifolium	Accepted_TPL	Europe[FOC,N1]	Perennial[FOC,N1]	Medicinal[FOC,N1]	Alien[A1,N1]	Naturalized[N1]	Non-invasive	×	1	1	0	0
3_Angiospermae_Dicotyledoneae	Asteraceae	Tanacetum	Tanacetum_coccineum	Pyrethrum_coccineum	Accepted_TPL	Tem-Asia,Europe(Caucasia)[FOC]	Perennial[FOC]	Timberuse[FOC]	Alien[A1]	Non-naturalized	Non-invasive	×	1	0	0	1
3_Angiospermae_Dicotyledoneae	Asteraceae	Tanacetum	Tanacetum_parthenifolium	Tanacetum_partheniifolium/Pyrethrum_parthenifolium	Accepted_TPLP	Tem-Asia[FOC,R5,N2,N4,R3,R10,N1,N3]	Perennial[FOC,R5,R4,R6,N2,N3]	Landscaping[N1,N3]	Alien[A1,A2,N1,N2,N3,N4]	Naturalized[N1,N2,N3,N4]	Non-invasive: Requiring further observation[R1,R2,R3,R10];2[R5]	Invasive[R4,R5,R6]	1	1	0	0
3_Angiospermae_Dicotyledoneae	Asteraceae	Tanacetum	Tanacetum_parthenium	Pyrethrum_parthenium	Accepted_TPL&POWO	Tem-Asia,Europe[POWO]	Perennial[FOC]	Landscaping[FOC]	Alien[A1]	Non-naturalized	Non-invasive	×	1	0	0	1
3_Angiospermae_Dicotyledoneae	Asteraceae	Taraxacum	Taraxacum_campylodes	Taraxacum_campylodes/Taraxacum_officinale	Accepted_TPL	Europe[N1,N2,R3,A2,R10,N4]	Perennial[FOC,N1]	Others[N1,R10]	Alien[A2,N1,N2,N4]	Naturalized[N1,N2,N4]	Invasive: General invasion[R1,R2,R3,R10]	Invasive[R1,R2,R3,R10]	1	1	1	0
3_Angiospermae_Dicotyledoneae	Asteraceae	Taraxacum	Taraxacum_mongolicum	Taraxacum_mongolicum	Accepted_TPL	Native to China[POWO,N4,R1]	Perennial[FOC]	Native to China	Native to China	Native to China	Native to China	×	0	0	0	0
3_Angiospermae_Dicotyledoneae	Asteraceae	Taraxacum	Taraxacum_rhodopodum	Taraxacum_rhodopodum	Accepted_TPL	Europe[POWO,N4]	Perennial[FOC]	Others	Alien[N4]	Naturalized[N4]	Non-invasive	×	1	1	0	0
3_Angiospermae_Dicotyledoneae	Asteraceae	Tarlmounia	Tarlmounia_elliptica	Tarlmounia_elliptica/Vernonia_elliptica	Accepted_CoLC&TPL	Trop-Asia[N1,N2,N4]	Liana[Baidu baike]	Others[N1]	Alien[N1,N2,N4]	Naturalized[N1,N2,N4]	Non-invasive	×	1	1	0	0
3_Angiospermae_Dicotyledoneae	Asteraceae	Tephroseris	Tephroseris_kirilowii	Tephroseris_kirilowii	Accepted_TPL	Native to China[POWO,N4,R1]	Perennial[FOC]	Native to China	Native to China	Native to China	Native to China	×	0	0	0	0
3_Angiospermae_Dicotyledoneae	Asteraceae	Thymophylla	Thymophylla_tenuiloba	Thymophylla_tenuiloba	Accepted_TPL&POWO	N-America[POWO,N4]	Annual[Baidu baike]	Landscaping	Alien[N4]	Naturalized[N4]	Non-invasive	×	1	1	0	0
3_Angiospermae_Dicotyledoneae	Asteraceae	Tithonia	Tithonia_diversifolia	Tithonia_diversifolia	Accepted_TPL&POWO	N-America[FOC,R3,N3,N4]	Annual[FOC]	Landscaping[N1]	Alien[A1,A2,N1,N2,N3,N4]	Naturalized[N1,N2,N3,N4]	Invasive: Malignant invasion[R1,R2,R3,R10];2[R5]	Invasive[R1,R2,R3,R4,R5,R6,R10]	1	1	1	0
3_Angiospermae_Dicotyledoneae	Asteraceae	Tithonia	Tithonia_rotundifolia	Tithonia_rotundifolia	Accepted_TPL&POWO	N-America[POWO]	Annual[FOC]	Landscaping[N1]	Alien[N1,R2,R3]	Naturalized[N1]	Non-invasive: Requiring further observation[R2,R3]	×	1	1	0	0
3_Angiospermae_Dicotyledoneae	Asteraceae	Tragopogon	Tragopogon_dubius	Tragopogon_dubius	Accepted_TPL	Native to China[POWO,N4,R1]	Biennial[N1]	Native to China	Native to China	Native to China	Native to China	Local invasion[R2,R3]	0	0	0	0
3_Angiospermae_Dicotyledoneae	Asteraceae	Tragopogon	Tragopogon_porrifolius	Tragopogon_porrifolius	Accepted_TPL	Tem-Asia,Africa,Europe[POWO]	Annual/Biennial[FOC]	Foodcrop[FOC]	Alien[N4]	Naturalized[N4]	Non-invasive	×	1	1	0	0
3_Angiospermae_Dicotyledoneae	Asteraceae	Tridax	Tridax_procumbens	Tridax_procumbens	Accepted_TPL&POWO	America[POWO,R6,A2,N4]	Perennial[FOC,N1,R4,A2,R5,R6,N2,R9]	Others[FOC,N1,R10]	Alien[A1,A2,N1,N2,N3,N4]	Naturalized[N1,N2,N3,N4]	Invasive: Serious invasion[R1,R2,R3,R10,R9];2[R5]	Invasive[R1,R2,R3,R4,R5,R6,R9,R10]	1	1	1	0
3_Angiospermae_Dicotyledoneae	Asteraceae	Urospermum	Urospermum_picroides	Urospermum_picroides	Accepted_TPL&POWO	Tem-Asia,Africa,Europe[POWO,R6]	Annual/Biennial[N6]	Landscaping[N6]	Alien[N6]	Naturalized[N6]	Non-invasive	×	1	1	0	0
3_Angiospermae_Dicotyledoneae	Asteraceae	Xanthium	Xanthium_orientale_subsp._italicum	Xanthium_orientale_subsp._italicum/Xanthium_italicum	Accepted_CoLC&TPL	America,Europe[N4,N1,R3]	Annual[FOC,N1,N2,R5]	Others[N1]	Alien[A1,A2,N1,N2,N4]	Naturalized[N1,N2,N4]	Invasive: Serious invasion[R1,R2,R3];3[R5]	Invasive[R1,R2,R3,R5]	1	1	1	0
3_Angiospermae_Dicotyledoneae	Asteraceae	Xanthium	Xanthium_spinosum	Xanthium_spinosum	Accepted_TPL&POWO	America[POWO,R3,R9,N4]	Annual[N1,A2,R5,R4,R6,R9]	Others[N1]	Alien[A1,A2,N1,N2,N4]	Naturalized[N1,N2,N4]	Invasive: Serious invasion[R1,R2,R3];3[R5];Malignant invasion[R9]	Invasive[R1,R2,R3,R4,R5,R6,R7,R9]	1	1	1	0
3_Angiospermae_Dicotyledoneae	Asteraceae	Xanthium	Xanthium_strumarium	Xanthium_strumarium/Xanthium_glabratum/Xanthium_mongolicum/Xanthium_chinense	Accepted_TPL&POWO	Native to China[FOC,N4,R1,R2]	Annual[FOC,R4,A2,R6]	Native to China	Native to China	Native to China	Native to China	Local invasion[R3];Invasive[R4,R6]	0	0	0	0
3_Angiospermae_Dicotyledoneae	Asteraceae	Xerochrysum	Xerochrysum_bracteatum	Helichrysum_bracteatum	Accepted_CoLC&POWO	Oceania[FOC,POWO]	Annual/Biennial[FOC]	Landscaping[FOC]	Alien[A1]	Non-naturalized	Non-invasive	×	1	0	0	1
3_Angiospermae_Dicotyledoneae	Asteraceae	Zinnia	Zinnia_elegans	Zinnia_elegans	Accepted_TPL	N-America[FOC,N1,N3,A2,R3,N2,N4]	Annual[FOC,N1,N3,A2,N2]	Landscaping[FOC,N1,N3]	Alien[A1,A2,N1,N2,N3,N4]	Naturalized[N1,N2,N3,N4]	Non-invasive: Requiring further observation[R1,R2,R3]	×	1	1	0	0
3_Angiospermae_Dicotyledoneae	Asteraceae	Zinnia	Zinnia_haageana	Zinnia_haageana	Accepted_TPL	N-America[FOC]	Annual[Baidu baike]	Landscaping	Alien[A1]	Non-naturalized	Non-invasive	×	1	0	0	1
3_Angiospermae_Dicotyledoneae	Asteraceae	Zinnia	Zinnia_peruviana	Zinnia_peruviana	Accepted_TPL	N-America[FOC,N1,N2,N3,R3,N4]	Annual[FOC,FOC,N3,N2,A2,R6,R5]	Landscaping[FOC,N1,N3]	Alien[A1,A2,N1,N2,N3,N4]	Naturalized[N1,N2,N3,N4]	Invasive: General invasion[R1,R2,R3];2[R5]	Invasive[R1,R2,R3,R4,R5,R6]	1	1	1	0
3_Angiospermae_Dicotyledoneae	Balsaminaceae	Impatiens	Impatiens_balsamina	Impatiens_balsamina	Accepted_TPL	Trop-Asia[N1,A2,N2,R3,N4]	Annual[FOC]	Landscaping[N1]	Alien[A1,A2,N1,N2,N4]	Naturalized[N1,N2,N4]	Invasive: General invasion[R2,R3]	Requiring further observation[R1]	1	1	1	0
3_Angiospermae_Dicotyledoneae	Balsaminaceae	Impatiens	Impatiens_bracteata	Impatiens_bracteata	Accepted_TPL	Native to China[FOC,POWO]	Annual[N1]	Native to China	Native to China	Native to China	Native to China	×	0	0	0	0
3_Angiospermae_Dicotyledoneae	Balsaminaceae	Impatiens	Impatiens_walleriana	Impatiens_walleriana	Accepted_TPL	Africa[FOC,N1,N2,N3,R3,N4]	Perennial[FOC]	Landscaping[N1,N3]	Alien[A1,N1,N2,N3,N4]	Naturalized[N1,N2,N3,N4]	Non-invasive: Recommended for exclusion[R1];General invasion[R2,R3]	Invasive[R2,R3]	1	1	0	0
3_Angiospermae_Dicotyledoneae	Basellaceae	Anredera	Anredera_cordifolia	Anredera_cordifolia	Accepted_TPL	S-America[FOC,N1,A2,R5,R3,R6,N2,N3,N4]	Biennial[FOC]	Foodcrop[N1]	Alien[A1,A2,N1,N2,N3,N4]	Naturalized[N1,N2,N3,N4]	Invasive: Malignant invasion[R1,R2,R3,R10];2[R5];Serious invasion[R9]	Invasive[R1,R2,R3,R4,R5,R6,R7,R9,R10]	1	1	1	0
3_Angiospermae_Dicotyledoneae	Basellaceae	Anredera	Anredera_vesicaria	Anredera_vesicaria/Anredera_scandens_(L.)_Moq.	Accepted_CoLC&TPL	America[POWO,N2,R10,N4]	Liana[FOC,N1,R5]	Medicinal[N1]	Alien[N1,N2,N4]	Naturalized[N1,N2,N4]	Non-invasive: Requiring further observation[R1,R2,R3,R10];1[R5]	Invasive[R5]	1	1	0	0
3_Angiospermae_Dicotyledoneae	Basellaceae	Basella	Basella_alba	Basella_alba/Basella_alba_cv._rubra	Accepted_TPL	Trop-Asia[FOC,N1.N2,N3,N4,A2]	Annual[FOC]	Foodcrop[FOC,N1]	Alien[A1,A2,N1,N2,N3,N4]	Naturalized[N1,N2,N3,N4]	Non-invasive: Requiring further observation[R1,R2,R3]	×	1	1	0	0
3_Angiospermae_Dicotyledoneae	Begoniaceae	Begonia	Begonia_aconitifolia	Begonia_sceptrum	Accepted_TPL	S-America[POWO]	Perennial[FOC]	Landscaping[FOC]	Alien[A1]	Non-naturalized	Non-invasive	×	1	0	0	1
3_Angiospermae_Dicotyledoneae	Begoniaceae	Begonia	Begonia_bowerae	Begonia_bowerae	Accepted_TPL	N-America[POWO]	Perennial[FOC]	Landscaping[FOC]	Alien[A1]	Non-naturalized	Non-invasive	×	1	0	0	1
3_Angiospermae_Dicotyledoneae	Begoniaceae	Begonia	Begonia_coccinea	Begonia_coccinea	Accepted_TPL	S-America[POWO]	Perennial[FOC]	Landscaping[FOC]	Alien[A1]	Non-naturalized	Non-invasive	×	1	0	0	1
3_Angiospermae_Dicotyledoneae	Begoniaceae	Begonia	Begonia_cucullata	Begonia_cucullata/Begonia_semperflorens	Accepted_TPL	S-America[N1,N2,R3,A2,N2,N3,N4]	Perennial[FOC]	Landscaping[FOC,N1]	Alien[A2,N1,N2,N3,N4]	Naturalized[N1,N2,N3,N4]	Non-invasive: Requiring further observation[R1,R2,R3]	×	1	1	0	0
3_Angiospermae_Dicotyledoneae	Begoniaceae	Begonia	Begonia_maculata	Begonia_maculata	Accepted_TPL&POWO	S-America[POWO,N1]	Perennial[FOC,N1]	Landscaping[FOC,N1]	Alien[N1]	Naturalized[N1]	Non-invasive	×	1	1	0	0
3_Angiospermae_Dicotyledoneae	Begoniaceae	Begonia	Begonia_rex	Begonia_rex	Accepted_TPL	Native to China[POWO]	Perennial[FOC]	Native to China	Native to China	Native to China	Native to China	×	0	0	0	0
3_Angiospermae_Dicotyledoneae	Begoniaceae	Begonia	Begonia_rotundifolia	Begonia_rotundifolia	Accepted_TPL	N-America[POWO]	Perennial[FOC]	Landscaping[FOC,A3]	Alien[A3]	Non-naturalized	Non-invasive: Beneficial alien species-Landscapeing[A3]	×	1	0	0	1
3_Angiospermae_Dicotyledoneae	Begoniaceae	Begonia	Begonia_sanguinea	Begonia_sanguinea	Accepted_TPL	S-America[POWO]	Perennial[FOC]	Landscaping[FOC]	Alien[A1]	Non-naturalized	Non-invasive	×	1	0	0	1
3_Angiospermae_Dicotyledoneae	Begoniaceae	Begonia	Begonia_scharffii	Begonia_scharffiana	Accepted_TPL	S-America[POWO]	Perennial[FOC]	Landscaping[FOC]	Alien[A1]	Non-naturalized	Non-invasive	×	1	0	0	1
3_Angiospermae_Dicotyledoneae	Berberidaceae	Berberis	Berberis_thunbergii	Berberis_thunbergii	Accepted_TPL	Tem-Asia[FOC,N1,N2,N3,N4]	Shrub[FOC,N1,N2,N3]	Landscaping[FOC,N1]	Alien[N1,N2,N3,N4]	Naturalized[N1,N2,N3,N4]	Non-invasive: Cultivated[N4]	×	1	1	0	0
3_Angiospermae_Dicotyledoneae	Berberidaceae	Gymnospermium	Gymnospermium_microrrhynchum	Gymnospermium_microrrhynchum	Accepted_TPL&FOC	Native to China[FOC,POWO]	Native to China	Native to China	Native to China	Native to China	Native to China	Beneficial alien species-Landscapeing[A3]	0	0	0	0
3_Angiospermae_Dicotyledoneae	Betulaceae	Alnus	Alnus_nepalensis	Alnus_nepalensis	Accepted_TPL	Native to China[POWO,N4]	Native to China	Native to China	Native to China	Native to China	Native to China	×	0	0	0	0
3_Angiospermae_Dicotyledoneae	Bignoniaceae	Campsis	Campsis_radicans	Campsis_radicans	Accepted_TPL&POWO	N-America[POWO]	Liana[N1]	Landscaping[N1]	Alien[N1]	Naturalized[N1]	Non-invasive	×	1	1	0	0
3_Angiospermae_Dicotyledoneae	Bignoniaceae	Catalpa	Catalpa_speciosa	Catalpa_speciosa	Accepted_TPL	N-America[POWO,N1]	Tree[N1]	Landscaping[N1]	Alien[N1]	Naturalized[N1]	Non-invasive	×	1	1	0	0
3_Angiospermae_Dicotyledoneae	Bignoniaceae	Dolichandra	Dolichandra_unguis_cati	Dolichandra_unguis-cati/Macfadyena_unguis-cati	Accepted_TPL&POWO	America[POWO,A2,R6,N3,N4]	Liana[FOC]	Landscaping[N1,N3]	Alien[A1,A2,N1,N2,N3,N4]	Naturalized[N1,N2,N3,N4]	Invasive: Local invasion[R1,R2,R3,R10];1[R5];General invasion[R9]	Invasive[R1,R2,R3,R4,R5,R6,R9,R10]	1	1	1	0
3_Angiospermae_Dicotyledoneae	Bignoniaceae	Pyrostegia	Pyrostegia_venusta	Pyrostegia_venusta	Accepted_TPL	S-America[FOC,N1,R3,N4]	Liana[FOC,N1,R5,N2]	Landscaping[FOC,N1]	Alien[N1,N2,N4]	Naturalized[N1,N2,N4]	Non-invasive: Recommended for exclusion[R1];Requiring further observation[R2,R3];1[R5]	Invasive[R5]	1	1	0	0
3_Angiospermae_Dicotyledoneae	Bignoniaceae	Spathodea	Spathodea_campanulata	Spathodea_campanulata	Accepted_TPL	Africa[FOC,N1,R3,N4]	Tree[FOC,N1]	Landscaping[FOC,N1]	Alien[N1,N4]	Naturalized[N1,N4]	Non-invasive: Recommended for exclusion[R1];Requiring further observation[R2,R3]	×	1	1	0	0
3_Angiospermae_Dicotyledoneae	Bixaceae	Bixa	Bixa_orellana	Bixa_orellana	Accepted_TPL&POWO	America[FOC,N2,N3,N4]	Shrub[FOC]	Timberuse[FOC,N1]	Alien[N1,N2,N3,N4]	Naturalized[N1,N2,N3,N4]	Non-invasive: Cultivated[N4]	×	1	1	0	0
3_Angiospermae_Dicotyledoneae	Boraginaceae	Anchusa	Anchusa_azurea	Anchusa_azurea/Anchusa_italica	Accepted_TPL&POWO	Tem-Asia,Africa,Europe[POWO]	Perennial[FOC]	Landscaping[FOC]	Alien[A1]	Non-naturalized	Non-invasive	×	1	0	0	1
3_Angiospermae_Dicotyledoneae	Boraginaceae	Anchusa	Anchusa_officinalis	Anchusa_officinalis	Accepted_TPL	Europe[FOC]	Perennial[FOC]	Medicinal[FOC]	Alien[A1]	Non-naturalized	Non-invasive	×	1	0	0	1
3_Angiospermae_Dicotyledoneae	Boraginaceae	Asperugo	Asperugo_procumbens	Asperugo_procumbens	Accepted_TPL	Native to China[POWO,N4,R1,R2]	Annual[FOC]	Native to China	Native to China	Native to China	Native to China	×	0	0	0	0
3_Angiospermae_Dicotyledoneae	Boraginaceae	Borago	Borago_officinalis	Borago_officinalis	Accepted_TPL	Mediterranean[POWO,N4]	Annual[FOC]	Landscaping[FOC]	Alien[A1,N4]	Naturalized[N4]	Non-invasive: Requiring further observation[R1,R2,R3]	×	1	1	0	0
3_Angiospermae_Dicotyledoneae	Boraginaceae	Buglossoides	Buglossoides_arvensis	Lithospermum_arvense	Accepted_TPL	Native to China[POWO,N4,R1,R2]	Native to China	Native to China	Native to China	Native to China	Native to China	×	0	0	0	0
3_Angiospermae_Dicotyledoneae	Boraginaceae	Heliotropium	Heliotropium_ellipticum	Heliotropium_ellipticum	Accepted_TPL	Tem-Asia[N1,R3]	Perennial[FOC,N1]	Others[N1]	Alien[N1,N4]	Naturalized[N1,N4]	Non-invasive: Requiring further observation[R1,R2,R3]	×	1	1	0	0
3_Angiospermae_Dicotyledoneae	Boraginaceae	Heliotropium	Heliotropium_europaeum	Heliotropium_europaeum	Accepted_TPL&POWO	Trop-Asia,Tem-Asia,Africa,Europe[POWO,N4,A2,R5,R6]	Annual[FOC,R4,r5,r6,n2,n2,A2,R9]	Others[FOC,N1]	Alien[A1,A2,N1,N2,N3,N4]	Naturalized[N1,N2,N3,N4]	Non-invasive: Requiring further observation[R1,R2,R3];2[R5];General invasion[R9]	Invasive[R4,R5,R6,R9]	1	1	0	0
3_Angiospermae_Dicotyledoneae	Boraginaceae	Heliotropium	Heliotropium_indicum	Heliotropium_indicum	Accepted_TPL	Native to China[FOC,N4]	Annual[FOC,N2]	Native to China	Native to China	Native to China	Native to China	×	0	0	0	0
3_Angiospermae_Dicotyledoneae	Boraginaceae	Heliotropium	Heliotropium_lasiocarpum	Heliotropium_lasiocarpum	Accepted_TPL	Native to China[FOC,POWO]	Annual[N1]	Native to China	Native to China	Native to China	Native to China	×	0	0	0	0
3_Angiospermae_Dicotyledoneae	Boraginaceae	Heliotropium	Heliotropium_procumbens	Heliotropium_procumbens/Heliotropium_procumbens_var._depreessum	Accepted_TPL	S-America[N1,N2]	Annual/Perennial[N1]	Others[N1]	Alien[N1,N2,N4]	Naturalized[N1,N2,N4]	Non-invasive	×	1	1	0	0
3_Angiospermae_Dicotyledoneae	Boraginaceae	Lappula	Lappula_myosotis	Lappula_myosotis/Lappula_squarrosa	Accepted_TPL	Native to China[POWO,N4,R1,R2]	Annual[FOC]	Native to China	Native to China	Native to China	Native to China	×	0	0	0	0
3_Angiospermae_Dicotyledoneae	Boraginaceae	Myosotis	Myosotis_arvensis	Myosotis_arvensis	Accepted_TPL	Europe[N1,N2]	Annual[N1,N2]	Others[N1]	Alien[N1,N2,N4]	Naturalized[N1,N2,N4]	Non-invasive	×	1	1	0	0
3_Angiospermae_Dicotyledoneae	Boraginaceae	Myosotis	Myosotis_scorpioides	Myosotis_scorpioides	Accepted_TPL&POWO	Native to China[POWO]	Native to China	Native to China	Native to China	Native to China	Native to China	×	0	0	0	0
3_Angiospermae_Dicotyledoneae	Boraginaceae	Nemophila	Nemophila_menziesii	Nemophila_menziesii	Accepted_TPL&POWO	N-America[POWO]	Annual[Baidu baike]	Landscaping	Alien[A1]	Non-naturalized	Non-invasive	×	1	0	0	1
3_Angiospermae_Dicotyledoneae	Boraginaceae	Symphytum	Symphytum_officinale	Symphytum_officinale/Symphytum_officinalis	Accepted_TPL	Tem-Asia,Europe[FOC,N4,N1,R6,A2]	Perennial[FOC,N1,R4,A2,R5,R6,N2]	Forage[FOC,N1]	Alien[A1,A2,N1,N2,N4]	Naturalized[N1,N2,N4]	Non-invasive: Requiring further observation[R1,R2,R3,R10];2[R5]	Invasive[R4,R5,R6]	1	1	0	0
3_Angiospermae_Dicotyledoneae	Boraginaceae	Tournefortia	Tournefortia_sibirica_var._angustior	Tournefortia_sibirica_var._angustior	Accepted_TPL	Native to China[POWO,N4,R1,R2]	Native to China	Native to China	Native to China	Native to China	Native to China	×	0	0	0	0
3_Angiospermae_Dicotyledoneae	Boraginaceae	Trichodesma	Trichodesma_indicum	Trichodesma_indicum	Accepted_TPL	Trop-Asia[POWO,A3]	Annual[X02]	Foodcrop[X02]	Alien[N4]	Naturalized[N4]	Non-invasive	×	1	1	0	0
3_Angiospermae_Dicotyledoneae	Boraginaceae	Trichodesma	Trichodesma_zeylanicum	Trichodesma_zeylanicum	Accepted_TPL&POWO	Trop-Asia,Africa,Oceania[POWO,N4]	Annual[X02]	Others[X02]	Alien[N4]	Naturalized[N4]	Non-invasive	×	1	1	0	0
3_Angiospermae_Dicotyledoneae	Boraginaceae	Trigonotis	Trigonotis_peduncularis	Trigonotis_peduncularis	Accepted_TPL	Native to China[POWO,N4,R1]	Annual[FOC]	Native to China	Native to China	Native to China	Native to China	×	0	0	0	0
3_Angiospermae_Dicotyledoneae	Brassicaceae	Alliaria	Alliaria_petiolata	Alliaria_petiolata	Accepted_TPL	Native to China[POWO,N4]	Biennial[FOC]	Native to China	Native to China	Native to China	Native to China	Invasive[R4,1[R5],R6]	0	0	0	0
3_Angiospermae_Dicotyledoneae	Brassicaceae	Alyssum	Alyssum_alyssoides	Alyssum_alyssoides	Accepted_TPL	Europe[FOC,N2,N3]	Annual[FOC,N1,R4,A2,R6,R5,N2,N3]	Others[N1]	Alien[A1,A2,N1,N2,N3,N4]	Naturalized[N1,N2,N3,N4]	Non-invasive: Requiring further observation[R1,R2,R3];1[R5]	Invasive[R4,R5,R6]	1	1	0	0
3_Angiospermae_Dicotyledoneae	Brassicaceae	Armoracia	Armoracia_rusticana	Armoracia_rusticana	Accepted_TPL	Europe[FOC,N1,R3,R6,R10,N2,N4]	Perennial[FOC,N1,R4,R5,R6,N2]	Medicinal[FOC]	Alien[A1,N1,N2,N4]	Naturalized[N1,N2,N4]	Non-invasive: Recommended for exclusion[R1];Requiring further observation[R2,R3,R10];1[R5]	Invasive[R4,R5,R6]	1	1	0	0
3_Angiospermae_Dicotyledoneae	Brassicaceae	Aubrieta	Aubrieta_deltoidea	Aubrieta_deltoidea	Accepted_TPL	Europe[N1,N4]	Perennial[N1]	Others[N1]	Alien[N1,N4]	Naturalized[N1,N4]	Non-invasive	×	1	1	0	0
3_Angiospermae_Dicotyledoneae	Brassicaceae	Brassica	Brassica_cretica	Brassica_cretica/Brassica_oleracea_var._botrytis	Accepted_TPL&POWO	Mediterranean[POWO,N1]	Biennial[N1,N2,N3]	Foodcrop[N1,N3]	Alien[N1,N2,N3,N4]	Naturalized[N1,N2,N3,N4]	Non-invasive: Cultivated[N4]	×	1	1	0	0
3_Angiospermae_Dicotyledoneae	Brassicaceae	Brassica	Brassica_juncea	Brassica_juncea	Accepted_TPL&POWO	Tem-Asia[N1,N4,N2,R6]	Annual[N1,R4,R5,R6,N2,N3]	Foodcrop[FOC,N1,N3]	Alien[A1,N1,N2,N3,N4]	Naturalized[N1,N2,N3,N4]	Non-invasive: Recommended for exclusion[R1,R2];2[R5]	Invasive[R4,R5,R6]	1	1	0	0
3_Angiospermae_Dicotyledoneae	Brassicaceae	Brassica	Brassica_napus	Brassica_napus	Accepted_TPL&POWO	Europe[POWO]	Annual[FOC]	Foodcrop[FOC]	Alien[A1]	Non-naturalized	Non-invasive	×	1	0	0	1
3_Angiospermae_Dicotyledoneae	Brassicaceae	Brassica	Brassica_nigra	Brassica_nigra	Accepted_TPL	Native to China[POWO,N4]	Annual[FOC,N2,N3]	Native to China	Native to China	Native to China	Native to China	×	0	0	0	0
3_Angiospermae_Dicotyledoneae	Brassicaceae	Brassica	Brassica_oleracea	Brassica_oleracea/Brassica_oleracea_var._capitata	Accepted_TPL	Europe[FOC,N3,N2,N4]	Biennial[N1,N2,N3]	Foodcrop[N1,N3]	Alien[N1,N2,N3,N4]	Naturalized[N1,N2,N3,N4]	Non-invasive: Cultivated[N4]	×	1	1	0	0
3_Angiospermae_Dicotyledoneae	Brassicaceae	Brassica	Brassica_rapa	Brassica_rapa/Brassica_campestris/Brassica_rapa_var._oleifera/Brassica_rapa_subs._campestris	Accepted_TPL	Tem-Asia,Africa,Europe[POWO,R5]	Biennial[FOC]	Foodcrop[FOC,N1]	Alien[A1,N1,N2,N4]	Naturalized[N1,N2,N4]	Non-invasive: 1[R5];Cultivated[N4]	Invasive[R4,R5,R6]	1	1	0	0
3_Angiospermae_Dicotyledoneae	Brassicaceae	Brassica	Brassica_tournefortii	Brassica_tournefortii	Accepted_TPL&POWO	Tem-Asia,Africa,Europe[POWO,N2,R6]	Biennial[FOC]	Foodcrop[FOC]	Alien[A1,N2,N4,R6]	Naturalized[N2,N4]	Non-invasive: Cultivated[N4]	Invasive[R6]	1	1	0	0
3_Angiospermae_Dicotyledoneae	Brassicaceae	Bunias	Bunias_orientalis	Bunias_orientalis	Accepted_TPL	Native to China[POWO,N4]	Perennial[R5]	Native to China	Native to China	Native to China	Native to China	Invasive[2[R5]]	0	0	0	0
3_Angiospermae_Dicotyledoneae	Brassicaceae	Capsella	Capsella_bursa_pastoris	Capsella_bursa-pastoris	Accepted_TPL	Native to China[POWO,N4,R1]	Annual[FOC]	Native to China	Native to China	Native to China	Native to China	General invasion[R2,R3];1[R5];R4,R6	0	0	0	0
3_Angiospermae_Dicotyledoneae	Brassicaceae	Cardamine	Cardamine_flexuosa	Cardamine_flexuosa	Accepted_TPL	Europe[FOC,N1,A2,R3,N2]	Annual/Biennial[FOC]	Others[N1]	Alien[A2,N1,N2]	Naturalized[N1,N2]	Invasive: Invasive:General invasion[R1,R2,R3]	Invasive[R1,R2,R3]	1	1	1	0
3_Angiospermae_Dicotyledoneae	Brassicaceae	Cardamine	Cardamine_hirsuta	Cardamine_hirsuta	Accepted_TPL	Native to China[POWO,N4,R1,R2]	Annual[FOC]	Native to China	Native to China	Native to China	Native to China	×	0	0	0	0
3_Angiospermae_Dicotyledoneae	Brassicaceae	Cardamine	Cardamine_lyrata	Cardamine_lyrata	Accepted_TPL	Native to China[POWO]	Native to China	Native to China	Native to China	Native to China	Native to China	Beneficial alien species-Landscapeing[A3]	0	0	0	0
3_Angiospermae_Dicotyledoneae	Brassicaceae	Chorispora	Chorispora_tenella	Chorispora_tenella	Accepted_TPL&POWO	Native to China[FOC,POWO]	Annual[FOC]	Native to China	Native to China	Native to China	Native to China	×	0	0	0	0
3_Angiospermae_Dicotyledoneae	Brassicaceae	Descurainia	Descurainia_sophia	Descurainia_sophia	Accepted_TPL	Native to China[POWO,N4,R1,R2]	Annual[FOC]	Native to China	Native to China	Native to China	Native to China	×	0	0	0	0
3_Angiospermae_Dicotyledoneae	Brassicaceae	Diplotaxis	Diplotaxis_muralis	Diplotaxis_muralis	Accepted_TPL&POWO	Europe[FOC,N1,R3,N2,N3,N4,R10]	Annual[FOC]	Others[FOC,N1,R10]	Alien[A1,A2,N1,N2,N3,N4]	Naturalized[N1,N2,N3,N4]	Non-invasive: Requiring further observation[R1,R2,R3,R10];1[R5]	Invasive[R4,R5,R6]	1	1	0	0
3_Angiospermae_Dicotyledoneae	Brassicaceae	Draba	Draba_nemorosa	Draba_nemorosa	Accepted_TPL	Native to China[POWO,N4]	Native to China	Native to China	Native to China	Native to China	Native to China	×	0	0	0	0
3_Angiospermae_Dicotyledoneae	Brassicaceae	Eruca	Eruca_vesicaria	Eruca_vesicaria/Eruca_vesicaria_subsp._sativa	Accepted_TPL	Native to China[FOC,POWO]	Annual[N1]	Native to China	Native to China	Native to China	Native to China	Recommended for exclusion[R1,R2]	0	0	0	0
3_Angiospermae_Dicotyledoneae	Brassicaceae	Erysimum	Erysimum_amurense	Erysimum_bungei	Accepted_CoLC&FOC	Native to China[FOC,POWO]	Native to China	Native to China	Native to China	Native to China	Native to China	×	0	0	0	0
3_Angiospermae_Dicotyledoneae	Brassicaceae	Erysimum	Erysimum_cheiranthoides	Erysimum_cheiranthoides	Accepted_TPL&POWO	Native to China[FOC,POWO]	Annual[FOC]	Native to China	Native to China	Native to China	Native to China	×	0	0	0	0
3_Angiospermae_Dicotyledoneae	Brassicaceae	Erysimum	Erysimum_cheiri	Erysimum_×_cheiri	Accepted_TPL&FOC	Europe[POWO]	Perennial[Baidu baike]	Landscaping	Alien[A1]	Non-naturalized	Non-invasive	×	1	0	0	1
3_Angiospermae_Dicotyledoneae	Brassicaceae	Erysimum	Erysimum_repandum	Erysimum_repandum	Accepted_TPL&POWO	Tem-Asia,Africa,Europe[POWO,N4,R3]	Annual[FOC,N1]	Others[N1]	Alien[N1,N4]	Naturalized[N1,N4]	Non-invasive: Requiring further observation[R1,R2,R3]	×	1	1	0	0
3_Angiospermae_Dicotyledoneae	Brassicaceae	Euclidium	Euclidium_syriacum	Euclidium_syriacum	Accepted_TPL&POWO	Native to China[FOC,POWO]	Annual[FOC]	Native to China	Native to China	Native to China	Native to China	×	0	0	0	0
3_Angiospermae_Dicotyledoneae	Brassicaceae	Eutrema	Eutrema_japonicum	Eutrema_japonicum/Eutrema_wasabi	Accepted_TPL	Tem-Asia[N1,N2,R5,R6,N2]	Perennial[N1,R5,R4,R6,N2]	Foodcrop[FOC]	Alien[A1,N1,N2,N4]	Naturalized[N1,N2,N4]	Non-invasive: 1[R5]	Invasive[R4,R5,R6]	1	1	0	0
3_Angiospermae_Dicotyledoneae	Brassicaceae	Hesperis	Hesperis_matronalis	Hesperis_matronalis	Accepted_TPL	Tem-Asia,Europe[FOC,N1,A2,R6,N2]	Biennial[FOC]	Landscaping[FOC,N1]	Alien[A1,A2,N1,N2]	Naturalized[N1,N2]	Non-invasive: 1[R5]	Invasive[R4,R5,R6]	1	1	0	0
3_Angiospermae_Dicotyledoneae	Brassicaceae	Iberis	Iberis_amara	Iberis_amara	Accepted_TPL	Europe[FOC,POWO]	Annual[FOC]	Landscaping[FOC]	Alien[A1]	Non-naturalized	Non-invasive	×	1	0	0	1
3_Angiospermae_Dicotyledoneae	Brassicaceae	Isatis	Isatis_tinctoria	Isatis_tinctoria	Accepted_TPL	Europe[FOC,POWO,N1,N3]	Biennial[FOC,N1,N3]	Foodcrop[N1]	Alien[N1,N3]	Naturalized[N1,N3]	Non-invasive: Recommended for exclusion[R2]	×	1	1	0	0
3_Angiospermae_Dicotyledoneae	Brassicaceae	Lepidium	Lepidium_appelianum	Cardaria_pubescens	Accepted_TPL&POWO	Native to China[FOC,POWO]	Native to China	Native to China	Native to China	Native to China	Native to China	×	0	0	0	0
3_Angiospermae_Dicotyledoneae	Brassicaceae	Lepidium	Lepidium_bonariense	Lepidium_bonariense	Accepted_TPL	S-America[N1,N2,N4]	Annual[FOC]	Others[N1]	Alien[N1,N2,N4]	Naturalized[N1,N2,N4]	Non-invasive: Requiring further observation[R1]	×	1	1	0	0
3_Angiospermae_Dicotyledoneae	Brassicaceae	Lepidium	Lepidium_campestre	Lepidium_campestre	Accepted_TPL&POWO	Europe[POWO,R9,N4]	Annual[FOC]	Others[FOC,N1,R10]	Alien[A1,A2,N1,N2,N3,N4]	Naturalized[N1,N2,N3,N4]	Invasive: General invasion[R1,R2,R3,R10,R9];2[R5]	Invasive[R1,R2,R3,R4,R5,R6,R9,R10]	1	1	1	0
3_Angiospermae_Dicotyledoneae	Brassicaceae	Lepidium	Lepidium_densiflorum	Lepidium_densiflorum	Accepted_TPL	N-America[N1,R3,A2,R5,R6,N2,N3,N4]	Annual[FOC]	Others[N1]	Alien[A1,A2,N1,N2,N3,N4]	Naturalized[N1,N2,N3,N4]	Non-invasive: Requiring further observation[R1];General invasion[R2,R3];2[R5]	Invasive[R2,R3,R4,R5,R6]	1	1	0	0
3_Angiospermae_Dicotyledoneae	Brassicaceae	Lepidium	Lepidium_didymum	Lepidium_didymum/Coronopus_didymus	Accepted_TPL	S-America[N1,R3,R5,R6,N2,N3,N4]	Annual[FOC]	Others[N1]	Alien[A1,A2,N1,N2,N3,N4]	Naturalized[N1,N2,N3,N4]	Invasive: General invasion[R1,R2,R3];Serious invasion[R9];2[R5]	Invasive[R1,R2,R3,R4,R5,R6,R9]	1	1	1	0
3_Angiospermae_Dicotyledoneae	Brassicaceae	Lepidium	Lepidium_draba	Cardaria_draba/Lepidium_draba	Accepted_TPL	Native to China[POWO,N4,R1,R2]	Native to China	Native to China	Native to China	Native to China	Native to China	×	0	0	0	0
3_Angiospermae_Dicotyledoneae	Brassicaceae	Lepidium	Lepidium_englerianum	Coronopus_integrifolius	Accepted_TPL	Africa[N1,N3,N4]	Perennial[FOC]	Others[N1]	Alien[N1,N3,N4]	Naturalized[N1,N3,N4]	Non-invasive	×	1	1	0	0
3_Angiospermae_Dicotyledoneae	Brassicaceae	Lepidium	Lepidium_latifolium	Lepidium_latifolium	Accepted_TPL	Native to China[POWO,N4,R1]	Native to China	Native to China	Native to China	Native to China	Native to China	×	0	0	0	0
3_Angiospermae_Dicotyledoneae	Brassicaceae	Lepidium	Lepidium_perfoliatum	Lepidium_perfoliatum	Accepted_TPL	Native to China[POWO,N4]	Annual[FOC]	Native to China	Native to China	Native to China	Native to China	Requiring further observation[R1];General invasion[R2,R3,R9];1[R5];R4	0	0	0	0
3_Angiospermae_Dicotyledoneae	Brassicaceae	Lepidium	Lepidium_sativum	Lepidium_sativum	Accepted_TPL&POWO	Tem-Asia,Africa,Europe[POWO,R5]	Annual[FOC,R5,R4,R6]	Foodcrop[FOC,R8]	Alien[A1,A2,A3,N2,N4]	Naturalized[N2,N4]	Non-invasive: 1[R5];Beneficial alien species[A3]	Invasive[R4,R5,R6,R8]	1	1	0	0
3_Angiospermae_Dicotyledoneae	Brassicaceae	Lepidium	Lepidium_virginicum	Lepidium_virginicum	Accepted_TPL	N-America[FOC,N1,N3,R3,N2,R5,N4]	Annual[FOC]	Others[N1]	Alien[A1,A2,N1,N2,N3,N4]	Naturalized[N1,N2,N3,N4]	Invasive: Serious invasion[R1,R2,R3,R9];2[R5]	Invasive[R1,R2,R3,R4,R5,R6,R9]	1	1	1	0
3_Angiospermae_Dicotyledoneae	Brassicaceae	Lobularia	Lobularia_maritima	Lobularia_maritima	Accepted_TPL	Mediterranean[FOC,N1,N2,N3,N4]	Perennial[FOC,N1,R4,A2,N2,N3,R5,R6]	Landscaping[FOC,N1]	Alien[A1,A2,N1,N2,N3,N4]	Naturalized[N1,N2,N3,N4]	Non-invasive: 1[R5]	Invasive[R4,R5,R6]	1	1	0	0
3_Angiospermae_Dicotyledoneae	Brassicaceae	Malcolmia	Malcolmia_africana	Malcolmia_africana/Strigosella_africana	Accepted_TPL&FOC	Native to China[FOC,POWO]	Annual[FOC]	Native to China	Native to China	Native to China	Native to China	×	0	0	0	0
3_Angiospermae_Dicotyledoneae	Brassicaceae	Malcolmia	Malcolmia_maritima	Malcolmia_maritima	Accepted_TPL&POWO	Europe[POWO]	Annual[FOC]	Others	Alien[A1]	Non-naturalized	Non-invasive	×	1	0	0	1
3_Angiospermae_Dicotyledoneae	Brassicaceae	Matthiola	Matthiola_incana	Matthiola_incana	Accepted_TPL	Europe[FOC]	Biennial[FOC]	Landscaping[FOC]	Alien[A1]	Non-naturalized	Non-invasive	×	1	0	0	1
3_Angiospermae_Dicotyledoneae	Brassicaceae	Nasturtium	Nasturtium_officinale	Nasturtium_officinale	Accepted_TPL&POWO	Tem-Asia,Europe[FOC,N4,R10,R8,A3,R3]	Perennial[FOC,N1,A2,R4,R6,N2,N3]	Foodcrop[FOC,N1,N3]	Alien[A2,A3,N1,N2,N3,N4]	Naturalized[N1,N2,N3,N4]	Invasive: General invasion[R1,R2,R3,R10];Serious invasion[R9];2[R5]	Invasive[R1,R2,R3,R4,R5,R6,R8,R9,R10]	1	1	1	0
3_Angiospermae_Dicotyledoneae	Brassicaceae	Raphanus	Raphanus_raphanistrum	Raphanus_raphanistrum	Accepted_TPL&POWO	Tem-Asia,Africa,Europe[FOC,N1,N4,R3]	Annual[FOC]	Others[N1]	Alien[A1,A2,N1,N2,N4]	Naturalized[N1,N2,N4]	Invasive: General invasion[R1];Requiring further observation[R2,R3];1[R5]	Invasive[R1,R2,R3,R4,R5,R6]	1	1	1	0
3_Angiospermae_Dicotyledoneae	Brassicaceae	Raphanus	Raphanus_sativus	Raphanus_raphanistrum_subsp._sativus/Raphanus_sativus	Accepted_FOC	Mediterranean[FOC,N2,N3,N4]	Annual/Biennial[N1,N2,N3]	Foodcrop[N1,N3]	Alien[N1,N2,N3,N4]	Naturalized[N1,N2,N3,N4]	Non-invasive: Cultivated[N4]	×	1	1	0	0
3_Angiospermae_Dicotyledoneae	Brassicaceae	Rapistrum	Rapistrum_rugosum	Rapistrum_rugosum	Accepted_TPL&POWO	Tem-Asia,Africa,Europe[N4,N2,R6]	Annual/Biennial[N1,N2]	Others[N1]	Alien[A1,N1,N2,N4]	Naturalized[N1,N2,N4]	Non-invasive: 1[R5]	Invasive[R5,R6]	1	1	0	0
3_Angiospermae_Dicotyledoneae	Brassicaceae	Rorippa	Rorippa_amphibia	Rorippa_amphibia	Accepted_TPL&POWO	Tem-Asia,Europe[POWO,N4]	Perennial[X08]	Others[X08]	Alien[R1,N4]	Naturalized[N4]	Non-invasive	Local invasion[R1]	1	1	0	0
3_Angiospermae_Dicotyledoneae	Brassicaceae	Rorippa	Rorippa_aquatica	Neobeckia_aquatica/Rorippa_aquatica	Accepted_CoLC&POWO	N-America[POWO,A3]	Annual[FOC]	Landscaping[A3]	Alien[A3]	Non-naturalized	Non-invasive: Beneficial alien species-Landscapeing[A3]	×	1	0	0	1
3_Angiospermae_Dicotyledoneae	Brassicaceae	Rorippa	Rorippa_austriaca	Rorippa_austriaca	Accepted_TPL	Europe[N1,n2]	Annual[FOC]	Others[N1]	Alien[N1,N2,N4]	Naturalized[N1,N2,N4]	Non-invasive	×	1	1	0	0
3_Angiospermae_Dicotyledoneae	Brassicaceae	Rorippa	Rorippa_cantoniensis	Rorippa_cantoniensis	Accepted_TPL	Native to China[POWO,N4,R1,R2]	Annual[FOC]	Native to China	Native to China	Native to China	Native to China	×	0	0	0	0
3_Angiospermae_Dicotyledoneae	Brassicaceae	Rorippa	Rorippa_dubia	Rorippa_dubia/Rorippa_heterophylla	Accepted_TPL	Native to China[POWO,N4,R1,R2]	Annual[FOC]	Native to China	Native to China	Native to China	Native to China	×	0	0	0	0
3_Angiospermae_Dicotyledoneae	Brassicaceae	Rorippa	Rorippa_palustris	Rorippa_palustris	Accepted_TPL	Native to China[POWO,N4]	Native to China	Native to China	Native to China	Native to China	Native to China	×	0	0	0	0
3_Angiospermae_Dicotyledoneae	Brassicaceae	Rorippa	Rorippa_sylvestris	Rorippa_sylvestris	Accepted_TPL	Native to China[POWO,N4]	Native to China	Native to China	Native to China	Native to China	Native to China	×	0	0	0	0
3_Angiospermae_Dicotyledoneae	Brassicaceae	Sinapis	Sinapis_alba	Sinapis_alba	Accepted_TPL&POWO	Europe[FOC]	Annual[FOC,N1,R4,R5,A2,N2,R6]	Medicinal[FOC]	Alien[A1,A2,N1,N2,N4]	Naturalized[N1,N2,N4]	Non-invasive: Recommended for exclusion[R1];General invasion[R2,R3];1[R5]	Invasive[R2,R3,R4,R5,R6]	1	1	0	0
3_Angiospermae_Dicotyledoneae	Brassicaceae	Sinapis	Sinapis_arvensis	Sinapis_arvensis/Brassica_kaber	Accepted_TPL	Native to China[FOC,POWO,N4,R1]	Annual[FOC,N1,R4,R5,A2,N2]	Native to China	Native to China	Native to China	Native to China	General invasion[R2,R3];1[R5];R4,R6	0	0	0	0
3_Angiospermae_Dicotyledoneae	Brassicaceae	Sisymbrium	Sisymbrium_altissimum	Sisymbrium_altissimum	Accepted_TPL&POWO	Tem-Asia,Europe[FOC,N1,A2,R6]	Annual[FOC]	Others[N1]	Alien[A1,A2,N1,N2,N4]	Naturalized[N1,N2,N4]	Non-invasive: 1[R5]	Invasive[R4,R5,R6]	1	1	0	0
3_Angiospermae_Dicotyledoneae	Brassicaceae	Sisymbrium	Sisymbrium_irio	Sisymbrium_irio	Accepted_TPL	Native to China[POWO,N4]	Annual[FOC]	Native to China	Native to China	Native to China	Native to China	×	0	0	0	0
3_Angiospermae_Dicotyledoneae	Brassicaceae	Sisymbrium	Sisymbrium_officinale	Sisymbrium_officinale	Accepted_TPL&POWO	Africa,Europe[N1,N4]	Annual[FOC]	Others[N1]	Alien[N1,N2,N3,N4]	Naturalized[N1,N2,N3,N4]	Non-invasive	×	1	1	0	0
3_Angiospermae_Dicotyledoneae	Brassicaceae	Sisymbrium	Sisymbrium_orientale	Sisymbrium_orientale	Accepted_TPL&POWO	Tem-Asia,Africa,Europe[POWO,N1,R5]	Annual[FOC,N1,R4,A2,R5]	Others[N1]	Alien[A2,N1,N2,N4]	Naturalized[N1,N2,N4]	Non-invasive: Recommended for exclusion[R1];1[R5]	Invasive[R4,R5]	1	1	0	0
3_Angiospermae_Dicotyledoneae	Brassicaceae	Thlaspi	Thlaspi_arvense	Thlaspi_arvense	Accepted_TPL	Native to China[POWO,N4,R1,R2]	Annual[FOC]	Native to China	Native to China	Native to China	Native to China	×	0	0	0	0
3_Angiospermae_Dicotyledoneae	Cabombaceae	Cabomba	Cabomba_aquatica	Cabomba_aquatica	Accepted_TPL&POWO	S-America[POWO,A3]	Perennial[FOC]	Landscaping[A3]	Alien[A3]	Non-naturalized	Non-Invasive: Minor harmful alien species[A3]	×	1	0	0	1
3_Angiospermae_Dicotyledoneae	Cabombaceae	Cabomba	Cabomba_caroliniana	Cabomba_caroliniana/Cabomba_australis	Accepted_TPL	N-America[FOC,A3]	Perennial[FOC,N1,R4,N2,R9]	Landscaping[A3,N1,R8]	Alien[A2,A3,N1,N2,N4]	Naturalized[N1,N2,N4]	Invasive: Local invasion[R1];Serious invasion[R2,R3,R10,R9];2[R5]	Invasive[R1,R2,R3,R4,R5,R6,R7,R8,R9,R10]	1	1	1	0
3_Angiospermae_Dicotyledoneae	Cabombaceae	Cabomba	Cabomba_furcata	Cabomba_furcata	Accepted_TPL&POWO	America[POWO,N4,A3,R8]	Perennial[FOC]	Landscaping[A3]	Alien[A3,N4]	Naturalized[N4]	Non-invasive: Beneficial alien species-Landscapeing[A3]	Invasive[R8]	1	1	0	0
3_Angiospermae_Dicotyledoneae	Cabombaceae	Cabomba	Cabomba_haynesii	Cabomba_haynesii/Cabomba_piauhyensis	Accepted_TPL	S-America[A3,N1,N2,R8]	Perennial[FOC,N1,N2]	Landscaping[A3,N1,R8]	Alien[A3,N1,N2]	Naturalized[N1,N2]	Non-invasive: Beneficial alien species-Landscapeing[A3]	Invasive[R8]	1	1	0	0
3_Angiospermae_Dicotyledoneae	Cactaceae	Ariocarpus	Ariocarpus_retusus	Ariocarpus_retusus	Accepted_TPL	N-America[POWO]	Perennial[FOC]	Landscaping[FOC]	Alien[A1]	Non-naturalized	Non-invasive	×	1	0	0	1
3_Angiospermae_Dicotyledoneae	Cactaceae	Astrophytum	Astrophytum_asterias	Astrophytum_asterias	Accepted_TPL	N-America[POWO]	Perennial[FOC]	Landscaping[FOC]	Alien[A1]	Non-naturalized	Non-invasive	×	1	0	0	1
3_Angiospermae_Dicotyledoneae	Cactaceae	Astrophytum	Astrophytum_capricorne	Astrophytum_senile	Accepted_TPL	N-America[POWO]	Perennial[FOC]	Landscaping[FOC]	Alien[A1]	Non-naturalized	Non-invasive	×	1	0	0	1
3_Angiospermae_Dicotyledoneae	Cactaceae	Astrophytum	Astrophytum_myriostigma	Astrophytum_myriostigma	Accepted_TPL	N-America[POWO]	Perennial[FOC]	Landscaping[FOC]	Alien[A1]	Non-naturalized	Non-invasive	×	1	0	0	1
3_Angiospermae_Dicotyledoneae	Cactaceae	Astrophytum	Astrophytum_ornatum	Astrophytum_ornatum	Accepted_TPL	N-America[POWO]	Perennial[FOC]	Landscaping[FOC]	Alien[A1]	Non-naturalized	Non-invasive	×	1	0	0	1
3_Angiospermae_Dicotyledoneae	Cactaceae	Cephalocereus	Cephalocereus_senilis	Cephalocereus_senilis	Accepted_TPL&POWO	N-America[POWO]	Perennial[FOC]	Landscaping[FOC]	Alien[A1]	Non-naturalized	Non-invasive	×	1	0	0	1
3_Angiospermae_Dicotyledoneae	Cactaceae	Cereus	Cereus_repandus	Cereus_repandus/Cereus_peruvianus	Accepted_TPL	S-America[N1,N2,N4]	Perennial[FOC]	Landscaping[FOC,N1]	Alien[N1,N2,N4]	Naturalized[N1,N2,N4]	Non-invasive	×	1	1	0	0
3_Angiospermae_Dicotyledoneae	Cactaceae	Cleistocactus	Cleistocactus_strausii	Cleistocactus_strausii	Accepted_TPL&POWO	S-America[POWO]	Perennial[FOC]	Landscaping[FOC]	Alien[A1]	Non-naturalized	Non-invasive	×	1	0	0	1
3_Angiospermae_Dicotyledoneae	Cactaceae	Cleistocactus	Cleistocactus_winteri	Borzicactus_aureispinus	Accepted_TPL&POWO	S-America[POWO]	Perennial[FOC]	Landscaping[FOC]	Alien[A1]	Non-naturalized	Non-invasive	×	1	0	0	1
3_Angiospermae_Dicotyledoneae	Cactaceae	Copiapoa	Copiapoa_cinerea	Copiapoa_cinerea	Accepted_TPL&POWO	S-America[POWO]	Perennial[FOC]	Landscaping[FOC]	Alien[A1]	Non-naturalized	Non-invasive	×	1	0	0	1
3_Angiospermae_Dicotyledoneae	Cactaceae	Coryphantha	Coryphantha_elephantidens	Coryphantha_elephantidens	Accepted_TPL&POWO	N-America[POWO]	Perennial[FOC]	Landscaping[FOC]	Alien[A1]	Non-naturalized	Non-invasive	×	1	0	0	1
3_Angiospermae_Dicotyledoneae	Cactaceae	Disocactus	Disocactus_ackermannii	Nopalxochia_ackermannii	Accepted_TPL&POWO	N-America[POWO]	Perennial[FOC]	Landscaping[FOC]	Alien[A1]	Non-naturalized	Non-invasive	×	1	0	0	1
3_Angiospermae_Dicotyledoneae	Cactaceae	Disocactus	Disocactus_flagelliformis	Aporocactus_flagelliformis/Aporocactus_flagriformis	Accepted_TPL&POWO	N-America[POWO]	Perennial[FOC]	Landscaping[FOC]	Alien[A1]	Non-naturalized	Non-invasive	×	1	0	0	1
3_Angiospermae_Dicotyledoneae	Cactaceae	Echinocactus	Echinocactus_grusonii	Echinocactus_grusonii	Accepted_CoLC&TPL	N-America[POWO]	Perennial[FOC]	Landscaping[FOC]	Alien[A1]	Non-naturalized	Non-invasive	×	1	0	0	1
3_Angiospermae_Dicotyledoneae	Cactaceae	Echinopsis	Echinopsis_chamaecereus	Chamaecereus_silvestrii	Accepted_TPL&POWO	S-America[POWO]	Perennial[FOC]	Landscaping[FOC]	Alien[A1]	Non-naturalized	Non-invasive	×	1	0	0	1
3_Angiospermae_Dicotyledoneae	Cactaceae	Echinopsis	Echinopsis_oxygona	Echinopsis_tubiflora	Accepted_CoLC&POWO	S-America[POWO]	Perennial[FOC]	Landscaping[FOC]	Alien[A1]	Non-naturalized	Non-invasive	×	1	0	0	1
3_Angiospermae_Dicotyledoneae	Cactaceae	Echinopsis	Echinopsis_pentlandii	Lobivia_pentlandii	Accepted_TPL&POWO	S-America[POWO]	Perennial[FOC]	Landscaping[FOC]	Alien[A1]	Non-naturalized	Non-invasive	×	1	0	0	1
3_Angiospermae_Dicotyledoneae	Cactaceae	Epiphyllum	Epiphyllum_oxypetalum	Epiphyllum_oxypetalum	Accepted_TPL&POWO	N-America[FOC,POWO,N3]	Shrub[FOC]	Landscaping[FOC,N1,N3]	Alien[N1,N2,N3,N4]	Naturalized[N1,N2,N3,N4]	Non-invasive	×	1	1	0	0
3_Angiospermae_Dicotyledoneae	Cactaceae	Eriosyce	Eriosyce_senilis_subsp._coimasensis	Neoporteria_coimasensis	Accepted_CoLC	S-America[POWO]	Perennial[FOC]	Landscaping[FOC]	Alien[A1]	Non-naturalized	Non-invasive	×	1	0	0	1
3_Angiospermae_Dicotyledoneae	Cactaceae	Eriosyce	Eriosyce_villosa	Neoporteria_villosa	Accepted_TPL&POWO	S-America[POWO]	Perennial[FOC]	Landscaping[FOC]	Alien[A1]	Non-naturalized	Non-invasive	×	1	0	0	1
3_Angiospermae_Dicotyledoneae	Cactaceae	Espostoa	Espostoa_lanata	Espostoa_lanata	Accepted_TPL&POWO	S-America[POWO]	Perennial[FOC]	Landscaping[FOC]	Alien[A1]	Non-naturalized	Non-invasive	×	1	0	0	1
3_Angiospermae_Dicotyledoneae	Cactaceae	Ferocactus	Ferocactus_chrysacanthus	Ferocactus_chrysacanthus	Accepted_TPL	N-America[POWO]	Perennial[FOC]	Landscaping[FOC]	Alien[A1]	Non-naturalized	Non-invasive	×	1	0	0	1
3_Angiospermae_Dicotyledoneae	Cactaceae	Ferocactus	Ferocactus_echidne	Ferocactus_echidne	Accepted_TPL	N-America[POWO]	Perennial[FOC]	Landscaping[FOC]	Alien[A1]	Non-naturalized	Non-invasive	×	1	0	0	1
3_Angiospermae_Dicotyledoneae	Cactaceae	Ferocactus	Ferocactus_emoryi	Ferocactus_emoryi	Accepted_TPL	N-America[POWO]	Perennial[FOC]	Landscaping[FOC]	Alien[A1]	Non-naturalized	Non-invasive	×	1	0	0	1
3_Angiospermae_Dicotyledoneae	Cactaceae	Ferocactus	Ferocactus_peninsulae	Ferocactus_peninsulae	Accepted_TPL	N-America[POWO]	Perennial[FOC]	Landscaping[FOC]	Alien[A1]	Non-naturalized	Non-invasive	×	1	0	0	1
3_Angiospermae_Dicotyledoneae	Cactaceae	Ferocactus	Ferocactus_schwarzii	Ferocactus_schwarzii	Accepted_TPL	N-America[POWO]	Perennial[FOC]	Landscaping[FOC]	Alien[A1]	Non-naturalized	Non-invasive	×	1	0	0	1
3_Angiospermae_Dicotyledoneae	Cactaceae	Gymnocalycium	Gymnocalycium_mihanovichii	Gymnocalycium_mihanovichii	Accepted_TPL&POWO	S-America[POWO]	Perennial[FOC]	Landscaping[FOC]	Alien[A1]	Non-naturalized	Non-invasive	×	1	0	0	1
3_Angiospermae_Dicotyledoneae	Cactaceae	Gymnocalycium	Gymnocalycium_monvillei	Gymnocalycium_multiflorum	Accepted_TPL&POWO	S-America[POWO]	Perennial[FOC]	Landscaping[FOC]	Alien[A1]	Non-naturalized	Non-invasive	×	1	0	0	1
3_Angiospermae_Dicotyledoneae	Cactaceae	Hylocereus	Hylocereus_trigonus	Hylocereus_trigonus	Accepted_TPL	N-America[POWO,N3]	Perennial[FOC]	Landscaping[FOC,N3]	Alien[N3,N4]	Naturalized[N3,N4]	Non-invasive	×	1	1	0	0
3_Angiospermae_Dicotyledoneae	Cactaceae	Hylocereus	Hylocereus_undatus	Hylocereus_undatus	Accepted_TPL&POWO	N-America[POWO]	Perennial[FOC]	Landscaping[FOC,N1,N3]	Alien[A1,A2,N1,N2,N3,N4]	Naturalized[N1,N2,N3,N4]	Non-invasive: Requiring further observation[R1,R2,R3,R10];1[R5]	Invasive[R4,R5]	1	1	0	0
3_Angiospermae_Dicotyledoneae	Cactaceae	Lophophora	Lophophora_williamsii	Lophophora_williamsii	Accepted_TPL&POWO	N-America[POWO]	Perennial[FOC]	Landscaping[FOC]	Alien[A1]	Non-naturalized	Non-invasive	×	1	0	0	1
3_Angiospermae_Dicotyledoneae	Cactaceae	Mammillaria	Mammillaria_geminispina	Mammillaria_geminispina	Accepted_TPL	N-America[POWO]	Perennial[FOC]	Landscaping[FOC]	Alien[A1]	Non-naturalized	Non-invasive	×	1	0	0	1
3_Angiospermae_Dicotyledoneae	Cactaceae	Mammillaria	Mammillaria_hahniana	Mammillaria_hahniana	Accepted_TPL	N-America[POWO]	Perennial[FOC]	Landscaping[FOC]	Alien[A1]	Non-naturalized	Non-invasive	×	1	0	0	1
3_Angiospermae_Dicotyledoneae	Cactaceae	Mammillaria	Mammillaria_longimamma	Mammillaria_longimamma	Accepted_TPL	N-America[POWO]	Perennial[FOC]	Landscaping[FOC]	Alien[A1]	Non-naturalized	Non-invasive	×	1	0	0	1
3_Angiospermae_Dicotyledoneae	Cactaceae	Mammillaria	Mammillaria_magnimamma	Mammillaria_centricirrha	Accepted_TPL	N-America[POWO]	Perennial[FOC]	Landscaping[FOC]	Alien[A1]	Non-naturalized	Non-invasive	×	1	0	0	1
3_Angiospermae_Dicotyledoneae	Cactaceae	Mammillaria	Mammillaria_muehlenpfordtii	Mammillaria_muehlenpfordtii	Accepted_CoLC&POWO	N-America[POWO]	Perennial[FOC]	Landscaping[FOC]	Alien[A1]	Non-naturalized	Non-invasive	×	1	0	0	1
3_Angiospermae_Dicotyledoneae	Cactaceae	Mammillaria	Mammillaria_plumosa	Mammillaria_plumosa	Accepted_TPL	N-America[POWO]	Perennial[FOC]	Landscaping[FOC]	Alien[A1]	Non-naturalized	Non-invasive	×	1	0	0	1
3_Angiospermae_Dicotyledoneae	Cactaceae	Mammillaria	Mammillaria_prolifera	Mammillaria_prolifera	Accepted_TPL	N-America[POWO]	Perennial[FOC]	Landscaping[FOC]	Alien[A1]	Non-naturalized	Non-invasive	×	1	0	0	1
3_Angiospermae_Dicotyledoneae	Cactaceae	Mammillaria	Mammillaria_scrippsiana	Mammillaria_scrippsiana	Accepted_TPL	N-America[POWO]	Perennial[FOC]	Landscaping[FOC]	Alien[A1]	Non-naturalized	Non-invasive	×	1	0	0	1
3_Angiospermae_Dicotyledoneae	Cactaceae	Mammillaria	Mammillaria_spinosissima	Mammillaria_spinosissima	Accepted_TPL	N-America[POWO]	Perennial[FOC]	Landscaping[FOC]	Alien[A1]	Non-naturalized	Non-invasive	×	1	0	0	1
3_Angiospermae_Dicotyledoneae	Cactaceae	Obregonia	Obregonia_denegrii	Obregonia_denegrii	Accepted_TPL	N-America[POWO]	Perennial[FOC]	Landscaping[FOC]	Alien[A1]	Non-naturalized	Non-invasive	×	1	0	0	1
3_Angiospermae_Dicotyledoneae	Cactaceae	Opuntia	Opuntia_cespitosa	Opuntia_cespitosa	Accepted_POWO	N-America[POWO,N7]	Shrub[N7]	Landscaping[FOC,N7]	Alien[N7]	Naturalized[N7]	Non-invasive	×	1	1	0	0
3_Angiospermae_Dicotyledoneae	Cactaceae	Opuntia	Opuntia_cochenillifera	Opuntia_cochenillifera	Accepted_POWO	N-America[FOC,N2,N3,N4]	Shrub[FOC,N1]	Landscaping[FOC,N1,N3]	Alien[N1,N2,N3,N4]	Naturalized[N1,N2,N3,N4]	Non-invasive	×	1	1	0	0
3_Angiospermae_Dicotyledoneae	Cactaceae	Opuntia	Opuntia_dillenii	Opuntia_dillenii/Opuntia_stricta_var._dillenii	Accepted_TPL&POWO	N-America[FOC,N3,R3,N4]	Shrub[FOC,N1,N3,N2,A2,R5]	Landscaping[FOC,N1]	Alien[A2,N1,N2,N3,N4]	Naturalized[N1,N2,N3,N4]	Invasive: Serious invasion[R1,R2,R3,R10];3[R5];General invasion[R9]	Invasive[R1,R2,R3,R5,R6,R9,R10]	1	1	1	0
3_Angiospermae_Dicotyledoneae	Cactaceae	Opuntia	Opuntia_ficus_indica	Opuntia_ficus-indica/Opuntia_vulgaris	Accepted_TPL	N-America[FOC,N1,N2,N3,R3,N4]	Shrub[FOC]	Landscaping[FOC]	Alien[A1,A2,N1,N2,N3,N4]	Naturalized[N1,N2,N3,N4]	Invasive: Serious invasion[R1,R2,R3,R10];2[R5];General invasion[R9]	Invasive[R1,R2,R3,R4,R5,R6,R9,R10]	1	1	1	0
3_Angiospermae_Dicotyledoneae	Cactaceae	Opuntia	Opuntia_leucotricha	Opuntia_leucotricha	Accepted_TPL&POWO	N-America[POWO]	Shrub[FOC]	Landscaping[FOC]	Alien[A1]	Non-naturalized	Non-invasive	×	1	0	0	1
3_Angiospermae_Dicotyledoneae	Cactaceae	Opuntia	Opuntia_microdasys	Opuntia_microdasys	Accepted_TPL&POWO	N-America[POWO]	Shrub[FOC]	Landscaping[FOC]	Alien[A1]	Non-naturalized	Non-invasive	×	1	0	0	1
3_Angiospermae_Dicotyledoneae	Cactaceae	Opuntia	Opuntia_monacantha	Opuntia_monacantha	Accepted_TPL	S-America[FOC,N1,R3,A2,R5,N2,R6,N3,N4]	Shrub[FOC,N1,R4,A2,R9]	Landscaping[FOC,N1]	Alien[A1,A2,N1,N2,N3,N4]	Naturalized[N1,N2,N3,N4]	Invasive: Serious invasion[R1,R2,R3,R10];2[R5];General invasion[R9]	Invasive[R1,R2,R3,R4,R5,R6,R9,R10]	1	1	1	0
3_Angiospermae_Dicotyledoneae	Cactaceae	Opuntia	Opuntia_stricta	Opuntia_stricta	Accepted_TPL&POWO	N-America[POWO]	Shrub[FOC]	Landscaping[FOC,N1]	Alien[A1,N1]	Naturalized[N1]	Non-invasive	Invasive[R4]	1	1	0	0
3_Angiospermae_Dicotyledoneae	Cactaceae	Oreocereus	Oreocereus_trollii	Borzicactus_trollii	Accepted_TPL	S-America[POWO]	Perennial[FOC]	Landscaping[FOC]	Alien[A1]	Non-naturalized	Non-invasive	×	1	0	0	1
3_Angiospermae_Dicotyledoneae	Cactaceae	Pachycereus	Pachycereus_marginatus	Pachycereus_marginatus	Accepted_CoLC	N-America[POWO]	Shrub[FOC]	Landscaping[FOC]	Alien[A1]	Non-naturalized	Non-invasive	×	1	0	0	1
3_Angiospermae_Dicotyledoneae	Cactaceae	Parodia	Parodia_concinna	Notocactus_apricus	Accepted_TPL	S-America[POWO]	Perennial[FOC]	Landscaping[FOC]	Alien[A1]	Non-naturalized	Non-invasive	×	1	0	0	1
3_Angiospermae_Dicotyledoneae	Cactaceae	Parodia	Parodia_leninghausii	Notocactus_lenninghausii	Accepted_CoLC&POWO	S-America[POWO]	Perennial[FOC]	Landscaping[FOC]	Alien[A1]	Non-naturalized	Non-invasive	×	1	0	0	1
3_Angiospermae_Dicotyledoneae	Cactaceae	Parodia	Parodia_magnifica	Notocactus_magnificus	Accepted_TPL	S-America[POWO]	Perennial[FOC]	Landscaping[FOC]	Alien[A1]	Non-naturalized	Non-invasive	×	1	0	0	1
3_Angiospermae_Dicotyledoneae	Cactaceae	Parodia	Parodia_scopa	Notocactus_scopa	Accepted_TPL	S-America[POWO]	Perennial[FOC]	Landscaping[FOC]	Alien[A1]	Non-naturalized	Non-invasive	×	1	0	0	1
3_Angiospermae_Dicotyledoneae	Cactaceae	Pereskia	Pereskia_aculeata	Pereskia_aculeata	Accepted_TPL&POWO	S-America[POWO,N1]	Shrub[FOC,N1,A2,N3]	Landscaping[FOC,N1]	Alien[A2,N1,N2,N3,N4]	Naturalized[N1,N2,N3,N4]	Non-invasive: Requiring further observation[R1,R2,R3,R10]	×	1	1	0	0
3_Angiospermae_Dicotyledoneae	Cactaceae	Schlumbergera	Schlumbergera_bridgesii	Schlumbergera_bridgesii	Accepted_TPL	S-America[POWO]	Perennial[FOC]	Landscaping[FOC]	Alien[A1]	Non-naturalized	Non-invasive	×	1	0	0	1
3_Angiospermae_Dicotyledoneae	Cactaceae	Schlumbergera	Schlumbergera_truncata	Schlumbergera_truncata	Accepted_TPL	S-America[POWO]	Perennial[FOC]	Landscaping[FOC]	Alien[A1]	Non-naturalized	Non-invasive	×	1	0	0	1
3_Angiospermae_Dicotyledoneae	Cactaceae	Stenocactus	Stenocactus_coptonogonus	Echinofossulocactus_coptonogonus	Accepted_TPL&POWO	N-America[POWO]	Perennial[FOC]	Landscaping[FOC]	Alien[A1]	Non-naturalized	Non-invasive	×	1	0	0	1
3_Angiospermae_Dicotyledoneae	Cactaceae	Stenocactus	Stenocactus_vaupelianus	Echinofossulocactus_albatus	Accepted_TPL&POWO	N-America[POWO]	Perennial[FOC]	Landscaping[FOC]	Alien[A1]	Non-naturalized	Non-invasive	×	1	0	0	1
3_Angiospermae_Dicotyledoneae	Cactaceae	Thelocactus	Thelocactus_bicolor	Thelocactus_bicolor	Accepted_TPL	N-America[POWO]	Perennial[FOC]	Landscaping[FOC]	Alien[A1]	Non-naturalized	Non-invasive	×	1	0	0	1
3_Angiospermae_Dicotyledoneae	Cactaceae	Thelocactus	Thelocactus_leucacanthus	Thelocactus_ehrenbergii	Accepted_TPL&POWO	N-America[POWO]	Perennial[FOC]	Landscaping[FOC]	Alien[A1]	Non-naturalized	Non-invasive	×	1	0	0	1
3_Angiospermae_Dicotyledoneae	Cactaceae	Thelocactus	Thelocactus_setispinus	Ferocactus_setispinus	Accepted_TPL&POWO	N-America[POWO]	Perennial[FOC]	Landscaping[FOC]	Alien[A1]	Non-naturalized	Non-invasive	×	1	0	0	1
3_Angiospermae_Dicotyledoneae	Calceolariaceae	Calceolaria	Calceolaria_crenatiflora	Calceolaria_crenatiflora	Accepted_TPL	S-America[FOC]	Annual[FOC]	Landscaping[FOC]	Alien[A1]	Non-naturalized	Non-invasive	×	1	0	0	1
3_Angiospermae_Dicotyledoneae	Campanulaceae	Campanula	Campanula_medium	Campanula_medium	Accepted_TPL&POWO	Europe[POWO]	Biennial[FOC]	Landscaping[FOC]	Alien[A1]	Non-naturalized	Non-invasive	×	1	0	0	1
3_Angiospermae_Dicotyledoneae	Campanulaceae	Hippobroma	Hippobroma_longiflora	Hippobroma_longiflora/Laurentia_longiflora	Accepted_TPL&POWO	N-America[FOC,POWO,R3,N1]	Perennial[N1,N2,N3]	Others[N1,N3]	Alien[N1,N2,N3,N4]	Naturalized[N1,N2,N3,N4]	Non-invasive: Requiring further observation[R1,R2,R3]	×	1	1	0	0
3_Angiospermae_Dicotyledoneae	Campanulaceae	Lobelia	Lobelia_cardinalis	Lobelia_cardinalis	Accepted_TPL&POWO	N-America[POWO,A3]	Perennial[FOC]	Landscaping[A3]	Alien[A3]	Non-naturalized	Non-invasive: Beneficial alien species-Landscapeing[A3]	×	1	0	0	1
3_Angiospermae_Dicotyledoneae	Campanulaceae	Lobelia	Lobelia_chevalieri	Lobelia_alsinoides_subsp._hancei	Accepted_TPL	Native to China[POWO,N4]	Annual[N2]	Native to China	Native to China	Native to China	Native to China	×	0	0	0	0
3_Angiospermae_Dicotyledoneae	Campanulaceae	Lobelia	Lobelia_chinensis	Lobelia_chinensis	Accepted_TPL	Native to China[POWO,N4,R1,R2]	Perennial[FOC]	Native to China	Native to China	Native to China	Native to China	×	0	0	0	0
3_Angiospermae_Dicotyledoneae	Campanulaceae	Lobelia	Lobelia_cliffortiana	Lobelia_cliffortiana	Accepted_TPL&POWO	N-America[POWO]	Annual[X06]	Medicinal[X06]	Alien[N4]	Naturalized[N4]	Non-invasive	×	1	1	0	0
3_Angiospermae_Dicotyledoneae	Campanulaceae	Lobelia	Lobelia_erinus	Lobelia_erinus	Accepted_TPL&POWO	Africa[POWO]	Perennial[FOC]	Landscaping[FOC]	Alien[A1]	Non-naturalized	Non-invasive	×	1	0	0	1
3_Angiospermae_Dicotyledoneae	Campanulaceae	Lobelia	Lobelia_siphilitica	Lobelia_siphilitica	Accepted_TPL&POWO	N-America[POWO,N4]	Perennial[FOC]	Landscaping[FOC]	Alien[N4]	Naturalized[N4]	Non-invasive	×	1	1	0	0
3_Angiospermae_Dicotyledoneae	Campanulaceae	Triodanis	Triodanis_perfoliata	Triodanis_perfoliata	Accepted_TPL	N-America[N1,R3,A2,R5,N2]	Annual[N1,A2,R5,N2]	Others[N1]	Alien[A1,A2,N1,N2,N4]	Naturalized[N1,N2,N4]	Non-invasive: Requiring further observation[R1,R2,R3];2[R5]	Invasive[R5]	1	1	0	0
3_Angiospermae_Dicotyledoneae	Campanulaceae	Triodanis	Triodanis_perfoliata_subsp._biflora	Triodanis_perfoliata_subsp._biflora/Triodanis_biflora/Triodanis_perfoliata_var._biflora	Accepted_TPL&POWO	America[POWO,N4,A2]	Annual[R5,N2,N3,N1,A2]	Landscaping[N1]	Alien[A1,A2,N1,N2,N3,N4]	Naturalized[N1,N2,N3,N4]	Non-invasive: Requiring further observation[R1,R2,R3];2[R5]	Invasive[R5]	1	1	0	0
3_Angiospermae_Dicotyledoneae	Campanulaceae	Wimmerella	Wimmerella_longitubus	Wimmerella_longitubus	Accepted_TPL&POWO	Africa[POWO]	Perennial[N1]	Landscaping[N1]	Alien[N1]	Naturalized[N1]	Non-invasive	×	1	1	0	0
3_Angiospermae_Dicotyledoneae	Cannabaceae	Cannabis	Cannabis_sativa	Cannabis_sativa	Accepted_TPL	Tem-Asia[FOC,N1,R5,A2,R6,N2,N3,R3]	Annual[FOC,N1,R4,R5,R6,A2,N2,N3]	Timberuse[FOC,N1]	Alien[A1,A2,N1,N2,N3,N4]	Naturalized[N1,N2,N3,N4]	Invasive: General invasion[R1,R2,R3];2[R5]	Invasive[R1,R2,R3,R4,R5,R6]	1	1	1	0
3_Angiospermae_Dicotyledoneae	Cannabaceae	Humulus	Humulus_lupulus	Humulus_lupulus	Accepted_TPL	Tem-Asia,Africa,Europe[POWO]	Perennial[FOC]	Timberuse[FOC]	Alien[A1,N1]	Naturalized[N1]	Non-invasive	×	1	1	0	0
3_Angiospermae_Dicotyledoneae	Cannabaceae	Humulus	Humulus_scandens	Humulus_scandens	Accepted_TPL	Native to China[POWO,N4,R1,R2]	Annual[FOC]	Native to China	Native to China	Native to China	Native to China	Invasive[R4,1[R5]]	0	0	0	0
3_Angiospermae_Dicotyledoneae	Cannaceae	Canna	Canna_flaccida	Canna_flaccida	Accepted_TPL	N-America[POWO,N4]	Perennial[FOC]	Landscaping[FOC]	Alien[N4]	Naturalized[N4]	Non-invasive	×	1	1	0	0
3_Angiospermae_Dicotyledoneae	Cannaceae	Canna	Canna_generalis	Canna_x_generalis	Accepted_TPL	S-America[A3,R8]	Perennial[FOC]	Landscaping[FOC,A3,R8]	Alien[A3,R8]	Naturalized[R8]	Non-invasive: Beneficial alien species-Landscapeing[A3]	Invasive[R8]	1	1	0	0
3_Angiospermae_Dicotyledoneae	Cannaceae	Canna	Canna_glauca	Canna_glauca	Accepted_TPL&POWO	America[FOC,POWO,A3]	Perennial[FOC]	Landscaping[FOC,A3,R8]	Alien[A3,R8]	Naturalized[R8]	Non-invasive: Beneficial alien species-Landscapeing[A3]	Invasive[R8]	1	1	0	0
3_Angiospermae_Dicotyledoneae	Cannaceae	Canna	Canna_indica	Canna_indica/Canna_edulis/Canna_warszewiczii	Accepted_TPL	Trop-Asia[N1,A3,R8,A2]	Perennial[FOC,N1,A2,N2]	Landscaping[N1,A3,R8]	Alien[A1,A2,A3,N1,N2,N4]	Naturalized[N1,N2,N4]	Non-invasive: Recommended for exclusion[R1,R2];Beneficial alien species-Landscapeing[A3]	Invasive[R8]	1	1	0	0
3_Angiospermae_Dicotyledoneae	Cannaceae	Canna	Canna_orchiodes	Canna_orchiodes/Canna_×_orchioides	Accepted_TPL	Europe[FOC,N1]	Perennial[FOC,N1]	Landscaping[FOC,N1]	Alien[A1,N1]	Naturalized[N1]	Non-invasive	×	1	1	0	0
3_Angiospermae_Dicotyledoneae	Caprifoliaceae	Knautia	Knautia_arvensis	Knautia_arvensis	Accepted_TPL&POWO	Tem-Asia,Europe[POWO,R5]	Annual[R5]	Others	Alien[R5]	Naturalized[R5]	Non-invasive: 2[R5]	Invasive[R5]	1	1	0	0
3_Angiospermae_Dicotyledoneae	Caprifoliaceae	Lonicera	Lonicera_sempervirens	Lonicera_sempervirens	Accepted_TPL	N-America[FOC,POWO,N1,N2,N3]	Liana[FOC,N1,N2,N3]	Landscaping[FOC,N1,N3]	Alien[N1,N2,N3,N4]	Naturalized[N1,N2,N3,N4]	Non-invasive: Cultivated[N4]	×	1	1	0	0
3_Angiospermae_Dicotyledoneae	Caprifoliaceae	Scabiosa	Scabiosa_atropurpurea	Scabiosa_atropurpurea	Accepted_TPL&POWO	Europe[FOC,POWO]	Annual[FOC]	Landscaping[FOC]	Alien[A1]	Non-naturalized	Non-invasive	×	1	0	0	1
3_Angiospermae_Dicotyledoneae	Caprifoliaceae	Valerianella	Valerianella_locusta	Valerianella_locusta	Accepted_TPL&POWO	Tem-Asia,Africa,Europe[POWO,N4,N1]	Annual/Biennial[N1]	Foodcrop[N1]	Alien[A1,N1,N4]	Naturalized[N1,N4]	Non-invasive	×	1	1	0	0
3_Angiospermae_Dicotyledoneae	Caricaceae	Carica	Carica_papaya	Carica_papaya	Accepted_TPL	America[FOC,N2,N4]	Tree[FOC,N1,N2]	Foodcrop[N1]	Alien[N1,N2,N4]	Naturalized[N1,N2,N4]	Non-invasive	×	1	1	0	0
3_Angiospermae_Dicotyledoneae	Caryophyllaceae	Agrostemma	Agrostemma_githago	Agrostemma_githago	Accepted_TPL	Mediterranean[FOC,N1,N4,R3]	Annual[FOC,N1,R4,A2,N2,R5,R6,R9]	Landscaping[N1]	Alien[A1,A2,N1,N2,N4]	Naturalized[N1,N2,N4]	Invasive: General invasion[R1];Serious invasion[R2,R3];2[R5];Serious invasion[R9]	Invasive[R1,R2,R3,R4,R5,R6,R9]	1	1	1	0
3_Angiospermae_Dicotyledoneae	Caryophyllaceae	Arenaria	Arenaria_serpyllifolia	Arenaria_serpyllifolia	Accepted_TPL	Native to China[POWO,N4,R1,R2]	Annual[FOC]	Native to China	Native to China	Native to China	Native to China	×	0	0	0	0
3_Angiospermae_Dicotyledoneae	Caryophyllaceae	Cerastium	Cerastium_fontanum_subsp._vulgare	Cerastium_fontanum_subsp._vulgare	Accepted_TPL	Native to China[POWO,N4]	Perennial[FOC]	Native to China	Native to China	Native to China	Native to China	×	0	0	0	0
3_Angiospermae_Dicotyledoneae	Caryophyllaceae	Cerastium	Cerastium_glomeratum	Cerastium_glomeratum	Accepted_TPL	Europe[N1,A2,R3,R10]	Annual[FOC,N1,A2]	Others[FOC,N1,R10]	Alien[A1,A2,N1,N4]	Naturalized[N1,N4]	Invasive: General invasion[R1];Local invasion[R2,R3,R10]	Invasive[R1,R2,R3,R10]	1	1	1	0
3_Angiospermae_Dicotyledoneae	Caryophyllaceae	Cerastium	Cerastium_tomentosum	Cerastium_tomentosum	Accepted_TPL	Europe[N1,N2,N3]	Perennial[Baidu baike]	Others[N1]	Alien[N1,N2,N3]	Naturalized[N1,N2,N3]	Non-invasive	×	1	1	0	0
3_Angiospermae_Dicotyledoneae	Caryophyllaceae	Corrigiola	Corrigiola_litoralis	Corrigiola_litoralis	Accepted_TPL&POWO	Africa,Europe[POWO,N4]	Annual[Baidu baike]	Timberuse	Alien[N4]	Naturalized[N4]	Non-invasive	×	1	1	0	0
3_Angiospermae_Dicotyledoneae	Caryophyllaceae	Dianthus	Dianthus_barbatus	Dianthus_barbatus	Accepted_TPL	Europe[POWO,N1]	Biennial[N1]	Landscaping[N1]	Alien[N1]	Naturalized[N1]	Non-invasive	×	1	1	0	0
3_Angiospermae_Dicotyledoneae	Caryophyllaceae	Dianthus	Dianthus_caryophyllus	Dianthus_caryophyllus	Accepted_TPL&POWO	Europe[POWO]	Perennial[FOC,N1]	Landscaping[FOC,N1]	Alien[A1,N1]	Naturalized[N1]	Non-invasive	×	1	1	0	0
3_Angiospermae_Dicotyledoneae	Caryophyllaceae	Dianthus	Dianthus_sylvestris	Dianthus_sylvestris	Accepted_TPL	Europe[N2,N3]	Perennial[N2,N3]	Others[N3]	Alien[N2,N3,N4]	Naturalized[N2,N3,N4]	Non-invasive	×	1	1	0	0
3_Angiospermae_Dicotyledoneae	Caryophyllaceae	Drymaria	Drymaria_cordata	Drymaria_cordata	Accepted_TPL&POWO	Africa,America[POWO]	Perennial[N1]	Others[N1]	Alien[N1,N4]	Naturalized[N1,N4]	Non-invasive	×	1	1	0	0
3_Angiospermae_Dicotyledoneae	Caryophyllaceae	Drymaria	Drymaria_villosa	Drymaria_villosa	Accepted_TPL&POWO	America[POWO,N4]	Annual[N1]	Others[N1]	Alien[N1,N4]	Naturalized[N1,N4]	Non-invasive	×	1	1	0	0
3_Angiospermae_Dicotyledoneae	Caryophyllaceae	Gypsophila	Gypsophila_elegans	Gypsophila_elegans	Accepted_TPL&POWO	Tem-Asia,Europe[POWO]	Annual[FOC]	Landscaping[FOC]	Alien[A1]	Non-naturalized	Non-invasive	×	1	0	0	1
3_Angiospermae_Dicotyledoneae	Caryophyllaceae	Gypsophila	Gypsophila_paniculata	Gypsophila_paniculata	Accepted_TPL	Native to China[FOC,POWO]	Perennial[N1]	Native to China	Native to China	Native to China	Native to China	×	0	0	0	0
3_Angiospermae_Dicotyledoneae	Caryophyllaceae	Lepyrodiclis	Lepyrodiclis_holosteoides	Lepyrodiclis_holosteoides	Accepted_TPL	Native to China[POWO,N4,R1,R2]	Annual[FOC]	Native to China	Native to China	Native to China	Native to China	×	0	0	0	0
3_Angiospermae_Dicotyledoneae	Caryophyllaceae	Polycarpon	Polycarpon_tetraphyllum	Polycarpon_tetraphyllum	Accepted_TPL	Trop-Asia,Tem-Asia,Africa,Europe[POWO]	Annual[Baidu baike]	Others	Alien[N4]	Naturalized[N4]	Non-invasive	×	1	1	0	0
3_Angiospermae_Dicotyledoneae	Caryophyllaceae	Sagina	Sagina_japonica	Sagina_japonica	Accepted_TPL	Native to China[POWO,N4,R1,R2]	Annual[FOC]	Native to China	Native to China	Native to China	Native to China	×	0	0	0	0
3_Angiospermae_Dicotyledoneae	Caryophyllaceae	Sagina	Sagina_procumbens	Sagina_procumbens	Accepted_TPL&POWO	Tem-Asia,Africa,Europe[POWO]	Perennial[FOC]	Others	Alien[N4]	Naturalized[N4]	Non-invasive	×	1	1	0	0
3_Angiospermae_Dicotyledoneae	Caryophyllaceae	Saponaria	Saponaria_officinalis	Saponaria_officinalis	Accepted_TPL&POWO	W-Asia,Europe[FOC,N4,R3,R10,R6,A2]	Perennial[FOC,R5,N1,A2,R6,N2,N3]	Landscaping[FOC,N1,N3]	Alien[A1,A2,N1,N2,N3,N4]	Naturalized[N1,N2,N3,N4]	Non-invasive: Recommended for exclusion[R1];Requiring further observation[R2,R3,R10];1[R5]	Invasive[R5,R6]	1	1	0	0
3_Angiospermae_Dicotyledoneae	Caryophyllaceae	Silene	Silene_armeria	Silene_armeria	Accepted_TPL	Europe[FOC,N1,N2,N3,N4]	Annual[FOC]	Landscaping[FOC,N1,N3]	Alien[A1,N1,N2,N3,N4]	Naturalized[N1,N2,N3,N4]	Non-invasive: Cultivated[N4]	×	1	1	0	0
3_Angiospermae_Dicotyledoneae	Caryophyllaceae	Silene	Silene_conoidea	Silene_conoidea	Accepted_TPL&POWO	Native to China[POWO]	Annual[FOC]	Native to China	Native to China	Native to China	Native to China	×	0	0	0	0
3_Angiospermae_Dicotyledoneae	Caryophyllaceae	Silene	Silene_coronaria	Lychnis_coronaria	Accepted_TPL&CoLC&POWO	Tem-Asia,Europe[FOC,POWO]	Perennial[FOC]	Landscaping[FOC]	Alien[A1]	Non-naturalized	Non-invasive	×	1	0	0	1
3_Angiospermae_Dicotyledoneae	Caryophyllaceae	Silene	Silene_gallica	Silene_gallica	Accepted_TPL	Tem-Asia,Africa,Europe[POWO,N4]	Annual[FOC]	Landscaping[FOC]	Alien[R1,N4]	Naturalized[N4]	Non-invasive: Requiring further observation[R1]	×	1	1	0	0
3_Angiospermae_Dicotyledoneae	Caryophyllaceae	Silene	Silene_latifolia	Silene_latifolia_Poiret	Accepted_TPL&CoLC&POWO	Mediterranean[POWO]	Biennial[A2]	Others	Alien[A2]	Non-naturalized	Non-invasive	×	1	0	0	1
3_Angiospermae_Dicotyledoneae	Caryophyllaceae	Silene	Silene_latifolia_subsp._alba	Silene_latifolia_subsp._alba/Silene_pratensis	Accepted_TPLPP	Tem-Asia,Europe[FOC,N1,N2,N3]	Annual/Biennial[N1,N2,N3]	Others[N1]	Alien[N1,N2,N3,N4]	Naturalized[N1,N2,N3,N4]	Non-invasive: Requiring further observation[R1,R2,R3]	×	1	1	0	0
3_Angiospermae_Dicotyledoneae	Caryophyllaceae	Silene	Silene_pendula	Silene_pendula	Accepted_TPL	Europe[FOC,N1]	Annual[FOC]	Landscaping[FOC,N1]	Alien[A1,N1]	Naturalized[N1]	Non-invasive	×	1	1	0	0
3_Angiospermae_Dicotyledoneae	Caryophyllaceae	Silene	Silene_vulgaris	Silene_vulgaris	Accepted_TPL	Native to China[POWO,N4,R1,R2]	Perennial[FOC]	Native to China	Native to China	Native to China	Native to China	Invasive[R4,1[R5]]	0	0	0	0
3_Angiospermae_Dicotyledoneae	Caryophyllaceae	Spergula	Spergula_arvensis	Spergula_arvensis	Accepted_TPL	Europe[N1,R3,N2,N4,R9]	Annual[FOC,N1,R4,R5,A2,N2,R6,R9]	Forage[FOC,N1]	Alien[A1,A2,N1,N2,N4]	Naturalized[N1,N2,N4]	Non-invasive: Recommended for exclusion[R1];General invasion[R2,R3];3[R5];Malignant invasion[R9]	Invasive[R2,R3,R4,R5,R6,R9]	1	1	0	0
3_Angiospermae_Dicotyledoneae	Caryophyllaceae	Stellaria	Stellaria_aquatica	Myosoton_aquaticum	Accepted_TPL	Native to China[POWO,N4,R1]	Annual[N2]	Native to China	Native to China	Native to China	Native to China	General invasion[R2,R3,R10]	0	0	0	0
3_Angiospermae_Dicotyledoneae	Caryophyllaceae	Stellaria	Stellaria_media	Stellaria_media	Accepted_TPL	Native to China[POWO,N4,R1,R2]	Annual[FOC,N2]	Native to China	Native to China	Native to China	Native to China	×	0	0	0	0
3_Angiospermae_Dicotyledoneae	Caryophyllaceae	Stellaria	Stellaria_pallida	Stellaria_pallida/Stellaria_apetala	Accepted_TPL	Europe[N1,R3,A2,R6,N2,N4,R9]	Annual/Biennial[FOC]	Others[N1]	Alien[A1,A2,N1,N2,N4]	Naturalized[N1,N2,N4]	Invasive: General invasion[R1,R2,R3];General invasion[R9];2[R5]	Invasive[R1,R2,R3,R4,R5,R6,R9]	1	1	1	0
3_Angiospermae_Dicotyledoneae	Caryophyllaceae	Stellaria	Stellaria_uliginosa	Stellaria_alsine/Stellaria_uliginosa	Accepted_TPL	Native to China[POWO,N4,R1,R2]	Annual[N2]	Native to China	Native to China	Native to China	Native to China	×	0	0	0	0
3_Angiospermae_Dicotyledoneae	Caryophyllaceae	Vaccaria	Vaccaria_hispanica	Vaccaria_hispanica/Vaccaria_segetalis	Accepted_CoLC&TPL	Tem-Asia,Europe[FOC,R3,POWO]	Annual[FOC]	Others[FOC,N1]	Alien[A1,A2,N1,N2,N3]	Naturalized[N1,N2,N3]	Invasive: General invasion[R1,R2,R3];Serious invasion[R9];2[R5]	Invasive[R1,R2,R3,R4,R5,R6,R9]	1	1	1	0
3_Angiospermae_Dicotyledoneae	Casuarinaceae	Casuarina	Casuarina_cunninghamiana	Casuarina_cunninghamiana	Accepted_TPL	Oceania[POWO,N1]	Tree[N1]	Landscaping[N1]	Alien[N1]	Naturalized[N1]	Non-invasive	×	1	1	0	0
3_Angiospermae_Dicotyledoneae	Casuarinaceae	Casuarina	Casuarina_equisetifolia	Casuarina_equisetifolia	Accepted_TPL	Oceania,Pacific islands[FOC,N1,N3]	Tree[FOC,N1,N2,N3]	Landscaping[FOC,N1]	Alien[N1,N2,N3,N4]	Naturalized[N1,N2,N3,N4]	Non-invasive: Recommended for exclusion[R1];Requiring further observation[R2,R3]	×	1	1	0	0
3_Angiospermae_Dicotyledoneae	Casuarinaceae	Casuarina	Casuarina_glauca	Casuarina_glauca	Accepted_TPL	Oceania[POWO,N4]	Tree[FOC]	Landscaping[FOC]	Alien[N4]	Naturalized[N4]	Non-invasive	×	1	1	0	0
3_Angiospermae_Dicotyledoneae	Cleomaceae	Cleome	Cleome_gynandra	Gynandropsis_gynandra/Cleome_gynandra	Accepted_TPL	Native to China[POWO,N4,R1,R2]	Annual[N1]	Native to China	Native to China	Native to China	Native to China	×	0	0	0	0
3_Angiospermae_Dicotyledoneae	Cleomaceae	Cleome	Cleome_rutidosperma	Cleome_rutidosperma	Accepted_TPL	Africa[FOC,N1,A2,N2,R3,N4]	Annual[FOC,N1,A2,N2]	Others[N1]	Alien[A2,N1,N2,N4]	Naturalized[N1,N2,N4]	Invasive: Local invasion[R1,R2,R3]	Invasive[R1,R2,R3]	1	1	1	0
3_Angiospermae_Dicotyledoneae	Cleomaceae	Cleome	Cleome_rutidosperma_var._burmannii	Cleome_rutidosperma_var._burmannii/Cleome_burmannii	Accepted_TPL	Trop-Asia[N1,N2,N3,N4]	Annual[N1]	Others[N1]	Alien[N1,N2,N3,N4]	Naturalized[N1,N2,N3,N4]	Non-invasive	×	1	1	0	0
3_Angiospermae_Dicotyledoneae	Cleomaceae	Cleome	Cleome_viscosa	Cleome_viscosa/Arivela_viscosa	Accepted_TPL	Native to China[POWO,N4]	Annual[N1]	Native to China	Native to China	Native to China	Native to China	×	0	0	0	0
3_Angiospermae_Dicotyledoneae	Cleomaceae	Cleoserrata	Cleoserrata_speciosa	Cleoserrata_speciosa/Cleome_speciosa	Accepted_TPL	S-America[FOC,N2,N3]	Annual[FOC]	Landscaping[FOC,N3]	Alien[N1,N2,N3,N4]	Naturalized[N1,N2,N3,N4]	Non-invasive	×	1	1	0	0
3_Angiospermae_Dicotyledoneae	Cleomaceae	Tarenaya	Tarenaya_hassleriana	Tarenaya_hassleriana/Cleome_hassleriana__	Accepted_CoLC&TPL	S-America[N1,N4]	Annual[FOC,N1]	Landscaping[FOC,N1]	Alien[A1,N1,N4]	Naturalized[N1,N4]	Non-invasive: Recommended for exclusion[R1]	×	1	1	0	0
3_Angiospermae_Dicotyledoneae	Combretaceae	Combretum	Combretum_indicum	Quisqualis_indica	Accepted_TPL	Native to China[POWO,N4]	Shrub[FOC,N2]	Native to China	Native to China	Native to China	Native to China	×	0	0	0	0
3_Angiospermae_Dicotyledoneae	Convolvulaceae	Argyreia	Argyreia_acuta	Argyreia_acuta	Accepted_TPL	Native to China[POWO,N4]	Shrub[FOC]	Native to China	Native to China	Native to China	Native to China	×	0	0	0	0
3_Angiospermae_Dicotyledoneae	Convolvulaceae	Argyreia	Argyreia_nervosa	Argyreia_nervosa	Accepted_TPL	Trop-Asia[POWO,N2,N4]	Liana[FOC,N2]	Landscaping[FOC]	Alien[N2,N4]	Naturalized[N2,N4]	Non-invasive	×	1	1	0	0
3_Angiospermae_Dicotyledoneae	Convolvulaceae	Calystegia	Calystegia_hederacea	Calystegia_hederacea	Accepted_TPL	Native to China[POWO,N4,R1,R2]	Annual[FOC]	Native to China	Native to China	Native to China	Native to China	×	0	0	0	0
3_Angiospermae_Dicotyledoneae	Convolvulaceae	Calystegia	Calystegia_sepium	Calystegia_sepium	Accepted_TPL	Native to China[POWO,N4,R1,R2]	Native to China	Native to China	Native to China	Native to China	Native to China	×	0	0	0	0
3_Angiospermae_Dicotyledoneae	Convolvulaceae	Convolvulus	Convolvulus_arvensis	Convolvulus_arvensis	Accepted_TPL	Native to China[POWO,N4,R1,R2]	Perennial[FOC,R5,R4,N2]	Native to China	Native to China	Native to China	Native to China	Invasive[R4,3[R5]]	0	0	0	0
3_Angiospermae_Dicotyledoneae	Convolvulaceae	Cuscuta	Cuscuta_approximata	Cuscuta_approximata	Accepted_TPL	Native to China[POWO,N4]	Annual[N1]	Native to China	Native to China	Native to China	Native to China	General invasion[R1];Requiring further observation[R2,R3,R10]	0	0	0	0
3_Angiospermae_Dicotyledoneae	Convolvulaceae	Cuscuta	Cuscuta_australis	Cuscuta_australis	Accepted_TPL	Native to China[POWO,N4,R1,R2]	Annual[FOC]	Native to China	Native to China	Native to China	Native to China	×	0	0	0	0
3_Angiospermae_Dicotyledoneae	Convolvulaceae	Cuscuta	Cuscuta_campestris	Cuscuta_campestris	Accepted_TPL	America[POWO,N1]	Annual[N1]	Others[FOC,N1,R10]	Alien[N1,N4]	Naturalized[N1,N4]	Invasive: General invasion[R1];Requiring further observation[R2,R3,R10]	Invasive[R1,R2,R3,R10]	1	1	1	0
3_Angiospermae_Dicotyledoneae	Convolvulaceae	Cuscuta	Cuscuta_chinensis	Cuscuta_chinensis	Accepted_TPL	Native to China[POWO,N4,R1,R2]	Annual[FOC]	Native to China	Native to China	Native to China	Native to China	×	0	0	0	0
3_Angiospermae_Dicotyledoneae	Convolvulaceae	Cuscuta	Cuscuta_epilinum	Cuscuta_epilinum	Accepted_TPL	Europe[N1,R3,A2,R10]	Annual[N1]	Others[FOC,N1,R10]	Alien[A2,N1,N4]	Naturalized[N1,N4]	Invasive: General invasion[R1];Local invasion[R2,R3,R10]	Invasive[R1,R2,R3,R10]	1	1	1	0
3_Angiospermae_Dicotyledoneae	Convolvulaceae	Cuscuta	Cuscuta_europaea	Cuscuta_europaea	Accepted_TPL	Native to China[POWO,N4,R1]	Native to China	Native to China	Native to China	Native to China	Native to China	Invasive[R4,2[R5]]	0	0	0	0
3_Angiospermae_Dicotyledoneae	Convolvulaceae	Cuscuta	Cuscuta_japonica	Cuscuta_japonica	Accepted_TPL	Native to China[POWO,N4,R1,R2]	Annual[FOC]	Native to China	Native to China	Native to China	Native to China	Invasive[R4,2[R5]]	0	0	0	0
3_Angiospermae_Dicotyledoneae	Convolvulaceae	Cuscuta	Cuscuta_lupuliformis	Cuscuta_lupuliformis	Accepted_TPL	Native to China[POWO,N4,R1,R2]	Annual[FOC]	Native to China	Native to China	Native to China	Native to China	Invasive[R4,2[R5]]	0	0	0	0
3_Angiospermae_Dicotyledoneae	Convolvulaceae	Distimake	Distimake_cissoides	Merremia_cissoides	Accepted_CoLC&POWO	America[POWO,N4]	Liana[Baidu baike]	Landscaping	Alien[N4]	Naturalized[N4]	Non-invasive	×	1	1	0	0
3_Angiospermae_Dicotyledoneae	Convolvulaceae	Distimake	Distimake_dissectus	Merremia_dissecta	Accepted_CoLC&POWO	America[POWO,N1,N4]	Liana[N1]	Landscaping[N1]	Alien[N1,N4]	Naturalized[N1,N4]	Non-invasive	×	1	1	0	0
3_Angiospermae_Dicotyledoneae	Convolvulaceae	Distimake	Distimake_quinquefolius	Merremia_quinquefolia	Accepted_CoLC&POWO	America[POWO,N4]	Liana[Baidu baike]	Landscaping	Alien[N4]	Naturalized[N4]	Non-invasive	×	1	1	0	0
3_Angiospermae_Dicotyledoneae	Convolvulaceae	Distimake	Distimake_tuberosus	Merremia_tuberosa	Accepted_CoLC&POWO	America[POWO,N4]	Liana[Baidu baike]	Landscaping	Alien[N1,N2,N4]	Naturalized[N1,N2,N4]	Non-invasive: Requiring further observation[R1,R2,R3,R10]	×	1	1	0	0
3_Angiospermae_Dicotyledoneae	Convolvulaceae	Evolvulus	Evolvulus_nummularius	Evolvulus_nummularius	Accepted_TPL	America[N1,N4]	Perennial[FOC,N1,R4,A2,R5,R6]	Others[N1]	Alien[A1,A2,N1,N2,N4]	Naturalized[N1,N2,N4]	Non-invasive: 1[R5]	Invasive[R4,R5,R6]	1	1	0	0
3_Angiospermae_Dicotyledoneae	Convolvulaceae	Ipomoea	Ipomoea_alba	Ipomoea_alba	Accepted_TPL	America[FOC,R10,N4,R6,A2]	Annual[FOC]	Landscaping[FOC,N1,N3]	Alien[A1,A2,N1,N2,N3,N4]	Naturalized[N1,N2,N3,N4]	Invasive: Local invasion[R1,R2,R3,R10];1[R5]	Invasive[R1,R2,R3,R4,R5,R6,R10]	1	1	1	0
3_Angiospermae_Dicotyledoneae	Convolvulaceae	Ipomoea	Ipomoea_aquatica	Ipomoea_aquatica	Accepted_TPL	Native to China[POWO,N4,R1]	Annual[FOC]	Native to China	Native to China	Native to China	Native to China	Invasive[R8];Recommended for exclusion[R2];Beneficial alien species-Landscapeing[A3]	0	0	0	0
3_Angiospermae_Dicotyledoneae	Convolvulaceae	Ipomoea	Ipomoea_batatas	Ipomoea_batatas	Accepted_TPL	America[FOC,N2,N4]	Annual[FOC]	Foodcrop[FOC,N1]	Alien[A1,N1,N2,N4]	Naturalized[N1,N2,N4]	Non-invasive: Recommended for exclusion[R1,R2]	×	1	1	0	0
3_Angiospermae_Dicotyledoneae	Convolvulaceae	Ipomoea	Ipomoea_cairica	Ipomoea_cairica	Accepted_TPL&POWO	Trop-Asia,Africa[FOC,N3,N1]	Perennial[FOC]	Landscaping[N1]	Alien[A1,A2,N1,N2,N3,N4]	Naturalized[N1,N2,N3,N4]	Invasive: Malignant invasion[R1,R2,R3,R10];1[R5];General invasion[R9]	Invasive[R1,R2,R3,R5,R6,R7,R9,R10]	1	1	1	0
3_Angiospermae_Dicotyledoneae	Convolvulaceae	Ipomoea	Ipomoea_cairica_var._gracillima	Ipomoea_cairica_var._gracillima	Accepted_TPL&POWO	Native to China[POWO]	Perennial[R4]	Native to China	Native to China	Native to China	Native to China	Invasive[R4]	0	0	0	0
3_Angiospermae_Dicotyledoneae	Convolvulaceae	Ipomoea	Ipomoea_carnea	Ipomoea_carnea/Ipomoea_carnea_subsp._fistulosa/Ipomoea_fistulosa	Accepted_TPL&POWO	America[POWO,N4,R6]	Shrub[N1,R6,R4,R5,N2]	Others[N1]	Alien[N1,N2,N4]	Naturalized[N1,N2,N4]	Non-invasive: 1[R5]	Invasive[R4,R5,R6]	1	1	0	0
3_Angiospermae_Dicotyledoneae	Convolvulaceae	Ipomoea	Ipomoea_cholulensis	Ipomoea_cholulensis/Quamoclit_coccinea	Accepted_TPL&POWO	N-America[POWO]	Annual[FOC]	Landscaping[N1]	Alien[A1,N1]	Naturalized[N1]	Non-invasive	×	1	1	0	0
3_Angiospermae_Dicotyledoneae	Convolvulaceae	Ipomoea	Ipomoea_cordatotriloba	Ipomoea_cordatotriloba	Accepted_TPL&POWO	America[POWO,N4]	Liana[N1]	Others[N1]	Alien[N1,N4]	Naturalized[N1,N4]	Non-invasive: Requiring further observation[R1]	×	1	1	0	0
3_Angiospermae_Dicotyledoneae	Convolvulaceae	Ipomoea	Ipomoea_eriocarpa	Ipomoea_eriocarpa	Accepted_TPL	Native to China[POWO,N4]	Annual[FOC]	Native to China	Native to China	Native to China	Native to China	×	0	0	0	0
3_Angiospermae_Dicotyledoneae	Convolvulaceae	Ipomoea	Ipomoea_hederifolia	Ipomoea_hederifolia	Accepted_TPL&POWO	America[POWO,N2,N4,R3]	Annual[Baidu baike]	Others[N1]	Alien[A1,N1,N2,N4]	Naturalized[N1,N2,N4]	Non-invasive: Requiring further observation[R1,R2,R3]	×	1	1	0	0
3_Angiospermae_Dicotyledoneae	Convolvulaceae	Ipomoea	Ipomoea_indica	Ipomoea_indica	Accepted_TPL	S-America[FOC,N1,R3,N2,N3,R5,N4]	Annual[Baidu baike]	Landscaping[FOC,N3]	Alien[A1,A2,N1,N2,N3,N4]	Naturalized[N1,N2,N3,N4]	Invasive: Local invasion[R1];Requiring further observation[R2,R3,R10];1[R5]	Invasive[R1,R2,R3,R4,R5,R6,R10]	1	1	1	0
3_Angiospermae_Dicotyledoneae	Convolvulaceae	Ipomoea	Ipomoea_lacunosa	Ipomoea_lacunosa	Accepted_TPL	N-America[N1,R3,R5,A2,N2,R6,N4]	Annual[Baidu baike]	Landscaping[N1]	Alien[A1,A2,N1,N2,N4]	Naturalized[N1,N2,N4]	Invasive: Local invasion[R1,R2,R3];1[R5]	Invasive[R1,R2,R3,R5,R6]	1	1	1	0
3_Angiospermae_Dicotyledoneae	Convolvulaceae	Ipomoea	Ipomoea_mauritiana	Ipomoea_mauritiana	Accepted_TPLPPP	Africa,America[POWO]	Perennial[FOC]	Landscaping[FOC]	Alien[N1,N2,N4]	Naturalized[N1,N2,N4]	Non-invasive: Requiring further observation[R1,R2,R3,R10]	×	1	1	0	0
3_Angiospermae_Dicotyledoneae	Convolvulaceae	Ipomoea	Ipomoea_muricata	Ipomoea_turbinata/Calonyction_muricatum	Accepted_TPLpp	America[POWO,N2]	Annual[FOC]	Landscaping[N1,N3]	Alien[N1,N2,N3,N4]	Naturalized[N1,N2,N3,N4]	Non-invasive: Cultivated[N4]	×	1	1	0	0
3_Angiospermae_Dicotyledoneae	Convolvulaceae	Ipomoea	Ipomoea_nil	Ipomoea_nil/Pharbitis_nil/Ipomoea_hederacea	Accepted_TPL	S-America[FOC,N1,R3,R5,N4]	Annual[FOC]	Landscaping[FOC,N1]	Alien[A1,A2,N1,N2,N3,N4]	Naturalized[N1,N2,N3,N4]	Invasive: Serious invasion[R1,R2,R3];2[R5];General invasion[R9]	Invasive[R1,R2,R3,R4,R5,R6,R9]	1	1	1	0
3_Angiospermae_Dicotyledoneae	Convolvulaceae	Ipomoea	Ipomoea_obscura	Ipomoea_obscura	Accepted_TPL	Native to China[POWO,N4,R1,R2]	Native to China	Native to China	Native to China	Native to China	Native to China	×	0	0	0	0
3_Angiospermae_Dicotyledoneae	Convolvulaceae	Ipomoea	Ipomoea_pandurata	Ipomoea_pandurata	Accepted_TPL	N-America[POWO,R5]	Liana[R5]	Others	Alien[R5]	Naturalized[R5]	Non-invasive: 2[R5]	Invasive[R5]	1	1	0	0
3_Angiospermae_Dicotyledoneae	Convolvulaceae	Ipomoea	Ipomoea_pes_tigridis	Ipomoea_pes-tigridis	Accepted_TPL	Native to China[POWO,N4]	Native to China	Native to China	Native to China	Native to China	Native to China	×	0	0	0	0
3_Angiospermae_Dicotyledoneae	Convolvulaceae	Ipomoea	Ipomoea_purpurea	Ipomoea_purpurea/Pharbitis_purpurea	Accepted_TPL	America[FOC,POWO,N3,R3,N2,N4]	Annual[FOC]	Landscaping[N1,N3]	Alien[A1,A2,N1,N2,N3,N4]	Naturalized[N1,N2,N3,N4]	Invasive: Malignant invasion[R1,R2,R3];2[R5];Serious invasion[R9]	Invasive[R1,R2,R3,R4,R5,R6,R7,R9]	1	1	1	0
3_Angiospermae_Dicotyledoneae	Convolvulaceae	Ipomoea	Ipomoea_quamoclit	Ipomoea_quamoclit/Quamoclit_pennata	Accepted_TPLPP	America[N4,R3,N2,A2,N3]	Annual[FOC,N1,A2]	Landscaping[N1,N3]	Alien[A1,A2,N1,N2,N3,N4]	Naturalized[N1,N2,N3,N4]	Invasive: Local invasion[R1];Requiring further observation[R2,R3]	Invasive[R1,R2,R3]	1	1	1	0
3_Angiospermae_Dicotyledoneae	Convolvulaceae	Ipomoea	Ipomoea_trifida	Ipomoea_trifida	Accepted_TPL&POWO	America[POWO,N4,N2]	Annual[Baidu baike]	Others[N1]	Alien[N1,N2,N4]	Naturalized[N1,N2,N4]	Non-invasive	×	1	1	0	0
3_Angiospermae_Dicotyledoneae	Convolvulaceae	Ipomoea	Ipomoea_triloba	Ipomoea_triloba	Accepted_TPL&POWO	America[FOC,POWO,N4,A2,N2,N3,R3]	Annual[FOC]	Others[FOC,N1]	Alien[A1,A2,N1,N2,N3,N4]	Naturalized[N1,N2,N3,N4]	Invasive: Malignant invasion[R1];Serious invasion[R2,R3]	Invasive[R1,R2,R3]	1	1	1	0
3_Angiospermae_Dicotyledoneae	Convolvulaceae	Ipomoea	Ipomoea_wrightii	Ipomoea_wrightii_A.Gray	Accepted_TPLCCC	America[POWO,N4,N2]	Perennial[FOC]	Others[N1]	Alien[N1,N2,N4]	Naturalized[N1,N2,N4]	Non-invasive	×	1	1	0	0
3_Angiospermae_Dicotyledoneae	Convolvulaceae	Jacquemontia	Jacquemontia_tamnifolia	Jacquemontia_tamnifolia	Accepted_TPL&POWO	Africa,America[POWO]	Annual[Baidu baike]	Others[N1]	Alien[A1,A2,N1,N2,N3,N4]	Naturalized[N1,N2,N3,N4]	Non-invasive: Requiring further observation[R1,R2,R3];1[R5]	Invasive[R5,R6]	1	1	0	0
3_Angiospermae_Dicotyledoneae	Convolvulaceae	Merremia	Merremia_boisiana	Merremia_boisiana/Decalobanthus_boisianus	Accepted_TPL	Native to China[POWO,N4,R1,R2]	Native to China	Native to China	Native to China	Native to China	Native to China	×	0	0	0	0
3_Angiospermae_Dicotyledoneae	Convolvulaceae	Merremia	Merremia_gemella	Merremia_gemella	Accepted_TPL	Native to China[POWO,N4]	Native to China	Native to China	Native to China	Native to China	Native to China	×	0	0	0	0
3_Angiospermae_Dicotyledoneae	Convolvulaceae	Merremia	Merremia_hederacea	Merremia_hederacea	Accepted_TPL	Native to China[POWO,N4]	Native to China	Native to China	Native to China	Native to China	Native to China	×	0	0	0	0
3_Angiospermae_Dicotyledoneae	Convolvulaceae	Merremia	Merremia_tridentata	Xenostegia_tridentata	Accepted_TPL	Native to China[POWO,N4]	Native to China	Native to China	Native to China	Native to China	Native to China	×	0	0	0	0
3_Angiospermae_Dicotyledoneae	Convolvulaceae	Merremia	Merremia_umbellata_subsp._orientalis	Merremia_umbellata_subsp._orientalis	Accepted_TPL	Native to China[POWO,N4,R1,R2]	Native to China	Native to China	Native to China	Native to China	Native to China	×	0	0	0	0
3_Angiospermae_Dicotyledoneae	Convolvulaceae	Operculina	Operculina_turpethum	Operculina_turpethum	Accepted_TPL	Native to China[POWO,N4]	Native to China	Native to China	Native to China	Native to China	Native to China	×	0	0	0	0
3_Angiospermae_Dicotyledoneae	Convolvulaceae	Ipomoea	Quamoclit_sloteri	Quamoclit_×_sloteri	Accepted_TPL	Artificial[FOC,N1]	Annual[FOC,N1]	Landscaping[FOC,N1]	Alien[N1]	Naturalized[N1]	Non-invasive	×	1	1	0	0
3_Angiospermae_Dicotyledoneae	Convolvulaceae	Stictocardia	Stictocardia_tiliifolia	Stictocardia_tiliifolia	Accepted_TPL	Native to China[POWO,N4]	Liana[FOC]	Native to China	Native to China	Native to China	Native to China	×	0	0	0	0
3_Angiospermae_Dicotyledoneae	Crassulaceae	Aeonium	Aeonium_spathulatum	Aeonium_spathulatum	Accepted_TPL	Canary Islands[POWO,N2,N3]	Perennial[Baidu baike]	Landscaping[N3]	Alien[N2,N3,N4]	Naturalized[N2,N3,N4]	Non-invasive: Cultivated[N4]	×	1	1	0	0
3_Angiospermae_Dicotyledoneae	Crassulaceae	Bryophyllum	Bryophyllum_daigremontianum	Bryophyllum_daigremontianum/Kalanchoe_daigremontiana	Accepted_TPL	Africa[POWO,N1,R3,R10,R3,N4]	Perennial[N1]	Landscaping[N1]	Alien[A1,N1,N4]	Naturalized[N1,N4]	Non-invasive: Recommended for exclusion[R1];Requiring further observation[R2,R3,R10]	×	1	1	0	0
3_Angiospermae_Dicotyledoneae	Crassulaceae	Bryophyllum	Bryophyllum_delagoense	Bryophyllum_delagoense/Kalanchoe_verticillata	Accepted_TPL	Africa[N1,N2,R3,R10]	Perennial[Baidu baike]	Landscaping[N1]	Alien[N1,N2,N4]	Naturalized[N1,N2,N4]	Invasive: General invasion[R1];Local invasion[R2,R3,R10]	Invasive[R1,R2,R3,R10]	1	1	1	0
3_Angiospermae_Dicotyledoneae	Crassulaceae	Bryophyllum	Bryophyllum_pinnatum	Bryophyllum_pinnatum/Kalanchoe_pinnata	Accepted_TPL	Africa[N1,N2,R5,R6,A2,R3,N3,R10]	Perennial[N1,N2,R4,A2,N3]	Landscaping[N1,N3]	Alien[A1,A2,N1,N2,N3,N4]	Naturalized[N1,N2,N3,N4]	Invasive: General invasion[R1];Requiring further observation[R2,R3,R10];1[R5]	Invasive[R1,R2,R3,R4,R5,R6,R10]	1	1	1	0
3_Angiospermae_Dicotyledoneae	Crassulaceae	Crassula	Crassula_aquatica	Crassula_aquatica/Tillaea_aquatica	Accepted_CoLC	Native to China[FOC,POWO]	Perennial[Baidu baike]	Native to China	Native to China	Native to China	Native to China	Beneficial alien species-Landscapeing[A3]	0	0	0	0
3_Angiospermae_Dicotyledoneae	Crassulaceae	Crassula	Crassula_brevifolia	Crassula_brevifolia	Accepted_TPL&POWO	Africa[POWO]	Perennial[Baidu baike]	Landscaping	Alien[A1]	Non-naturalized	Non-invasive	×	1	0	0	1
3_Angiospermae_Dicotyledoneae	Crassulaceae	Crassula	Crassula_helmsii	Crassula_helmsii	Accepted_TPL	Oceania[POWO,A3]	Perennial[Baidu baike]	Landscaping[A3]	Alien[A3]	Non-naturalized	Non-invasive: Beneficial alien species-Landscapeing[A3]	×	1	0	0	1
3_Angiospermae_Dicotyledoneae	Crassulaceae	Crassula	Crassula_muscosa	Crassula_lycopodioides	Accepted_TPL&POWO	Africa[POWO]	Perennial[Baidu baike]	Landscaping	Alien[A1]	Non-naturalized	Non-invasive	×	1	0	0	1
3_Angiospermae_Dicotyledoneae	Crassulaceae	Echeveria	Echeveria_elegans	Echeveria_elegans/Echeveria_potosina	Accepted_TPL	N-America[POWO]	Perennial[Baidu baike]	Landscaping	Alien[A1]	Non-naturalized	Non-invasive	×	1	0	0	1
3_Angiospermae_Dicotyledoneae	Crassulaceae	Echeveria	Echeveria_pulvinata	Echeveria_pulvinata	Accepted_TPL&POWO	N-America[POWO]	Perennial[Baidu baike]	Landscaping	Alien[A1]	Non-naturalized	Non-invasive	×	1	0	0	1
3_Angiospermae_Dicotyledoneae	Crassulaceae	Echeveria	Echeveria_secunda	Echeveria_secunda	Accepted_TPL&POWO	N-America[POWO]	Perennial[Baidu baike]	Landscaping	Alien[A1]	Non-naturalized	Non-invasive	×	1	0	0	1
3_Angiospermae_Dicotyledoneae	Crassulaceae	Graptopetalum	Graptopetalum_amethystinum	Graptopetalum_amethystinum	Accepted_TPL&POWO	N-America[POWO]	Perennial[Baidu baike]	Landscaping	Alien[A1]	Non-naturalized	Non-invasive	×	1	0	0	1
3_Angiospermae_Dicotyledoneae	Crassulaceae	Graptopetalum	Graptopetalum_paraguayense	Graptopetalum_paraguayense	Accepted_TPL&POWO	N-America[POWO]	Perennial[Baidu baike]	Landscaping	Alien[A1]	Non-naturalized	Non-invasive	×	1	0	0	1
3_Angiospermae_Dicotyledoneae	Crassulaceae	Kalanchoe	Kalanchoe_blossfeldiana	Kalanchoe_blossfeldiana	Accepted_TPL	Africa[POWO,N1]	Perennial[N1]	Landscaping[FOC,N1]	Alien[A1,N1]	Naturalized[N1]	Non-invasive	×	1	1	0	0
3_Angiospermae_Dicotyledoneae	Crassulaceae	Kalanchoe	Kalanchoe_delagoensis	Kalanchoe_tubiflora	Accepted_CoLC&POWO	Africa[N1,N2]	Perennial[Baidu baike]	Landscaping[FOC,N1]	Alien[A1,N1,N2]	Naturalized[N1,N2]	Non-invasive	×	1	1	0	0
3_Angiospermae_Dicotyledoneae	Crassulaceae	Kalanchoe	Kalanchoe_fedtschenkoi	Kalanchoe_fedtschenkoi	Accepted_CoLC&POWO	Africa[POWO]	Perennial[Baidu baike]	Landscaping[FOC]	Alien[A1]	Non-naturalized	Non-invasive	×	1	0	0	1
3_Angiospermae_Dicotyledoneae	Crassulaceae	Kalanchoe	Kalanchoe_integra	Kalanchoe_integra	Accepted_TPL	Native to China[POWO,N4,R1]	Perennial[FOC,N1]	Native to China	Native to China	Native to China	Native to China	Requiring further observation[R2,R3]	0	0	0	0
3_Angiospermae_Dicotyledoneae	Crassulaceae	Kalanchoe	Kalanchoe_rotundifolia	Kalanchoe_rotundifolia	Accepted_TPL&POWO	Africa[POWO]	Perennial[Baidu baike]	Landscaping[FOC]	Alien[A1]	Non-naturalized	Non-invasive	×	1	0	0	1
3_Angiospermae_Dicotyledoneae	Crassulaceae	Kalanchoe	Kalanchoe_synsepala	Kalanchoe_synsepala	Accepted_TPL&POWO	Africa[POWO]	Perennial[Baidu baike]	Landscaping[FOC]	Alien[A1]	Non-naturalized	Non-invasive	×	1	0	0	1
3_Angiospermae_Dicotyledoneae	Crassulaceae	Kalanchoe	Kalanchoe_tomentosa	Kalanchoe_tomentosa	Accepted_TPL&POWO	Africa[POWO]	Perennial[Baidu baike]	Landscaping[FOC]	Alien[A1]	Non-naturalized	Non-invasive	×	1	0	0	1
3_Angiospermae_Dicotyledoneae	Crassulaceae	Sedum	Sedum_bulbiferum	Sedum_bulbiferum	Accepted_TPL	Native to China[POWO,N4]	Perennial[Baidu baike]	Native to China	Native to China	Native to China	Native to China	×	0	0	0	0
3_Angiospermae_Dicotyledoneae	Crassulaceae	Sedum	Sedum_dasyphyllum	Sedum_dasyphyllum	Accepted_TPL&POWO	Africa,Europe[POWO]	Perennial[Baidu baike]	Landscaping	Alien[A1]	Non-naturalized	Non-invasive	×	1	0	0	1
3_Angiospermae_Dicotyledoneae	Crassulaceae	Sedum	Sedum_mexicanum	Sedum_mexicanum	Accepted_TPL	N-America[N1,N2,N4]	Perennial[Baidu baike]	Landscaping[N1]	Alien[N1,N2,N4]	Naturalized[N1,N2,N4]	Non-invasive	×	1	1	0	0
3_Angiospermae_Dicotyledoneae	Crassulaceae	Sedum	Sedum_morganianum	Sedum_morganianum	Accepted_TPL&POWO	N-America[POWO]	Perennial[Baidu baike]	Landscaping	Alien[A1]	Non-naturalized	Non-invasive	×	1	0	0	1
3_Angiospermae_Dicotyledoneae	Crassulaceae	Sedum	Sedum_sarmentosum	Sedum_sarmentosum_	Accepted_TPL	Native to China[POWO,N4]	Perennial[Baidu baike]	Native to China	Native to China	Native to China	Native to China	×	0	0	0	0
3_Angiospermae_Dicotyledoneae	Cucurbitaceae	Citrullus	Citrullus_lanatus	Citrullus_lanatus	Accepted_TPL	Africa[FOC,N1,N4]	Annual[FOC]	Foodcrop[FOC,N1]	Alien[A1,N1,N4]	Naturalized[N1,N4]	Non-invasive: Cultivated[N4]	×	1	1	0	0
3_Angiospermae_Dicotyledoneae	Cucurbitaceae	Coccinia	Coccinia_grandis	Coccinia_grandis/Coccinia_cordifolia	Accepted_TPL	Native to China[POWO,N4,R1,R2]	Annual[FOC]	Native to China	Native to China	Native to China	Native to China	Invasive[R4,2[R5]]	0	0	0	0
3_Angiospermae_Dicotyledoneae	Cucurbitaceae	Cucumis	Cucumis_melo	Cucumis_melo/Cucumis_bisexualis/Cucumis_melo_subsp._agrestis/Cucumis_melo_var._agrestis	Accepted_TPL	Trop-Asia,Africa,Oceania[POWO]	Annual[FOC]	Foodcrop[FOC,N1]	Alien[A1,A2,N1,N2,N4]	Naturalized[N1,N2,N4]	Non-invasive: Recommended for exclusion[R1,R2];2[R5]	Invasive[R4,R5]	1	1	0	0
3_Angiospermae_Dicotyledoneae	Cucurbitaceae	Cucumis	Cucumis_sativus	Cucumis_sativus	Accepted_TPL	Native to China[FOC,POWO]	Annual[FOC]	Native to China	Native to China	Native to China	Native to China	×	0	0	0	0
3_Angiospermae_Dicotyledoneae	Cucurbitaceae	Cucurbita	Cucurbita_maxima	Cucurbita_maxima	Accepted_TPL	S-America[FOC]	Annual[FOC]	Foodcrop[FOC]	Alien[A1]	Non-naturalized	Non-invasive	×	1	0	0	1
3_Angiospermae_Dicotyledoneae	Cucurbitaceae	Cucurbita	Cucurbita_moschata	Cucurbita_moschata	Accepted_TPL&POWO	N-America[POWO]	Annual[FOC,N1]	Foodcrop[FOC,N1]	Alien[A1,N1]	Naturalized[N1]	Non-invasive	×	1	1	0	0
3_Angiospermae_Dicotyledoneae	Cucurbitaceae	Cucurbita	Cucurbita_pepo	Cucurbita_pepo	Accepted_TPL	N-America[FOC]	Annual[FOC]	Foodcrop[FOC]	Alien[A1]	Non-naturalized	Non-invasive	×	1	0	0	1
3_Angiospermae_Dicotyledoneae	Cucurbitaceae	Echinocystis	Echinocystis_lobata	Echinocystis_lobata	Accepted_TPL&POWO	N-America[POWO,N4]	Annual[FOC]	Foodcrop	Alien[R1,N4]	Naturalized[N4]	Non-invasive: Requiring further observation[R1]	×	1	1	0	0
3_Angiospermae_Dicotyledoneae	Cucurbitaceae	Melothria	Melothria_pendula	Melothria_pendula	Accepted_TPL	N-America[N1,N2]	Annual[FOC]	Others[N1]	Alien[N1,N2,N4]	Naturalized[N1,N2,N4]	Non-invasive	×	1	1	0	0
3_Angiospermae_Dicotyledoneae	Cucurbitaceae	Momordica	Momordica_charantia	Momordica_charantia	Accepted_TPL&POWO	Trop-Asia,Africa,Oceania[POWO,N2]	Annual[FOC]	Foodcrop[FOC,N1]	Alien[A2,N1,N2,N4]	Naturalized[N1,N2,N4]	Non-invasive: Recommended for exclusion[R1,R2]	×	1	1	0	0
3_Angiospermae_Dicotyledoneae	Cucurbitaceae	Sechium	Sechium_edule	Sechium_edule	Accepted_TPL	N-America[POWO,N4]	Perennial[FOC]	Foodcrop[FOC,N1,N3]	Alien[A1,N1,N2,N3,N4]	Naturalized[N1,N2,N3,N4]	Non-invasive: Recommended for exclusion[R1,R2]	×	1	1	0	0
3_Angiospermae_Dicotyledoneae	Cucurbitaceae	Sicyos	Sicyos_angulatus	Sicyos_angulatus	Accepted_TPL	N-America[N1,R3,A2,N2,R5,N4]	Liana[N1,R5]	Others[N1]	Alien[A1,A2,N1,N2,N4]	Naturalized[N1,N2,N4]	Invasive: Serious invasion[R1,R2,R3];1[R5]	Invasive[R1,R2,R3,R4,R5,R7]	1	1	1	0
3_Angiospermae_Dicotyledoneae	Cucurbitaceae	Trichosanthes	Trichosanthes_cucumerina	Trichosanthes_anguina	Accepted_TPL&POWO	Trop-Asia[POWO,FOC]	Annual[FOC]	Foodcrop[FOC]	Alien[A1]	Non-naturalized	Non-invasive	×	1	0	0	1
3_Angiospermae_Dicotyledoneae	Dioscoreaceae	Dioscorea	Dioscorea_arachidna	Dioscorea_arachidna	Accepted_TPL	Trop-Asia[FOC,N1,N2,N3]	Biennial[FOC]	Others[N1]	Alien[N1,N2,N3]	Naturalized[N1,N2,N3]	Non-invasive	×	1	1	0	0
3_Angiospermae_Dicotyledoneae	Dioscoreaceae	Dioscorea	Dioscorea_esculenta	Dioscorea_esculenta	Accepted_TPL&POWO	Trop-Asia[POWO]	Liana[N1]	Foodcrop[N1]	Alien[N1]	Naturalized[N1]	Non-invasive	×	1	1	0	0
3_Angiospermae_Dicotyledoneae	Dioscoreaceae	Dioscorea	Dioscorea_menglaensis	Dioscorea_menglaensis	Accepted_TPL	Native to China[POWO,N4]	Native to China	Native to China	Native to China	Native to China	Native to China	×	0	0	0	0
3_Angiospermae_Dicotyledoneae	Dioscoreaceae	Tacca	Tacca_leontopetaloides	Tacca_leontopetaloides	Accepted_TPL&POWO	Trop-Asia,Africa,Oceania[POWO,N1,N2]	Perennial[FOC,FOC,N1,N2]	Others[N1]	Alien[N1,N2,N4]	Naturalized[N1,N2,N4]	Non-invasive	×	1	1	0	0
3_Angiospermae_Dicotyledoneae	Droseraceae	Drosera	Drosera_anglica	Drosera_anglica	Accepted_TPL	Pacific islands[N4]	Perennial[FOC]	Medicinal[FOC]	Alien[N4]	Naturalized[N4]	Non-invasive	×	1	1	0	0
3_Angiospermae_Dicotyledoneae	Elaeocarpaceae	Elaeocarpus	Elaeocarpus_serratus	Elaeocarpus_serratus	Accepted_TPL	Trop-Asia[POWO,N4]	Tree[FOC]	Landscaping	Alien[N4]	Naturalized[N4]	Non-invasive	×	1	1	0	0
3_Angiospermae_Dicotyledoneae	Elatinaceae	Bergia	Bergia_ammannioides	Bergia_ammannioides	Accepted_TPL	Native to China[POWO,N4]	Native to China	Native to China	Native to China	Native to China	Native to China	×	0	0	0	0
3_Angiospermae_Dicotyledoneae	Elatinaceae	Elatine	Elatine_americana	Elatine_americana/Elatine_triandra/Elatine_orientalis	Accepted_TPL	Native to China[FOC,N4]	Annual[N1,N2]	Native to China	Native to China	Native to China	Native to China	Invasive[R8];Beneficial alien species-Landscapeing[A3]	0	0	0	0
3_Angiospermae_Dicotyledoneae	Euphorbiaceae	Acalypha	Acalypha_aristata	Acalypha_aristata	Accepted_CoLC&TPL	America[POWO,N4]	Annual[N1]	Others[N1]	Alien[N1,N4]	Naturalized[N1,N4]	Non-invasive	×	1	1	0	0
3_Angiospermae_Dicotyledoneae	Euphorbiaceae	Acalypha	Acalypha_australis	Acalypha_australis	Accepted_TPL	Native to China[POWO,N4,R1,R2]	Annual[FOC]	Native to China	Native to China	Native to China	Native to China	×	0	0	0	0
3_Angiospermae_Dicotyledoneae	Euphorbiaceae	Acalypha	Acalypha_indica	Acalypha_indica	Accepted_TPL&POWO	Trop-Asia,Africa[POWO,N4]	Annual[FOC]	Others[FOC]	Alien[N4]	Naturalized[N4]	Non-invasive	×	1	1	0	0
3_Angiospermae_Dicotyledoneae	Euphorbiaceae	Codiaeum	Codiaeum_variegatum	Codiaeum_variegatum	Accepted_TPL&POWO	Trop-Asia,Oceania[FOC,N1,N2,N3,N4]	Shrub[FOC,N1]	Landscaping[N1,N3]	Alien[N1,N2,N3,N4]	Naturalized[N1,N2,N3,N4]	Non-invasive: Cultivated[N4]	×	1	1	0	0
3_Angiospermae_Dicotyledoneae	Euphorbiaceae	Croton	Croton_bonplandianus	Croton_bonplandianus	Accepted_TPL	S-America[N1,N2,N4]	Shrub[X09]	Others[N1]	Alien[N1,N2,N4]	Naturalized[N1,N2,N4]	Non-invasive	×	1	1	0	0
3_Angiospermae_Dicotyledoneae	Euphorbiaceae	Croton	Croton_capitatus	Croton_capitatus	Accepted_TPL	N-America[POWO,N8]	Annual[N8]	Others[N8]	Alien[N8]	Naturalized[N8]	Non-invasive	×	1	1	0	0
3_Angiospermae_Dicotyledoneae	Euphorbiaceae	Croton	Croton_hirtus	Croton_hirtus	Accepted_TPLP	America[POWO,N4]	Annual[N1]	Others[N1]	Alien[N1,N4]	Naturalized[N1,N4]	Non-invasive: Requiring further observation[R1,R2,R3]	×	1	1	0	0
3_Angiospermae_Dicotyledoneae	Euphorbiaceae	Croton	Croton_lindheimeri	Croton_lindheimeri	Accepted_TPL	N-America[N1,N4]	Annual[N1]	Others[N1]	Alien[N1,N4]	Naturalized[N1,N4]	Non-invasive	×	1	1	0	0
3_Angiospermae_Dicotyledoneae	Euphorbiaceae	Croton	Croton_tiglium	Croton_tiglium	Accepted_TPL	Native to China[POWO,N4]	Tree[FOC]	Native to China	Native to China	Native to China	Native to China	×	0	0	0	0
3_Angiospermae_Dicotyledoneae	Euphorbiaceae	Euphorbia	Euphorbia_antiquorum	Euphorbia_antiquorum	Accepted_TPL	Trop-Asia[FOC,N4]	Tree/Shrub[FOC]	Landscaping[FOC,N1]	Alien[N1,N4]	Naturalized[N1,N4]	Non-invasive: Requiring further observation[R1];Local invasion[R2,R3]	Invasive[R2,R3]	1	1	0	0
3_Angiospermae_Dicotyledoneae	Euphorbiaceae	Euphorbia	Euphorbia_chamaeclada	Euphorbia_chamaeclada	Accepted_TPL	S-America[R3,N4]	Annual[FOC]	Others	Alien[R1,R2,R3,N4]	Naturalized[N4]	Non-invasive: Requiring further observation[R1,R2,R3]	×	1	1	0	0
3_Angiospermae_Dicotyledoneae	Euphorbiaceae	Euphorbia	Euphorbia_chamaesyce	Euphorbia_chamaesyce	Accepted_TPL&POWO	Tem-Asia,Africa,Europe[POWO,N4]	Annual[Baidu baike]	Others	Alien[N4]	Naturalized[N4]	Non-invasive	×	1	1	0	0
3_Angiospermae_Dicotyledoneae	Euphorbiaceae	Euphorbia	Euphorbia_davidii	Euphorbia_davidii	Accepted_TPL&CoLC&POWO	America[POWO]	Annual[X04]	Others[X04]	Alien[N4]	Naturalized[N4]	Non-invasive	×	1	1	0	0
3_Angiospermae_Dicotyledoneae	Euphorbiaceae	Euphorbia	Euphorbia_dentata	Euphorbia_dentata	Accepted_TPL	N-America[FOC,N1,N2,R3,R5,N4]	Annual[N1,R4,R5,R6,N2,R9]×	Others[N1]	Alien[A1,A2,N1,N2,N4]	Naturalized[N1,N2,N4]	Invasive: Local invasion[R1,R2,R3];3[R5];General invasion[R9]	Invasive[R1,R2,R3,R4,R5,R6,R9]	1	1	1	0
3_Angiospermae_Dicotyledoneae	Euphorbiaceae	Euphorbia	Euphorbia_ebracteolata	Euphorbia_ebracteolata	Accepted_TPL	Native to China[POWO,N4]	Annual[N2]	Native to China	Native to China	Native to China	Native to China	×	0	0	0	0
3_Angiospermae_Dicotyledoneae	Euphorbiaceae	Euphorbia	Euphorbia_esula	Euphorbia_esula	Accepted_TPL	Native to China[POWO,N4,R1,R2]	Perennial[FOC]	Native to China	Native to China	Native to China	Native to China	Invasive[2[R5]]	0	0	0	0
3_Angiospermae_Dicotyledoneae	Euphorbiaceae	Euphorbia	Euphorbia_graminea	Euphorbia_graminea_J.Koenig_ex_Boiss.	Accepted_TPL&POWO	America[POWO,N1,N2,N4]	Perennial[N1,N2]	Others[N1]	Alien[N1,N2,N4]	Naturalized[N1,N2,N4]	Non-invasive	×	1	1	0	0
3_Angiospermae_Dicotyledoneae	Euphorbiaceae	Euphorbia	Euphorbia_hainanensis	Euphorbia_hainanensis	Accepted_TPL&POWO	Native to China[FOC,POWO]	Shrub[N1]	Native to China	Native to China	Native to China	Native to China	×	0	0	0	0
3_Angiospermae_Dicotyledoneae	Euphorbiaceae	Euphorbia	Euphorbia_helioscopia	Euphorbia_helioscopia	Accepted_TPL	Native to China[POWO,N4,R1,R2]	Annual[FOC,N1]	Native to China	Native to China	Native to China	Native to China	Invasive[R4,2[R5]];Serious invasion[R9]	0	0	0	0
3_Angiospermae_Dicotyledoneae	Euphorbiaceae	Euphorbia	Euphorbia_heterophylla	Euphorbia_heterophylla	Accepted_TPL	N-America[FOC,N1,A2,N3]	Perennial[FOC]	Others[N1]	Alien[A2,N1,N2,N3,N4]	Naturalized[N1,N2,N3,N4]	Invasive: Serious invasion[R1,R2,R3]	Invasive[R1,R2,R3]	1	1	1	0
3_Angiospermae_Dicotyledoneae	Euphorbiaceae	Euphorbia	Euphorbia_heterophylla_var._cyathophora	Euphorbia_cyathophora	Accepted_CoLC&POWO	America[FOC,POWO,R3,N2,N4,A2]	Annual[FOC]	Landscaping[FOC,N1]	Alien[A1,A2,N1,N2,N4]	Naturalized[N1,N2,N4]	Invasive: Local invasion[R1,R2,R3];2[R5]	Invasive[R1,R2,R3,R4,R5]	1	1	1	0
3_Angiospermae_Dicotyledoneae	Euphorbiaceae	Euphorbia	Euphorbia_heyneana	Euphorbia_heyneana	Accepted_TPL	Native to China[POWO,N4]	Native to China	Native to China	Native to China	Native to China	Native to China	×	0	0	0	0
3_Angiospermae_Dicotyledoneae	Euphorbiaceae	Euphorbia	Euphorbia_hirta	Euphorbia_hirta	Accepted_TPL&POWO	America[FOC,POWO,N4,R3]	Annual[N1,R4,2,R5,R6,N2,N3,R9]	Others[N1]	Alien[A1,A2,N1,N2,N3,N4]	Naturalized[N1,N2,N3,N4]	Invasive: Serious invasion[R1];Local invasion[R2,R3];2[R5];Malignant invasion[R9]	Invasive[R1,R2,R3,R4,R5,R6,R9]	1	1	1	0
3_Angiospermae_Dicotyledoneae	Euphorbiaceae	Euphorbia	Euphorbia_humifusa	Euphorbia_humifusa	Accepted_TPL	Native to China[POWO,N4,R1,R2]	Annual[FOC]	Native to China	Native to China	Native to China	Native to China	×	0	0	0	0
3_Angiospermae_Dicotyledoneae	Euphorbiaceae	Euphorbia	Euphorbia_hypericifolia	Euphorbia_hypericifolia/Chamaesyce_hypericifolia	Accepted_TPL	America[POWO,N2,N4]	Annual[FOC]	Others[N1]	Alien[A1,A2,N1,N2,N4]	Naturalized[N1,N2,N4]	Invasive: Local invasion[R1,R2,R3];1[R5]	Invasive[R1,R2,R3,R4,R5]	1	1	1	0
3_Angiospermae_Dicotyledoneae	Euphorbiaceae	Euphorbia	Euphorbia_hyssopifolia	Euphorbia_hyssopifolia	Accepted_TPL&POWO	America[POWO,N4]	Annual[FOC]	Others[N1]	Alien[N1,N4]	Naturalized[N1,N4]	Non-invasive: Requiring further observation[R1]	×	1	1	0	0
3_Angiospermae_Dicotyledoneae	Euphorbiaceae	Euphorbia	Euphorbia_kansuensis	Euphorbia_kansuensis	Accepted_TPL	Native to China[POWO,N4]	Perennial[FOC,N2]	Native to China	Native to China	Native to China	Native to China	×	0	0	0	0
3_Angiospermae_Dicotyledoneae	Euphorbiaceae	Euphorbia	Euphorbia_lathyris	Euphorbia_lathyris	Accepted_TPL	Native to China[POWO,N4,R1,R2]	Annual[FOC]	Native to China	Native to China	Native to China	Native to China	Invasive[R4,1[R5]]	0	0	0	0
3_Angiospermae_Dicotyledoneae	Euphorbiaceae	Euphorbia	Euphorbia_maculata	Euphorbia_maculata	Accepted_TPL	N-America[FOC,N1,R3,A2,R5,R6,N2,N4]	Annual[N1,R4,A2,N2,R5,R6,R9]	Others[N1]	Alien[A1,A2,N1,N2,N4]	Naturalized[N1,N2,N4]	Invasive: General invasion[R1];Local invasion[R2,R3];1[R5];Serious invasion[R9]	Invasive[R1,R2,R3,R4,R5,R6,R9]	1	1	1	0
3_Angiospermae_Dicotyledoneae	Euphorbiaceae	Euphorbia	Euphorbia_marginata	Euphorbia_marginata	Accepted_TPL	N-America[FOC,N1,R3,A2,R5,N2,R6,N4]	Annual[N1,R4,A2,N2,R5,R6]	Landscaping[FOC,N1]	Alien[A1,A2,N1,N2,N4]	Naturalized[N1,N2,N4]	Non-invasive: Requiring further observation[R1,R2,R3];1[R5]	Invasive[R4,R5,R6]	1	1	0	0
3_Angiospermae_Dicotyledoneae	Euphorbiaceae	Euphorbia	Euphorbia_milii	Euphorbia_milii	Accepted_TPL	Africa[FOC,N1,N2,N3,N4]	Shrub[FOC]	Landscaping[FOC,N1]	Alien[N1,N2,N3,N4]	Naturalized[N1,N2,N3,N4]	Non-invasive	×	1	1	0	0
3_Angiospermae_Dicotyledoneae	Euphorbiaceae	Euphorbia	Euphorbia_neriifolia	Euphorbia_neriifolia	Accepted_TPL	Trop-Asia[FOC,N1,N2,N3,N4]	Tree/Shrub[FOC]	Landscaping[FOC,N1,N3]	Alien[N1,N2,N3,N4]	Naturalized[N1,N2,N3,N4]	Non-invasive: Cultivated[N4]	×	1	1	0	0
3_Angiospermae_Dicotyledoneae	Euphorbiaceae	Euphorbia	Euphorbia_nutans	Euphorbia_nutans	Accepted_TPLPP	America[POWO,A2,R3,N1]	Annual[N1,A2]	Others[N1]	Alien[A1,A2,N1,N4]	Naturalized[N1,N4]	Invasive: Local invasion[R1,R2,R3]	Invasive[R1,R2,R3]	1	1	1	0
3_Angiospermae_Dicotyledoneae	Euphorbiaceae	Euphorbia	Euphorbia_peplus	Euphorbia_peplus	Accepted_TPL	Mediterranean[FOC,N1,N3]	Annual[N1,A2,N2,N3]	Others[FOC,N1,R10]	Alien[A2,N1,N2,N3,N4]	Naturalized[N1,N2,N3,N4]	Invasive: Local invasion[R1,R2,R3,R10]	Invasive[R1,R2,R3,R10]	1	1	1	0
3_Angiospermae_Dicotyledoneae	Euphorbiaceae	Euphorbia	Euphorbia_prostrata	Euphorbia_prostrata/Chamaesyce_prostrata	Accepted_TPL&POWO	America[POWO,N4,A2,N2,N3,R3]	Annual[FOC,N1,R4,A2,N2,R5,N3]	Others[N1]	Alien[A1,A2,N1,N2,N3,N4]	Naturalized[N1,N2,N3,N4]	Invasive: General invasion[R1,R2,R3];1[R5]	Invasive[R1,R2,R3,R4,R5]	1	1	1	0
3_Angiospermae_Dicotyledoneae	Euphorbiaceae	Euphorbia	Euphorbia_pulcherrima	Euphorbia_pulcherrima	Accepted_TPL&POWO	N-America[FOC,POWO,N4,R3,A2]	Shrub[N1,A2]	Landscaping[FOC,N1]	Alien[A2,N1,N4]	Naturalized[N1,N4]	Non-invasive: Requiring further observation[R1,R2,R3]	×	1	1	0	0
3_Angiospermae_Dicotyledoneae	Euphorbiaceae	Euphorbia	Euphorbia_serpens	Euphorbia_serpens	Accepted_TPL	America[FOC,R3,R10,N4]	Annual[FOC,N1,R4,R5,N2]	Others[FOC,N1,R10]	Alien[N1,N2,N4]	Naturalized[N1,N2,N4]	Non-invasive: Requiring further observation[R1,R2,R3,R10];1[R5]	Invasive[R4,R5]	1	1	0	0
3_Angiospermae_Dicotyledoneae	Euphorbiaceae	Euphorbia	Euphorbia_sororia	Euphorbia_sororia	Accepted_TPL	Tem-Asia[FOC,N1]	Annual[N1]	Others[N1]	Alien[N1]	Naturalized[N1]	Non-invasive	×	1	1	0	0
3_Angiospermae_Dicotyledoneae	Euphorbiaceae	Euphorbia	Euphorbia_thymifolia	Euphorbia_thymifolia	Accepted_TPL	Native to China[N4,R1]	Native to China	Native to China	Native to China	Native to China	Native to China	×	0	0	0	0
3_Angiospermae_Dicotyledoneae	Euphorbiaceae	Euphorbia	Euphorbia_tirucalli	Euphorbia_tirucalli	Accepted_TPL	Africa[FOC,N1,N2,N3,A2,R3,N4]	Tree/Shrub[FOC]	Landscaping[FOC,N1,N3]	Alien[A2,N1,N2,N3,N4]	Naturalized[N1,N2,N3,N4]	Non-invasive: Requiring further observation[R1,R2,R3]	×	1	1	0	0
3_Angiospermae_Dicotyledoneae	Euphorbiaceae	Euphorbia	Euphorbia_tithymaloides	Pedilanthus_tithymaloides/Euphorbia_tithymaloides	Accepted_TPL&POWO	America[POWO,N2,N4,R3,R5]	Shrub[FOC,R5]	Landscaping[FOC,N1]	Alien[N1,N2,N4]	Naturalized[N1,N2,N4]	Non-invasive: Recommended for exclusion[R1];Requiring further observation[R2,R3];1[R5]	Invasive[R5]	1	1	0	0
3_Angiospermae_Dicotyledoneae	Euphorbiaceae	Hevea	Hevea_brasiliensis	Hevea_brasiliensis	Accepted_TPL&POWO	S-America[POWO,N1]	Tree[N1]	Timberuse[N1]	Alien[N1]	Naturalized[N1]	Non-invasive	×	1	1	0	0
3_Angiospermae_Dicotyledoneae	Euphorbiaceae	Jatropha	Jatropha_curcas	Jatropha_curcas	Accepted_TPL&POWO	America[FOC,POWO,N3,R3,A2]	Shrub[FOC]	Foodcrop[FOC]	Alien[A2,N1,N2,N3,N4]	Naturalized[N1,N2,N3,N4]	Non-invasive: Recommended for exclusion[R1];Requiring further observation[R2,R3];1[R5]	Invasive[R4,R5]	1	1	0	0
3_Angiospermae_Dicotyledoneae	Euphorbiaceae	Jatropha	Jatropha_gossypiifolia	Jatropha_gossypiifolia	Accepted_TPL&POWO	America[POWO,N3,N4]	Shrub[N3]	Medicinal[N3]	Alien[N3,N4]	Naturalized[N3,N4]	Non-invasive	×	1	1	0	0
3_Angiospermae_Dicotyledoneae	Euphorbiaceae	Manihot	Manihot_esculenta	Manihot_esculenta	Accepted_TPL	S-America[FOC,N1,R5,N2,N3,N4]	Shrub[R5,N2,N3]	Foodcrop[FOC,N1]	Alien[N1,N2,N3,N4]	Naturalized[N1,N2,N3,N4]	Non-invasive: Recommended for exclusion[R1,R2];2[R5]	Invasive[R5]	1	1	0	0
3_Angiospermae_Dicotyledoneae	Euphorbiaceae	Ricinus	Ricinus_communis	Ricinus_communis	Accepted_TPL	Africa[FOC,R5,R6,N2,N1,N3,R3,N4]	Annual[FOC,N1,N2,A2,R4,R5,R6,R9]	Foodcrop[FOC]	Alien[A1,A2,N1,N2,N3,N4]	Naturalized[N1,N2,N3,N4]	Invasive: Serious invasion[R1,R2,R3];2[R5];General invasion[R9]	Invasive[R1,R2,R3,R4,R5,R6,R9]	1	1	1	0
3_Angiospermae_Dicotyledoneae	Euphorbiaceae	Triadica	Triadica_sebifera	Triadica_sebifera	Accepted_TPL	Native to China[POWO,N4,R1]	Tree[FOC]	Native to China	Native to China	Native to China	Native to China	Recommended for exclusion[R2]	0	0	0	0
3_Angiospermae_Dicotyledoneae	Euphorbiaceae	Vernicia	Vernicia_fordii	Vernicia_fordii	Accepted_TPL	Native to China[POWO,N4]	Native to China	Native to China	Native to China	Native to China	Native to China	×	0	0	0	0
3_Angiospermae_Dicotyledoneae	Euphorbiaceae	Vernicia	Vernicia_montana	Vernicia_montana	Accepted_TPL	Native to China[POWO,N4,R1,R2]	Tree[FOC]	Native to China	Native to China	Native to China	Native to China	×	0	0	0	0
3_Angiospermae_Dicotyledoneae	Fabaceae	Abrus	Abrus_precatorius	Abrus_precatorius	Accepted_TPL	Native to China[POWO,N4]	Native to China	Native to China	Native to China	Native to China	Native to China	×	0	0	0	0
3_Angiospermae_Dicotyledoneae	Fabaceae	Acacia	Acacia_auriculiformis	Acacia_auriculiformis	Accepted_TPL	Oceania[FOC,N1,N4,R3]	Tree[FOC,N1]	Landscaping[FOC]	Alien[N1,N4]	Naturalized[N1,N4]	Non-invasive: Recommended for exclusion[R1];Requiring further observation[R2,R3]	×	1	1	0	0
3_Angiospermae_Dicotyledoneae	Fabaceae	Acacia	Acacia_catechu	Acacia_catechu	Accepted_TPL	Native to China[POWO,N4,R1]	Tree[FOC]	Native to China	Native to China	Native to China	Native to China	Requiring further observation[R2,R3]	0	0	0	0
3_Angiospermae_Dicotyledoneae	Fabaceae	Acacia	Acacia_confusa	Acacia_confusa	Accepted_TPL	Native to China[POWO,N4,R1]	Tree[FOC,N1]	Native to China	Native to China	Native to China	Native to China	Local invasion[R2,R3]	0	0	0	0
3_Angiospermae_Dicotyledoneae	Fabaceae	Acacia	Acacia_dealbata	Acacia_dealbata	Accepted_TPL	Oceania[FOC,A2,N2,N3,N4,R3,N1,R5,R10]	Shrub[FOC]	Timberuse[FOC]	Alien[A2,N1,N2,N3,N4]	Naturalized[N1,N2,N3,N4]	Non-invasive: Requiring further observation[R1,R2,R3,R10];2[R5]	Invasive[R4,R5]	1	1	0	0
3_Angiospermae_Dicotyledoneae	Fabaceae	Acacia	Acacia_decurrens	Acacia_decurrens	Accepted_TPL	Oceania[FOC,N1,R3,N4]	Tree[FOC,N1]	Timberuse[FOC]	Alien[N1,N4]	Naturalized[N1,N4]	Non-invasive: Requiring further observation[R1,R2,R3]	×	1	1	0	0
3_Angiospermae_Dicotyledoneae	Fabaceae	Acacia	Acacia_farnesiana	Acacia_farnesiana	Accepted_TPL	America[POWO,N4,N2,A2,R6]	Shrub[FOC,R5,N1,A2,N2,R6,R9]	Landscaping[FOC]	Alien[A2,N1,N2,N3,N4]	Naturalized[N1,N2,N3,N4]	Non-invasive: Requiring further observation[R1];Local invasion[R2,R3];2[R5];General invasion[R9]	Invasive[R2,R3,R4,R5,R6,R9]	1	1	0	0
3_Angiospermae_Dicotyledoneae	Fabaceae	Acacia	Acacia_glauca	Acacia_glauca	Accepted_TPL	Trop-Asia[FOC,N1,R3]	Shrub[FOC,N1]	Timberuse[FOC,N1]	Alien[N1,N4]	Naturalized[N1,N4]	Non-invasive: Recommended for exclusion[R1];Requiring further observation[R2,R3]	×	1	1	0	0
3_Angiospermae_Dicotyledoneae	Fabaceae	Acacia	Acacia_longifolia	Acacia_longifolia	Accepted_TPL	Oceania[POWO,N4]	Shrub[FOC]	Landscaping	Alien[R1,N4]	Naturalized[N4]	Non-invasive: Requiring further observation[R1]	×	1	1	0	0
3_Angiospermae_Dicotyledoneae	Fabaceae	Acacia	Acacia_mangium	Acacia_mangium	Accepted_TPL&POWO	Oceania[POWO,N1]	Tree[FOC,N1]	Landscaping[FOC]	Alien[N1]	Naturalized[N1]	Non-invasive	×	1	1	0	0
3_Angiospermae_Dicotyledoneae	Fabaceae	Acacia	Acacia_mearnsii	Acacia_mearnsii	Accepted_TPL	Oceania[FOC,N4,N1,R3,R5,A2,N2,R10]	Tree[FOC,R4,N2,R5,A2,N1]	Timberuse[FOC]	Alien[A2,N1,N2,N4]	Naturalized[N1,N2,N4]	Invasive: Local invasion[R1,R2,R3,R10];3[R5]	Invasive[R1,R2,R3,R4,R5,R10]	1	1	1	0
3_Angiospermae_Dicotyledoneae	Fabaceae	Acacia	Acacia_senegal	Acacia_senegal/Acacia_spinosa	Accepted_TPL&POWO	Trop-Asia,Africa[FOC,N4]	Tree[FOC,N2,N1]	Timberuse[FOC,N1]	Alien[N1,N2,N4]	Naturalized[N1,N2,N4]	Non-invasive: Requiring further observation[R1,R2,R3]	×	1	1	0	0
3_Angiospermae_Dicotyledoneae	Fabaceae	Aeschynomene	Aeschynomene_americana	Aeschynomene_americana	Accepted_TPL	America[FOC,POWO,N4]	Shrub[Baidu baike]	Landscaping&Timberuse[FOC,A3]	Alien[A2,A3,N1,N2,N4]	Naturalized[N1,N2,N4]	Non-invasive: Requiring further observation[R1,R2,R3];Beneficial alien species-Landscapeing[A3]	×	1	1	0	0
3_Angiospermae_Dicotyledoneae	Fabaceae	Aeschynomene	Aeschynomene_americana_var._glandulosa	Aeschynomene_americana_var._glandulosa	Accepted_CoLC&TPL	S-America[N1,N4]	Shrub[N1,N2]	Medicinal[N1]	Alien[N1,N2,N4]	Naturalized[N1,N2,N4]	Non-invasive	×	1	1	0	0
3_Angiospermae_Dicotyledoneae	Fabaceae	Aeschynomene	Aeschynomene_brasiliana	Aeschynomene_brasiliana	Accepted_TPL&POWO	America[POWO,A3]	Shrub[Baidu baike]	Landscaping[A3]	Alien[A3]	Non-naturalized	Non-invasive: Beneficial alien species-Landscapeing[A3]	×	1	0	0	1
3_Angiospermae_Dicotyledoneae	Fabaceae	Aeschynomene	Aeschynomene_fluitans	Aeschynomene_fluitans	Accepted_TPL	Africa[POWO,A3]	Shrub[Baidu baike]	Landscaping[A3]	Alien[A3]	Non-naturalized	Non-invasive: Beneficial alien species-Landscapeing[A3]	×	1	0	0	1
3_Angiospermae_Dicotyledoneae	Fabaceae	Aeschynomene	Aeschynomene_indica	Aeschynomene_indica	Accepted_TPL	Native to China[POWO,N4,R1,R2]	Annual[R5,R4,R6,N2]	Native to China	Native to China	Native to China	Native to China	Invasive[R4,1[R5],R6]	0	0	0	0
3_Angiospermae_Dicotyledoneae	Fabaceae	Albizia	Albizia_julibrissin	Albizia_julibrissin	Accepted_TPL	Native to China[POWO,N4,R1]	Tree[FOC]	Native to China	Native to China	Native to China	Native to China	Recommended for exclusion[R2]	0	0	0	0
3_Angiospermae_Dicotyledoneae	Fabaceae	Albizia	Albizia_kalkora	Albizia_kalkora	Accepted_TPL	Native to China[POWO,N4,R1]	Tree[FOC]	Native to China	Native to China	Native to China	Native to China	Recommended for exclusion[R2]	0	0	0	0
3_Angiospermae_Dicotyledoneae	Fabaceae	Albizia	Albizia_lebbeck	Albizia_lebbeck	Accepted_TPL	Africa[FOC,N1,N2,A2,R3]	Tree[N1,A2,N2]	Landscaping[N1]	Alien[A2,N1,N2,N4]	Naturalized[N1,N2,N4]	Non-invasive: Requiring further observation[R1,R2,R3]	×	1	1	0	0
3_Angiospermae_Dicotyledoneae	Fabaceae	Alysicarpus	Alysicarpus_ovalifolius	Alysicarpus_ovalifolius	Accepted_TPL	Trop-Asia,Africa[POWO,N4]	Annual[N1]	Landscaping[N1]	Alien[N1,N4]	Naturalized[N1,N4]	Non-invasive	×	1	1	0	0
3_Angiospermae_Dicotyledoneae	Fabaceae	Alysicarpus	Alysicarpus_rugosus	Alysicarpus_rugosus	Accepted_TPL	Native to China[POWO,N4]	Perennial[FOC]	Native to China	Native to China	Native to China	Native to China	×	0	0	0	0
3_Angiospermae_Dicotyledoneae	Fabaceae	Alysicarpus	Alysicarpus_vaginalis	Alysicarpus_vaginalis	Accepted_CoLC&TPL	Native to China[POWO,N4]	Native to China	Native to China	Native to China	Native to China	Native to China	×	0	0	0	0
3_Angiospermae_Dicotyledoneae	Fabaceae	Alysicarpus	Alysicarpus_vaginalis_var._taiwanianus	Alysicarpus_vaginalis_var._taiwanianus	Accepted_POWO	Native to China[POWO,N4]	Native to China	Native to China	Native to China	Native to China	Native to China	×	0	0	0	0
3_Angiospermae_Dicotyledoneae	Fabaceae	Amorpha	Amorpha_fruticosa	Amorpha_fruticosa	Accepted_TPL	N-America[FOC,N1,N3,R5,A2,N2,R3,N4]	Shrub[FOC,R5,N1,N2,N3,A2]	Timberuse[FOC]	Alien[A2,N1,N2,N3,N4]	Naturalized[N1,N2,N3,N4]	Non-invasive: Recommended for exclusion[R1];Requiring further observation[R2,R3,R10];1[R5]	Invasive[R5]	1	1	0	0
3_Angiospermae_Dicotyledoneae	Fabaceae	Apios	Apios_americana	Apios_americana	Accepted_TPL&POWO	N-America[POWO]	Annual[Baidu baike]	Others	Alien[A1]	Non-naturalized	Non-invasive	×	1	0	0	1
3_Angiospermae_Dicotyledoneae	Fabaceae	Arachis	Arachis_duranensis	Arachis_duranensis	Accepted_TPL	S-America[POWO,N1,R3,N4]	Annual[N1,N2]	Medicinal[N1]	Alien[N1,N2,N4]	Naturalized[N1,N2,N4]	Non-invasive: Recommended for exclusion[R1];Requiring further observation[R2,R3]	×	1	1	0	0
3_Angiospermae_Dicotyledoneae	Fabaceae	Arachis	Arachis_hypogaea	Arachis_hypogaea	Accepted_TPL	S-America[FOC,N1,N2,N3,N4]	Annual[FOC,N1,N2,N3]	Foodcrop[FOC,N1]	Alien[A1,N1,N2,N3,N4]	Naturalized[N1,N2,N3,N4]	Non-invasive	×	1	1	0	0
3_Angiospermae_Dicotyledoneae	Fabaceae	Archidendron	Archidendron_turgidum	Archidendron_turgidum/Cylindrokelupha_turgida	Accepted_CoLC&TPL	Native to China[POWO]	Tree[N1]	Native to China	Native to China	Native to China	Native to China	×	0	0	0	0
3_Angiospermae_Dicotyledoneae	Fabaceae	Astragalus	Astragalus_cicer	Astragalus_cicer	Accepted_TPL&POWO	Tem-Asia,Europe[POWO,N5]	Perennial[N5]	Forage[N5]	Alien[N5]	Naturalized[N5]	Non-invasive	×	1	1	0	0
3_Angiospermae_Dicotyledoneae	Fabaceae	Astragalus	Astragalus_sinicus	Astragalus_sinicus	Accepted_TPL	Native to China[POWO,N4]	Native to China	Native to China	Native to China	Native to China	Native to China	×	0	0	0	0
3_Angiospermae_Dicotyledoneae	Fabaceae	Bauhinia	Bauhinia_purpurea	Bauhinia_purpurea	Accepted_TPL	Native to China[N4]	Native to China	Native to China	Native to China	Native to China	Native to China	×	0	0	0	0
3_Angiospermae_Dicotyledoneae	Fabaceae	Bauhinia	Bauhinia_variegata	Bauhinia_variegata	Accepted_TPL	Native to China[POWO,N4]	Native to China	Native to China	Native to China	Native to China	Native to China	×	0	0	0	0
3_Angiospermae_Dicotyledoneae	Fabaceae	Caesalpinia	Caesalpinia_pulcherrima	Caesalpinia_pulcherrima	Accepted_TPL&POWO	S-America[FOC]	Shrub[FOC,N1]	Landscaping[FOC,N1]	Alien[A2,N1,N2,N3,N4]	Naturalized[N1,N2,N3,N4]	Non-invasive: Recommended for exclusion[R1];Requiring further observation[R2,R3]	×	1	1	0	0
3_Angiospermae_Dicotyledoneae	Fabaceae	Caesalpinia	Caesalpinia_sappan	Caesalpinia_sappan	Accepted_TPL	Trop-Asia[FOC,N1]	Tree[N1]	Timberuse[FOC]	Alien[N1]	Naturalized[N1]	Non-invasive	×	1	1	0	0
3_Angiospermae_Dicotyledoneae	Fabaceae	Cajanus	Cajanus_cajan	Cajanus_cajan	Accepted_TPL	Trop-Asia[FOC,N1,R3,A2,N2,N4]	Shrub[FOC,N1,A2,N2]	Foodcrop[FOC]	Alien[A2,N1,N2,N4]	Naturalized[N1,N2,N4]	Non-invasive: Requiring further observation[R1,R2,R3]	×	1	1	0	0
3_Angiospermae_Dicotyledoneae	Fabaceae	Calopogonium	Calopogonium_mucunoides	Calopogonium_mucunoides	Accepted_TPL&POWO	America[FOC,POWO,R3,N4]	Perennial[FOC]	Landscaping&Timberuse[FOC]	Alien[A2,N1,N2,N4]	Naturalized[N1,N2,N4]	Invasive: Local invasion[R1,R2,R3];1[R5]	Invasive[R1,R2,R3,R5]	1	1	1	0
3_Angiospermae_Dicotyledoneae	Fabaceae	Canavalia	Canavalia_ensiformis	Canavalia_ensiformis	Accepted_TPL&POWO	America[FOC,POWO,N2,N4]	Annual[FOC,N1,N2]	Timberuse[FOC]	Alien[A1,N1,N2,N4]	Naturalized[N1,N2,N4]	Non-invasive	×	1	1	0	0
3_Angiospermae_Dicotyledoneae	Fabaceae	Canavalia	Canavalia_gladiata	Canavalia_gladiata	Accepted_TPL	Artificial[N1]	Annual/Perennial[FOC]	Foodcrop[FOC,N1]	Alien[A1,N1,N2,N4]	Naturalized[N1,N2,N4]	Non-invasive: Cultivated[N4]	×	1	1	0	0
3_Angiospermae_Dicotyledoneae	Fabaceae	Cassia	Cassia_fistula	Cassia_fistula	Accepted_TPL	Trop-Asia[FOC,N1]	Tree[N1]	Landscaping&Timberuse[FOC,N1]	Alien[N1]	Naturalized[N1]	Non-invasive	×	1	1	0	0
3_Angiospermae_Dicotyledoneae	Fabaceae	Centrosema	Centrosema_pubescens	Centrosema_pubescens	Accepted_TPL333	America[FOC,POWO,N4,N2]	Perennial[FOC]	Landscaping&Timberuse[FOC,N1]	Alien[A1,A2,N1,N2,N3,N4]	Naturalized[N1,N2,N3,N4]	Non-invasive: Requiring further observation[R1,R2,R3]	×	1	1	0	0
3_Angiospermae_Dicotyledoneae	Fabaceae	Chamaecrista	Chamaecrista_leschenaultiana	Cassia_leschenaultiana	Accepted_TPL&FOC&POWO	Native to China[FOC,POWO]	Native to China	Native to China	Native to China	Native to China	Native to China	×	0	0	0	0
3_Angiospermae_Dicotyledoneae	Fabaceae	Chamaecrista	Chamaecrista_mimosoides	Chamaecrista_mimosoides/Cassia_mimosoides	Accepted_TPL&POWO	America[FOC,R3,A2,N3,N4]	Annual[FOC]	Landscaping[FOC]	Alien[A1,A2,N1,N2,N3,N4]	Naturalized[N1,N2,N3,N4]	Invasive: Local invasion[R1,R2,R3,R10];1[R5]	Invasive[R1,R2,R3,R4,R5,R6,R10]	1	1	1	0
3_Angiospermae_Dicotyledoneae	Fabaceae	Chamaecrista	Chamaecrista_nictitans	Chamaecrista_nictitans	Accepted_TPL&POWO	N-America[POWO]	Perennial[Baidu baike]	Forage	Alien[N4]	Naturalized[N4]	Non-invasive	×	1	1	0	0
3_Angiospermae_Dicotyledoneae	Fabaceae	Chamaecrista	Chamaecrista_nictitans_subsp._patellaria	Chamaecrista_nictitans_subsp._patellaria	Accepted_TPL&CoLC&POWO	America[POWO,N2,N4]	Annual/Biennial[N1,N2]	Others[N1]	Alien[N1,N2,N4]	Naturalized[N1,N2,N4]	Non-invasive	×	1	1	0	0
3_Angiospermae_Dicotyledoneae	Fabaceae	Christia	Christia_obcordata	Christia_obcordata	Accepted_TPL	Native to China[POWO,N4]	Native to China	Native to China	Native to China	Native to China	Native to China	×	0	0	0	0
3_Angiospermae_Dicotyledoneae	Fabaceae	Cicer	Cicer_arietinum	Cicer_arietinum	Accepted_TPL&POWO	Tem-Asia[POWO]	Annual[FOC]	Foodcrop[FOC]	Alien[A1]	Non-naturalized	Non-invasive	×	1	0	0	1
3_Angiospermae_Dicotyledoneae	Fabaceae	Clitoria	Clitoria_falcata	Clitoria_falcata_Lamarck	Accepted_TPL&POWO	America[FOC,POWO,N2,N4]	Perennial[FOC]	Others[N1]	Alien[N1,N2,N4]	Naturalized[N1,N2,N4]	Non-invasive	×	1	1	0	0
3_Angiospermae_Dicotyledoneae	Fabaceae	Clitoria	Clitoria_ternatea	Clitoria_ternatea	Accepted_TPL&POWO	Trop-Asia[FOC,N1,N2,N3,N4]	Liana[FOC,N1]	Landscaping&Timberuse[FOC]	Alien[A1,A2,N1,N2,N3,N4]	Naturalized[N1,N2,N3,N4]	Non-invasive: Requiring further observation[R1,R2,R3]	×	1	1	0	0
3_Angiospermae_Dicotyledoneae	Fabaceae	Crotalaria	Crotalaria_alata	Crotalaria_alata/Crotalaria_bialata	Accepted_TPL	Native to China[POWO,N4]	Annual[N1]	Native to China	Native to China	Native to China	Native to China	×	0	0	0	0
3_Angiospermae_Dicotyledoneae	Fabaceae	Crotalaria	Crotalaria_assamica	Crotalaria_assamica	Accepted_TPL&POWO	Native to China[POWO]	Native to China	Native to China	Native to China	Native to China	Native to China	×	0	0	0	0
3_Angiospermae_Dicotyledoneae	Fabaceae	Crotalaria	Crotalaria_goreensis	Crotalaria_goreensis	Accepted_TPL&POWO	Africa[POWO]	Shrub[Baidu baike]	Others	Alien[N4]	Naturalized[N4]	Non-invasive	×	1	1	0	0
3_Angiospermae_Dicotyledoneae	Fabaceae	Crotalaria	Crotalaria_incana	Crotalaria_incana	Accepted_TPL	America[FOC,N2]	Shrub[FOC]	Medicinal[N1]	Alien[A1,A2,N1,N2,N3,N4]	Naturalized[N1,N2,N3,N4]	Non-invasive: Requiring further observation[R1];Local invasion[R2,R3]	Invasive[R2,R3]	1	1	0	0
3_Angiospermae_Dicotyledoneae	Fabaceae	Crotalaria	Crotalaria_juncea	Crotalaria_juncea	Accepted_TPL	Trop-Asia[N1,N3,A2,R3]	Annual[Baidu baike]	Medicinal[FOC,N3]	Alien[A1,A2,N1,N3,N4]	Naturalized[N1,N3,N4]	Invasive: General invasion[R2,R3]	Requiring further observation[R1]	1	1	1	0
3_Angiospermae_Dicotyledoneae	Fabaceae	Crotalaria	Crotalaria_lanceolata	Crotalaria_lanceolata	Accepted_TPL&POWO	Africa[POWO,A2,N3,R3,N4]	Shrub[FOC]	Medicinal[N1]	Alien[A1,A2,N1,N2,N3,N4]	Naturalized[N1,N2,N3,N4]	Non-invasive: Requiring further observation[R1,R2,R3]	×	1	1	0	0
3_Angiospermae_Dicotyledoneae	Fabaceae	Crotalaria	Crotalaria_linifolia	Crotalaria_linifolia	Accepted_TPL	Native to China[POWO,N4]	Native to China	Native to China	Native to China	Native to China	Native to China	×	0	0	0	0
3_Angiospermae_Dicotyledoneae	Fabaceae	Crotalaria	Crotalaria_micans	Crotalaria_micans/Crotalaria_anagyroides	Accepted_TPL&POWO	America[FOC,POWO,N1,N4]	Shrub[FOC]	Medicinal[FOC,N1,N3]	Alien[A1,A2,N1,N2,N3,N4]	Naturalized[N1,N2,N3,N4]	Non-invasive: Requiring further observation[R1];Local invasion[R2,R3]	Invasive[R2,R3]	1	1	0	0
3_Angiospermae_Dicotyledoneae	Fabaceae	Crotalaria	Crotalaria_ochroleuca	Crotalaria_ochroleuca	Accepted_TPL	Africa[FOC,N1,R3,A2,N2,N3,N4]	Shrub[FOC]	Timberuse[FOC]	Alien[A1,A2,N1,N2,N3,N4]	Naturalized[N1,N2,N3,N4]	Non-invasive: Requiring further observation[R1];Local invasion[R2,R3]	Invasive[R2,R3]	1	1	0	0
3_Angiospermae_Dicotyledoneae	Fabaceae	Crotalaria	Crotalaria_pallida	Crotalaria_pallida	Accepted_TPL	Africa[N1,R3,N3,N2,N4]	Perennial[FOC]	Medicinal[FOC,N1,N3]	Alien[N1,N2,N3,N4]	Naturalized[N1,N2,N3,N4]	Non-invasive: Requiring further observation[R1];Local invasion[R2,R3]	Invasive[R2,R3]	1	1	0	0
3_Angiospermae_Dicotyledoneae	Fabaceae	Crotalaria	Crotalaria_pallida_var._obovata	Crotalaria_pallida_var._obovata	Accepted_TPL	Native to China[POWO]	Annual[N1]	Native to China	Native to China	Native to China	Native to China	×	0	0	0	0
3_Angiospermae_Dicotyledoneae	Fabaceae	Crotalaria	Crotalaria_sessiliflora	Crotalaria_sessiliflora	Accepted_TPL&POWO	Native to China[POWO]	Annual[FOC]	Native to China	Native to China	Native to China	Native to China	×	0	0	0	0
3_Angiospermae_Dicotyledoneae	Fabaceae	Crotalaria	Crotalaria_spectabilis	Crotalaria_spectabilis	Accepted_TPL	Native to China[POWO,N4]	Native to China	Native to China	Native to China	Native to China	Native to China	Invasive[1[R5]]	0	0	0	0
3_Angiospermae_Dicotyledoneae	Fabaceae	Crotalaria	Crotalaria_trichotoma	Crotalaria_trichotoma/Crotalaria_zanzibarica	Accepted_TPL	S-America[FOC,N2,N1]	Shrub[FOC]	Others[N1]	Alien[A1,A2,N1,N2,N3,N4]	Naturalized[N1,N2,N3,N4]	Non-invasive: Requiring further observation[R1];Local invasion[R2,R3]	Invasive[R2,R3]	1	1	0	0
3_Angiospermae_Dicotyledoneae	Fabaceae	Crotalaria	Crotalaria_triquetra	Crotalaria_triquetra	Accepted_TPL	Trop-Asia[N1,N4]	Annual/Perennial[N1]	Others[N1]	Alien[N1,N4]	Naturalized[N1,N4]	Non-invasive	×	1	1	0	0
3_Angiospermae_Dicotyledoneae	Fabaceae	Cullen	Cullen_corylifolium	Cullen_corylifolium	Accepted_TPL	Native to China[POWO,N4]	Native to China	Native to China	Native to China	Native to China	Native to China	×	0	0	0	0
3_Angiospermae_Dicotyledoneae	Fabaceae	Cyamopsis	Cyamopsis_tetragonoloba	Cyamopsis_tetragonoloba	Accepted_TPL	Africa[FOC,N1]	Annual[FOC,N1]	Timberuse[FOC]	Alien[A1,N1]	Naturalized[N1]	Non-invasive	×	1	1	0	0
3_Angiospermae_Dicotyledoneae	Fabaceae	Dalbergia	Dalbergia_sissoo	Dalbergia_sissoo	Accepted_TPL	Trop-Asia[FOC,N1,N2,N4]	Tree[N1,N2]	Timberuse[FOC,N1]	Alien[N1,N2,N4]	Naturalized[N1,N2,N4]	Non-invasive: Recommended for exclusion[R1,R2]	×	1	1	0	0
3_Angiospermae_Dicotyledoneae	Fabaceae	Delonix	Delonix_regia	Delonix_regia	Accepted_TPL	Africa[N1,N4]	Tree[N1]	Landscaping[N1]	Alien[N1,N4]	Naturalized[N1,N4]	Non-invasive	×	1	1	0	0
3_Angiospermae_Dicotyledoneae	Fabaceae	Derris	Derris_elliptica	Derris_elliptica/Paraderris_elliptica	Accepted_POWO	Trop-Asia[FOC,R3,N4,N1,N2]	Shrub[FOC]	Timberuse[FOC]	Alien[A2,N1,N2,N4,R1,R2,R3]	Naturalized[N1,N2,N4]	Non-invasive: Requiring further observation[R1];Local invasion[R2,R3]	Invasive[R2,R3]	1	1	0	0
3_Angiospermae_Dicotyledoneae	Fabaceae	Desmanthus	Desmanthus_illinoensis	Desmanthus_illinoensis	Accepted_TPL&POWO	N-America[POWO,N4]	Annual[Baidu baike]	Others	Alien[N4]	Naturalized[N4]	Non-invasive	×	1	1	0	0
3_Angiospermae_Dicotyledoneae	Fabaceae	Desmanthus	Desmanthus_pernambucanus	Desmanthus_pernambucanus	Accepted_CoLC&powo	America[POWO,N4,R3,A2,N2,N3]	Shrub[FOC]	Forage[FOC]	Alien[N1,R1,R2,R3]	Naturalized[N1]	Non-invasive: Requiring further observation[R1,R2,R3]	×	1	1	0	0
3_Angiospermae_Dicotyledoneae	Fabaceae	Desmanthus	Desmanthus_virgatus	Desmanthus_virgatus	Accepted_CoLC&powo	America[FOC,POWO]	Perennial[FOC]	Forage[FOC]	Alien[A2,N2,N3,N4]	Naturalized[N2,N3,N4]	Non-invasive	×	1	1	0	0
3_Angiospermae_Dicotyledoneae	Fabaceae	Desmodium	Desmodium_intortum	Desmodium_intortum	Accepted_TPL	America[FOC,N2,N4]	Perennial[FOC]	Others[N1]	Alien[N1,N2,N4]	Naturalized[N1,N2,N4]	Non-invasive	×	1	1	0	0
3_Angiospermae_Dicotyledoneae	Fabaceae	Desmodium	Desmodium_scorpiurus	Desmodium_scorpiurus	Accepted_TPL&POWO	America[POWO,N2,N4]	Perennial[N1,N2,N3]	Others[N1]	Alien[A1,N1,N2,N3,N4]	Naturalized[N1,N2,N3,N4]	Non-invasive	×	1	1	0	0
3_Angiospermae_Dicotyledoneae	Fabaceae	Desmodium	Desmodium_tortuosum	Desmodium_tortuosum/Desmodium_purpureum	Accepted_TPL&POWO	America[FOC,POWO,N2,N3,N4]	Perennial[FOC,N1]	Others[FOC,N1,R10]	Alien[A1,A2,N1,N2,N3,N4]	Naturalized[N1,N2,N3,N4]	Invasive: Local invasion[R1,R2,R3,R10]	Invasive[R1,R2,R3,R10]	1	1	1	0
3_Angiospermae_Dicotyledoneae	Fabaceae	Desmodium	Desmodium_uncinatum	Desmodium_uncinatum	Accepted_TPL	S-America[N1,N4]	Perennial[N1]	Others[N1]	Alien[N1,N4]	Naturalized[N1,N4]	Non-invasive	×	1	1	0	0
3_Angiospermae_Dicotyledoneae	Fabaceae	Erythrina	Erythrina_arborescens	Erythrina_arborescens	Accepted_TPL	Native to China[POWO,N4]	Tree[FOC,A2]	Native to China	Native to China	Native to China	Native to China	×	0	0	0	0
3_Angiospermae_Dicotyledoneae	Fabaceae	Erythrina	Erythrina_corallodendron	Erythrina_corallodendron	Accepted_TPL	S-America[FOC,N1,N2,R3]	Shrub[FOC,N1,N2]	Landscaping[FOC,N1]	Alien[N1,N2,N4]	Naturalized[N1,N2,N4]	Non-invasive: Recommended for exclusion[R1];Requiring further observation[R2,R3]	×	1	1	0	0
3_Angiospermae_Dicotyledoneae	Fabaceae	Erythrina	Erythrina_variegata	Erythrina_variegata	Accepted_TPL&POWO	Trop-Asia,Oceania[FOC,N1]	Tree[N1]	Landscaping[FOC,N1]	Alien[N1]	Naturalized[N1]	Non-invasive	×	1	1	0	0
3_Angiospermae_Dicotyledoneae	Fabaceae	Galega	Galega_officinalis	Galega_officinalis	Accepted_TPL&POWO	SW-Asia,S-Europe[FOC]	Perennial[FOC]	Forage&Landscaping[FOC]	Alien[A1]	Non-naturalized	Non-invasive	×	1	0	0	1
3_Angiospermae_Dicotyledoneae	Fabaceae	Gleditsia	Gleditsia_triacanthos	Gleditsia_triacanthos	Accepted_TPL	N-America[FOC]	Tree[FOC]	Landscaping[FOC]	Alien[A1]	Non-naturalized	Non-invasive	×	1	0	0	1
3_Angiospermae_Dicotyledoneae	Fabaceae	Glycine	Glycine_max	Glycine_max	Accepted_TPL	Native to China[POWO,N4]	Native to China	Native to China	Native to China	Native to China	Native to China	×	0	0	0	0
3_Angiospermae_Dicotyledoneae	Fabaceae	Haematoxylum	Haematoxylum_campechianum	Haematoxylum_campechianum	Accepted_TPL&POWO	N-America[POWO]	Tree[N1]	Timberuse[N1]	Alien[N1,N4]	Naturalized[N1,N4]	Non-invasive	×	1	1	0	0
3_Angiospermae_Dicotyledoneae	Fabaceae	Indigofera	Indigofera_bungeana	Indigofera_bungeana	Accepted_TPL	Native to China[POWO,N4]	Native to China	Native to China	Native to China	Native to China	Native to China	×	0	0	0	0
3_Angiospermae_Dicotyledoneae	Fabaceae	Indigofera	Indigofera_hendecaphylla	Indigofera_hendecaphylla	Accepted_TPL	Native to China[POWO,N4]	Native to China	Native to China	Native to China	Native to China	Native to China	×	0	0	0	0
3_Angiospermae_Dicotyledoneae	Fabaceae	Indigofera	Indigofera_suffruticosa	Indigofera_suffruticosa	Accepted_TPL&POWO	America[FOC,POWO,N2,N4,R3,A2,N3]	Shrub[FOC,N1,A2,N2,N3]	Timberuse[N1]	Alien[A2,N1,N2,N3,N4]	Naturalized[N1,N2,N3,N4]	Invasive: Local invasion[R1];General invasion[R2,R3]	Invasive[R1,R2,R3]	1	1	1	0
3_Angiospermae_Dicotyledoneae	Fabaceae	Indigofera	Indigofera_tinctoria	Indigofera_tinctoria	Accepted_TPL	Native to China[N4,R1,R2]	Shrub[FOC]	Native to China	Native to China	Native to China	Native to China	×	0	0	0	0
3_Angiospermae_Dicotyledoneae	Fabaceae	Lablab	Lablab_purpureus	Lablab_purpureus/Dolichos_lablab	Accepted_TPL	Trop-Asia[FOC,N1,N2]	Perennial[FOC]	Foodcrop[FOC,N1]	Alien[A1,N1,N2,N4]	Naturalized[N1,N2,N4]	Non-invasive: Recommended for exclusion[R1,R2]	×	1	1	0	0
3_Angiospermae_Dicotyledoneae	Fabaceae	Lathyrus	Lathyrus_latifolius	Lathyrus_latifolius	Accepted_TPL	Europe[FOC,N1,N4]	Perennial[FOC]	Forage[FOC,N1]	Alien[A1,N1,N4]	Naturalized[N1,N4]	Non-invasive	×	1	1	0	0
3_Angiospermae_Dicotyledoneae	Fabaceae	Lathyrus	Lathyrus_odoratus	Lathyrus_odoratus	Accepted_TPL	Trop-Asia[FOC]	Annual[FOC]	Landscaping[FOC]	Alien[A1]	Non-naturalized	Non-invasive	×	1	0	0	1
3_Angiospermae_Dicotyledoneae	Fabaceae	Lens	Lens_culinaris	Lens_culinaris	Accepted_CoLC&TPL	Tem-Asia,Africa,Europe[POWO]	Annual[FOC]	Forage[FOC]	Alien[A1]	Non-naturalized	Non-invasive	×	1	0	0	1
3_Angiospermae_Dicotyledoneae	Fabaceae	Leucaena	Leucaena_leucocephala	Leucaena_leucocephala	Accepted_TPL&POWO	America[FOC,POWO,R3,N3,N4]	Shrub[FOC,N1,N2,R5,R9]	Landscaping[N1]	Alien[A2,N1,N2,N3,N4]	Naturalized[N1,N2,N3,N4]	Invasive: Serious invasion[R1,R2,R3];2[R5];Malignant invasion[R9]	Invasive[R1,R2,R3,R4,R5,R6,R9]	1	1	1	0
3_Angiospermae_Dicotyledoneae	Fabaceae	Lotononis	Lotononis_bainesii	Lotononis_bainesii	Accepted_TPL	Africa[FOC,POWO]	Perennial[FOC]	Forage[FOC]	Alien[A1]	Non-naturalized	Non-invasive	×	1	0	0	1
3_Angiospermae_Dicotyledoneae	Fabaceae	Lotus	Lotus_corniculatus	Lotus_corniculatus	Accepted_TPL	Native to China[N4,R1,R2]	Perennial[FOC]	Native to China	Native to China	Native to China	Native to China	Invasive[R4,1[R5]]	0	0	0	0
3_Angiospermae_Dicotyledoneae	Fabaceae	Lotus	Lotus_corniculatus_var._japonicus	Lotus_corniculatus_var._japonicus	Accepted_CoLC	Native to China[POWO,N4]	Native to China	Native to China	Native to China	Native to China	Native to China	×	0	0	0	0
3_Angiospermae_Dicotyledoneae	Fabaceae	Lotus	Lotus_taitungensis	Lotus_taitungensis	Accepted_POWO	Native to China[POWO]	Perennial[N1]	Native to China	Native to China	Native to China	Native to China	×	0	0	0	0
3_Angiospermae_Dicotyledoneae	Fabaceae	Lotus	Lotus_tetragonolobus	Lotus_tetragonolobus	Accepted_TPL	Mediterranean[FOC]	Annual[FOC]	Foodcrop[FOC]	Alien[A1]	Non-naturalized	Non-invasive	×	1	0	0	1
3_Angiospermae_Dicotyledoneae	Fabaceae	Lupinus	Lupinus_albus	Lupinus_albus	Accepted_TPL	Mediterranean[FOC]	Annual[FOC]	Forage&Landscaping&Timberuse[FOC]	Alien[A1]	Non-naturalized	Non-invasive	×	1	0	0	1
3_Angiospermae_Dicotyledoneae	Fabaceae	Lupinus	Lupinus_angustifolius	Lupinus_angustifolius	Accepted_TPL	Mediterranean[FOC]	Annual[FOC]	Landscaping[FOC]	Alien[A1]	Non-naturalized	Non-invasive	×	1	0	0	1
3_Angiospermae_Dicotyledoneae	Fabaceae	Lupinus	Lupinus_luteus	Lupinus_luteus	Accepted_TPL	Mediterranean[FOC]	Annual[FOC]	Timberuse[FOC]	Alien[A1]	Non-naturalized	Non-invasive	×	1	0	0	1
3_Angiospermae_Dicotyledoneae	Fabaceae	Lupinus	Lupinus_micranthus	Lupinus_micranthus	Accepted_TPL	Mediterranean[FOC]	Annual[FOC]	Landscaping[FOC]	Alien[A1]	Non-naturalized	Non-invasive	×	1	0	0	1
3_Angiospermae_Dicotyledoneae	Fabaceae	Lupinus	Lupinus_perennis	Lupinus_perennis	Accepted_TPL&POWO	N-America[POWO]	Perennial[Baidu baike]	Landscaping	Alien[A1]	Non-naturalized	Non-invasive	×	1	0	0	1
3_Angiospermae_Dicotyledoneae	Fabaceae	Lupinus	Lupinus_polyphyllus	Lupinus_polyphyllus	Accepted_TPL	N-America[FOC]	Perennial[FOC]	Landscaping[FOC]	Alien[A1]	Non-naturalized	Non-invasive	×	1	0	0	1
3_Angiospermae_Dicotyledoneae	Fabaceae	Lupinus	Lupinus_pubescens	Lupinus_pubescens	Accepted_TPL	S-America[FOC]	Annual[FOC]	Landscaping[FOC]	Alien[A1]	Non-naturalized	Non-invasive	×	1	0	0	1
3_Angiospermae_Dicotyledoneae	Fabaceae	Macroptilium	Macroptilium_atropurpureum	Macroptilium_atropurpureum	Accepted_TPL&POWO	America[FOC,POWO,R10,N2,N4,R3,A2]	Perennial[FOC]	Forage[N1]	Alien[A1,A2,N1,N2,N4]	Naturalized[N1,N2,N4]	Non-invasive: Requiring further observation[R1];Local invasion[R2,R3,R10]	Invasive[R2,R3,R10]	1	1	0	0
3_Angiospermae_Dicotyledoneae	Fabaceae	Macroptilium	Macroptilium_lathyroides	Macroptilium_lathyroides	Accepted_TPL&POWO	America[FOC,POWO,R3,N2,N4,A2,R10]	Annual[FOC]	Landscaping[N1]	Alien[A1,A2,N1,N2,N4]	Naturalized[N1,N2,N4]	Non-invasive: Requiring further observation[R1,R2,R3,R10]	×	1	1	0	0
3_Angiospermae_Dicotyledoneae	Fabaceae	Macrotyloma	Macrotyloma_uniflorum	Macrotyloma_uniflorum	Accepted_TPL	Trop-Asia[FOC,N1,N2,N3]	Perennial[FOC]	Landscaping&Timberuse[FOC]	Alien[A1,N1,N2,N3,N4]	Naturalized[N1,N2,N3,N4]	Non-invasive	×	1	1	0	0
3_Angiospermae_Dicotyledoneae	Fabaceae	Medicago	Medicago_arabica	Medicago_arabica	Accepted_TPL	Mediterranean[FOC,N4]	Annual[FOC]	Forage[FOC]	Alien[A1,N4]	Naturalized[N4]	Non-invasive	×	1	1	0	0
3_Angiospermae_Dicotyledoneae	Fabaceae	Medicago	Medicago_lupulina	Medicago_lupulina	Accepted_TPL	Native to China[POWO,N4,R1]	Annual[FOC,N2,N3]	Native to China	Native to China	Native to China	Native to China	×	0	0	0	0
3_Angiospermae_Dicotyledoneae	Fabaceae	Medicago	Medicago_minima	Medicago_minima	Accepted_TPL	Native to China[POWO,N4,R1,R2]	Annual[FOC,N1,N2,R5]	Native to China	Native to China	Native to China	Native to China	Invasive[1[R5]]	0	0	0	0
3_Angiospermae_Dicotyledoneae	Fabaceae	Medicago	Medicago_polymorpha	Medicago_polymorpha/Medicago_hispida	Accepted_TPL&POWO	Tem-Asia,Africa,Europe[FOC,POWO,N1,N4,A2,R6]	Annual/Biennial[FOC]	Forage[FOC,N1]	Alien[A1,A2,N1,N2,N3,N4]	Naturalized[N1,N2,N3,N4]	Invasive: General invasion[R1,R2,R3];2[R5]	Invasive[R1,R2,R3,R4,R5,R6]	1	1	1	0
3_Angiospermae_Dicotyledoneae	Fabaceae	Medicago	Medicago_praecox	Medicago_praecox	Accepted_TPL&POWO	Mediterranean[FOC,POWO]	Annual[FOC]	Forage[FOC]	Alien[A1]	Non-naturalized	Non-invasive	×	1	0	0	1
3_Angiospermae_Dicotyledoneae	Fabaceae	Medicago	Medicago_sativa	Medicago_sativa	Accepted_TPL&POWO	Tem-Asia,Europe[FOC,N3,N4]	Perennial[FOC,N1,R4,R5,A2,N2,N3]	Forage[FOC,N1]	Alien[A1,A2,N1,N2,N3,N4]	Naturalized[N1,N2,N3,N4]	Invasive: General invasion[R1,R2,R3,R10];2[R5]	Invasive[R1,R2,R3,R4,R5,R10]	1	1	1	0
3_Angiospermae_Dicotyledoneae	Fabaceae	Melilotus	Melilotus_albus	Melilotus_albus	Accepted_TPL&POWO	W-Asia,SW-Europe[N4,N1,N2,R3]	Annual[FOC]	Forage[FOC,N1]	Alien[A1,A2,N1,N2,N3,N4]	Naturalized[N1,N2,N3,N4]	Invasive: General invasion[R1,R2,R3];Serious invasion[R9];2[R5]	Invasive[R1,R2,R3,R4,R5R9]	1	1	1	0
3_Angiospermae_Dicotyledoneae	Fabaceae	Melilotus	Melilotus_indicus	Melilotus_indicus/Melilotus_indica	Accepted_TPL	Trop-Asia[FOC,N2,N3]	Annual[FOC]	Landscaping[FOC]	Alien[A1,A2,N1,N2,N3,N4]	Naturalized[N1,N2,N3,N4]	Invasive: General invasion[R2,R3]	Requiring further observation[R1]	1	1	1	0
3_Angiospermae_Dicotyledoneae	Fabaceae	Melilotus	Melilotus_officinalis	Melilotus_officinalis	Accepted_TPL&POWO	Tem-Asia,Europe[POWO,N1,R3,N4]	Biennial[FOC]	Forage[FOC]	Alien[A1,A2,N1,N2,N3,N4]	Naturalized[N1,N2,N3,N4]	Invasive: General invasion[R1,R2,R3];1[R5]	Invasive[R1,R2,R3,R4,R5]	1	1	1	0
3_Angiospermae_Dicotyledoneae	Fabaceae	Mimosa	Mimosa_bimucronata	Mimosa_bimucronata/Mimosa_sepiaria	Accepted_TPL	S-America[POWO,N1,N3,R5,N4]	Shrub[FOC,N1]	Landscaping[N1]	Alien[A2,N1,N2,N3,N4]	Naturalized[N1,N2,N3,N4]	Invasive: Malignant invasion[R1,R2,R3];1[R5]	Invasive[R1,R2,R3,R4,R5,R7]	1	1	1	0
3_Angiospermae_Dicotyledoneae	Fabaceae	Mimosa	Mimosa_diplotricha	Mimosa_diplotricha/Mimosa_invisa	Accepted_TPL	S-America[N1,R5,R6,A2,N3]	Shrub[FOC]	Landscaping[N1]	Alien[A1,A2,N1,N2,N3,N4]	Naturalized[N1,N2,N3,N4]	Invasive: Serious invasion[R1,R2,R3];Malignant invasion[R9]	Invasive[R1,R2,R3,R4,R6,R9]	1	1	1	0
3_Angiospermae_Dicotyledoneae	Fabaceae	Mimosa	Mimosa_diplotricha_var._inermis	Mimosa_diplotricha_var._inermis/Mimosa_invisa_var._inermis	Accepted_CoLC&TPL	S-America[POWO,A2,R5]	Shrub[FOC]	Landscaping[FOC]	Alien[A2,N1,N2,N4]	Naturalized[N1,N2,N4]	Invasive: Serious invasion[R1,R2,R3];1[R5];General invasion[R9]	Invasive[R1,R2,R3,R5R9]	1	1	1	0
3_Angiospermae_Dicotyledoneae	Fabaceae	Mimosa	Mimosa_pigra	Mimosa_pigra	Accepted_TPL&POWO	America[POWO,N1,N2,A2,R3]	Perennial[FOC]	Others[N1]	Alien[A2,N1,N2,N3,N4]	Naturalized[N1,N2,N3,N4]	Invasive: Local invasion[R1,R2,R3]	Invasive[R1,R2,R3]	1	1	1	0
3_Angiospermae_Dicotyledoneae	Fabaceae	Mimosa	Mimosa_pudica	Mimosa_pudica	Accepted_TPL&POWO	America[FOC,POWO,R3,N3,N4]	Perennial[N1,A2,R4,R5,R6]	Landscaping[FOC,N1]	Alien[A1,A2,N1,N2,N3,N4]	Naturalized[N1,N2,N3,N4]	Invasive: Serious invasion[R1,R2,R3];3[R5];Malignant invasion[R9]	Invasive[R1,R2,R3,R4,R5,R6,R9]	1	1	1	0
3_Angiospermae_Dicotyledoneae	Fabaceae	Mucuna	Mucuna_pruriens_var._utilis	Mucuna_pruriens_var._utilis	Accepted_CoLC&TPL	Trop-Asia[FOC,N4]	Annual[FOC]	Timberuse[FOC]	Alien[N4]	Naturalized[N4]	Non-invasive	×	1	1	0	0
3_Angiospermae_Dicotyledoneae	Fabaceae	Neonotonia	Neonotonia_wightii	Neonotonia_wightii	Accepted_TPL	Africa[N1,N2]	Perennial[Baidu baike]	Forage[N1]	Alien[N1,N2,N4]	Naturalized[N1,N2,N4]	Non-invasive	×	1	1	0	0
3_Angiospermae_Dicotyledoneae	Fabaceae	Neptunia	Neptunia_gracilis	Neptunia_gracilis	Accepted_TPL	Oceania[N1,N4]	Perennial[N1]	Medicinal[N1]	Alien[N1,N4]	Naturalized[N1,N4]	Non-invasive	×	1	1	0	0
3_Angiospermae_Dicotyledoneae	Fabaceae	Neptunia	Neptunia_oleracea	Neptunia_oleracea/Neptunia_aquatica	Accepted_CoLC&TPL	Africa,America,Trop-Asia[POWO]	Perennial[FOC]	Landscaping[A3]	Alien[A3]	Non-naturalized	Non-invasive: Beneficial alien species-Landscapeing[A3]	×	1	0	0	1
3_Angiospermae_Dicotyledoneae	Fabaceae	Neptunia	Neptunia_plena	Neptunia_plena	Accepted_TPLPP	America[FOC,POWO,N2,N3,N4]	Perennial[FOC,N1,N2,N3]	Landscaping[FOC,N1,A3,N3,R8]	Alien[A1,A3,N1,N2,N3,N4]	Naturalized[N1,N2,N3,N4]	Non-invasive: Recommended for exclusion[R1];Requiring further observation[R2,R3,R10]	Invasive[R8]	1	1	0	0
3_Angiospermae_Dicotyledoneae	Fabaceae	Neptunia	Neptunia_pubescens	Neptunia_pubescens	Accepted_TPL&CoLC&POWO	America[POWO,N4]	Perennial[FOC]	Others	Alien[N4]	Naturalized[N4]	Non-invasive	×	1	1	0	0
3_Angiospermae_Dicotyledoneae	Fabaceae	Onobrychis	Onobrychis_viciifolia	Onobrychis_viciifolia	Accepted_TPL	Europe[FOC]	Perennial[FOC]	Forage[FOC]	Alien[A1]	Non-naturalized	Non-invasive	×	1	0	0	1
3_Angiospermae_Dicotyledoneae	Fabaceae	Ononis	Ononis_spinosa	Ononis_campestris	Accepted_TPL	Europe[FOC]	Perennial[FOC]	Landscaping[FOC]	Alien[A1]	Non-naturalized	Non-invasive	×	1	0	0	1
3_Angiospermae_Dicotyledoneae	Fabaceae	Ormocarpum	Ormocarpum_cochinchinense	Ormocarpum_cochinchinense	Accepted_TPL	Trop-Asia,Pacific islands[POWO]	Shrub[FOC]	Landscaping[FOC]	Alien[N4]	Naturalized[N4]	Non-invasive	×	1	1	0	0
3_Angiospermae_Dicotyledoneae	Fabaceae	Pachyrhizus	Pachyrhizus_erosus	Pachyrhizus_erosus	Accepted_TPL	America[FOC,N2,N4]	Biennial[FOC]	Foodcrop[FOC,N1]	Alien[A1,N1,N2,N4]	Naturalized[N1,N2,N4]	Non-invasive: Recommended for exclusion[R1,R2]	×	1	1	0	0
3_Angiospermae_Dicotyledoneae	Fabaceae	Phaseolus	Phaseolus_coccineus	Phaseolus_coccineus	Accepted_TPL	America[FOC,N2,N4]	Perennial[FOC]	Foodcrop[FOC,N1]	Alien[A1,N1,N2,N4]	Naturalized[N1,N2,N4]	Non-invasive: Recommended for exclusion[R1,R2]	×	1	1	0	0
3_Angiospermae_Dicotyledoneae	Fabaceae	Phaseolus	Phaseolus_lunatus	Phaseolus_lunatus/Phaseolus_limensis	Accepted_TPL&POWO	America[POWO]	Annual[FOC]	Foodcrop[FOC,N1]	Alien[A1,N1]	Naturalized[N1]	Non-invasive: Recommended for exclusion[R1,R2]	×	1	1	0	0
3_Angiospermae_Dicotyledoneae	Fabaceae	Phaseolus	Phaseolus_vulgaris	Phaseolus_vulgaris	Accepted_TPL	America[FOC,N2,N4]	Annual[FOC]	Foodcrop[FOC,N1]	Alien[A1,N1,N2,N4]	Naturalized[N1,N2,N4]	Non-invasive: Recommended for exclusion[R1,R2]	×	1	1	0	0
3_Angiospermae_Dicotyledoneae	Fabaceae	Physostigma	Physostigma_venenosum	Physostigma_venenosum	Accepted_TPL	Africa[FOC,POWO]	Annual[Baidu baike]	Medicinal[FOC]	Alien[A1]	Non-naturalized	Non-invasive	×	1	0	0	1
3_Angiospermae_Dicotyledoneae	Fabaceae	Pisum	Pisum_sativum	Pisum_sativum	Accepted_TPL&POWO	Mediterranean[POWO,N1]	Annual[FOC]	Foodcrop[FOC,N1]	Alien[A1,N1]	Naturalized[N1]	Non-invasive	×	1	1	0	0
3_Angiospermae_Dicotyledoneae	Fabaceae	Pithecellobium	Pithecellobium_dulce	Pithecellobium_dulce	Accepted_TPL&POWO	America[FOC,POWO]	Tree[FOC,N1,N2,N3]	Medicinal[N1]	Alien[N1,N2,N3,N4]	Naturalized[N1,N2,N3,N4]	Non-invasive: Cultivated[N4]	×	1	1	0	0
3_Angiospermae_Dicotyledoneae	Fabaceae	Pongamia	Pongamia_pinnata	Pongamia_pinnata	Accepted_TPL	Native to China[POWO,N4]	Native to China	Native to China	Native to China	Native to China	Native to China	×	0	0	0	0
3_Angiospermae_Dicotyledoneae	Fabaceae	Prosopis	Prosopis_juliflora	Prosopis_juliflora	Accepted_TPL&POWO	America[POWO]	Tree[N1]	Landscaping[N1]	Alien[N1]	Naturalized[N1]	Non-invasive	×	1	1	0	0
3_Angiospermae_Dicotyledoneae	Fabaceae	Psophocarpus	Psophocarpus_tetragonolobus	Psophocarpus_tetragonolobus	Accepted_TPL	Trop-Asia[FOC,N1]	Annual[FOC]	Foodcrop[FOC,N1]	Alien[A1,N1]	Naturalized[N1]	Non-invasive	×	1	1	0	0
3_Angiospermae_Dicotyledoneae	Fabaceae	Pueraria	Pueraria_edulis	Pueraria_edulis	Accepted_TPL	Native to China[POWO,N4,R1,R2]	Liana[FOC]	Native to China	Native to China	Native to China	Native to China	×	0	0	0	0
3_Angiospermae_Dicotyledoneae	Fabaceae	Pueraria	Pueraria_montana_var._lobata	Pueraria_montana_var._lobata	Accepted_TPL	Native to China[POWO,N4,R1,R2]	Liana[FOC]	Native to China	Native to China	Native to China	Native to China	×	0	0	0	0
3_Angiospermae_Dicotyledoneae	Fabaceae	Pueraria	Pueraria_montana_var._thomsonii	Pueraria_montana_var._thomsonii	Accepted_TPL	Native to China[POWO,N4]	Native to China	Native to China	Native to China	Native to China	Native to China	×	0	0	0	0
3_Angiospermae_Dicotyledoneae	Fabaceae	Pueraria	Pueraria_phaseoloides	Pueraria_phaseoloides/Neustanthus_phaseoloides	Accepted_CoLC&TPL	Native to China[POWO,N4,R1,R2]	Liana[FOC]	Native to China	Native to China	Native to China	Native to China	×	0	0	0	0
3_Angiospermae_Dicotyledoneae	Fabaceae	Rhynchosia	Rhynchosia_volubilis	Rhynchosia_volubilis	Accepted_TPL	Native to China[POWO,N4]	Native to China	Native to China	Native to China	Native to China	Native to China	×	0	0	0	0
3_Angiospermae_Dicotyledoneae	Fabaceae	Robinia	Robinia_hispida	Robinia_hispida	Accepted_TPL	N-America[POWO,N1]	Shrub[N1]	Landscaping[N1]	Alien[N1]	Naturalized[N1]	Non-invasive	×	1	1	0	0
3_Angiospermae_Dicotyledoneae	Fabaceae	Robinia	Robinia_pseudoacacia	Robinia_pseudoacacia	Accepted_TPL	N-America[FOC,N1,R3,A2,N2,R5,R6,N4]	Tree[FOC,N1,R4,A2,N2,R5,R6]	Landscaping[FOC,N1]	Alien[A2,N1,N2,N4]	Naturalized[N1,N2,N4]	Invasive: General invasion[R1];Local invasion[R2,R3,R10];2[R5]	Invasive[R1,R2,R3,R4,R5,R6,R10]	1	1	1	0
3_Angiospermae_Dicotyledoneae	Fabaceae	Securigera	Securigera_varia	Securigera_varia/Coronilla_varia	Accepted_TPL&POWO	Tem-Asia,Europe[POWO,R3]	Perennial[FOC]	Landscaping[N1]	Alien[A1,A2,N1,N4]	Naturalized[N1,N4]	Non-invasive: Requiring further observation[R1,R2,R3,R10]	×	1	1	0	0
3_Angiospermae_Dicotyledoneae	Fabaceae	Senna	Senna_alata	Senna_alata/Cassia_alata	Accepted_TPL&POWO	America[FOC,POWO,N2,N3,R3]	Shrub[FOC,N1,R4,N2,R5,N3]	Medicinal[FOC]	Alien[A2,N1,N2,N3,N4]	Naturalized[N1,N2,N3,N4]	Non-invasive: Requiring further observation[R1,R2,R3];1[R5]	Invasive[R4,R5]	1	1	0	0
3_Angiospermae_Dicotyledoneae	Fabaceae	Senna	Senna_bicapsularis	Senna_bicapsularis/Cassia_bicapsularis	Accepted_TPL&POWO	America[FOC,POWO,R3,N4]	Shrub[FOC,N1,N2]	Landscaping[FOC,N1]	Alien[N1,N2,N4]	Naturalized[N1,N2,N4]	Non-invasive: Requiring further observation[R1,R2,R3]	×	1	1	0	0
3_Angiospermae_Dicotyledoneae	Fabaceae	Senna	Senna_corymbosa	Senna_corymbosa	Accepted_TPL	S-America[N1,R3,N4]	Shrub[N1]	Landscaping[N1]	Alien[N1,N4]	Naturalized[N1,N4]	Non-invasive: Requiring further observation[R1,R2,R3]	×	1	1	0	0
3_Angiospermae_Dicotyledoneae	Fabaceae	Senna	Senna_didymobotrya	Senna_didymobotrya/Cassia_didymobotrya	Accepted_TPLP	Africa[POWO,N4,R3,R5]	Shrub[FOC,R4,A2,R5,N1,N2]	Landscaping[N1]	Alien[A2,N1,N2,N4]	Naturalized[N1,N2,N4]	Non-invasive: Requiring further observation[R1,R2,R3];1[R5]	Invasive[R4,R5]	1	1	0	0
3_Angiospermae_Dicotyledoneae	Fabaceae	Senna	Senna_floribunda	Senna_×_floribunda/Cassia_floribunda	Accepted_TPL	N-America[POWO,N4]	Shrub[R4,R5,N1,A2,N2,N3]	Landscaping&Timberuse[FOC,A3]	Alien[A2,N1,N2,N3,N4]	Naturalized[N1,N2,N3,N4]	Non-invasive: Recommended for exclusion[R1];Requiring further observation[R2,R3];1[R5]	Invasive[R4,R5]	1	1	0	0
3_Angiospermae_Dicotyledoneae	Fabaceae	Senna	Senna_fruticosa	Senna_fruticosa/Cassia_fruticosa	Accepted_TPL&POWO	N-America[POWO]	Shrub[FOC,N1,N2]	Landscaping[N1]	Alien[N1,N2,N4]	Naturalized[N1,N2,N4]	Non-invasive: Requiring further observation[R1,R2,R3]	×	1	1	0	0
3_Angiospermae_Dicotyledoneae	Fabaceae	Senna	Senna_hirsuta	Senna_hirsuta/Cassia_hirsuta	Accepted_TPL	America[FOC,N2,N3,N4,A2,R3]	Shrub[FOC,N1,R4,N2,R5]	Medicinal[N1,N3]	Alien[A1,A2,N1,N2,N3,N4]	Naturalized[N1,N2,N3,N4]	Non-invasive: Requiring further observation[R1];Local invasion[R2,R3];1[R5]	Invasive[R2,R3,R4,R5]	1	1	0	0
3_Angiospermae_Dicotyledoneae	Fabaceae	Senna	Senna_nomame	Cassia_nomame/Chamaecrista_nomame	Accepted_FOC	Native to China[FOC,POWO]	Native to China	Native to China	Native to China	Native to China	Native to China	×	0	0	0	0
3_Angiospermae_Dicotyledoneae	Fabaceae	Senna	Senna_obtusifolia	Senna_obtusifolia	Accepted_TPL	America[N1,N4]	Annual[N1]	Medicinal[N1]	Alien[N1,N4]	Naturalized[N1,N4]	Invasive: Local invasion[R1,R2,R3]	Invasive[R1,R2,R3]	1	1	1	0
3_Angiospermae_Dicotyledoneae	Fabaceae	Senna	Senna_occidentalis	Senna_occidentalis/Cassia_occidentalis	Accepted_TPLPP	America[FOC,POWO,N4]	Shrub[FOC]	Medicinal[FOC,N1,N3]	Alien[A1,A2,N1,N2,N3,N4]	Naturalized[N1,N2,N3,N4]	Non-invasive: Requiring further observation[R1];Local invasion[R2,R3];2[R5]	Invasive[R2,R3,R4,R5,R6]	1	1	0	0
3_Angiospermae_Dicotyledoneae	Fabaceae	Senna	Senna_septemtrionalis	Senna_septemtrionalis	Accepted_TPL&POWO	N-America[POWO]	Shrub[FOC]	Landscaping&Timberuse[FOC]	Alien[N4]	Naturalized[N4]	Non-invasive	×	1	1	0	0
3_Angiospermae_Dicotyledoneae	Fabaceae	Senna	Senna_siamea	Senna_siamea/Cassia_siamea	Accepted_TPL&POWO	Trop-Asia[N1,N2,N3,N4]	Tree[FOC,N1,N2,N3]	Timberuse[FOC,N1]	Alien[N1,N2,N3,N4]	Naturalized[N1,N2,N3,N4]	Non-invasive	×	1	1	0	0
3_Angiospermae_Dicotyledoneae	Fabaceae	Senna	Senna_sophera	Senna_sophera/Cassia_sophera/Senna_occidentalis_var._sophera	Accepted_TPL	Trop-Asia[FOC,N1,R3,A2,N3,R5,N2,N4]	Shrub[FOC]	Foodcrop&Medicinal[FOC,N3]	Alien[A2,N1,N2,N3,N4]	Naturalized[N1,N2,N3,N4]	Non-invasive: Requiring further observation[R1];Local invasion[R2,R3];2[R5]	Invasive[R2,R3,R4,R5]	1	1	0	0
3_Angiospermae_Dicotyledoneae	Fabaceae	Senna	Senna_spectabilis	Senna_spectabilis	Accepted_TPL&POWO	America[POWO]	Perennial[N1]	Landscaping[N1]	Alien[N1]	Naturalized[N1]	Non-invasive	×	1	1	0	0
3_Angiospermae_Dicotyledoneae	Fabaceae	Senna	Senna_sulfurea	Senna_sulfurea	Accepted_TPL	Trop-Asia,Oceania,Pacific islands[POWO,N4]	Shrub[FOC,N1]	Landscaping[N1]	Alien[N1,N4]	Naturalized[N1,N4]	Non-invasive	×	1	1	0	0
3_Angiospermae_Dicotyledoneae	Fabaceae	Senna	Senna_surattensis	Senna_surattensis/Cassia_surattensis	Accepted_TPL	Trop-Asia[FOC,N1,R3,A2]	Shrub[FOC,N2]	Landscaping[FOC,N1]	Alien[A2,N1,N2]	Naturalized[N1,N2]	Non-invasive: Recommended for exclusion[R1];Requiring further observation[R2,R3]	×	1	1	0	0
3_Angiospermae_Dicotyledoneae	Fabaceae	Senna	Senna_tora	Senna_tora/Cassia_tora	Accepted_TPL	Native to China[N4,R1,R2]	Annual[FOC]	Native to China	Native to China	Native to China	Native to China	Invasive[R4,2[R5],R6]	0	0	0	0
3_Angiospermae_Dicotyledoneae	Fabaceae	Sesbania	Sesbania_cannabina	Sesbania_cannabina	Accepted_TPL&POWO	Oceania,Pacific islands[FOC,N1,R3,N4]	Annual[FOC,N1,N2,N3]	Timberuse[FOC,R8]	Alien[A1,N1,N2,N3,N4]	Naturalized[N1,N2,N3,N4]	Invasive: Serious invasion[R1,R2,R3]	Invasive[R1,R2,R3,R8]	1	1	1	0
3_Angiospermae_Dicotyledoneae	Fabaceae	Sesbania	Sesbania_grandiflora	Sesbania_grandiflora	Accepted_TPL	Trop-Asia[N1,A2,R3,N2,N4]	Tree[FOC]	Landscaping[FOC,N1]	Alien[A2,N1,N2,N3,N4]	Naturalized[N1,N2,N3,N4]	Non-invasive: Requiring further observation[R1,R2,R3];1[R5]	Invasive[R5]	1	1	0	0
3_Angiospermae_Dicotyledoneae	Fabaceae	Sesbania	Sesbania_herbacea	Sesbania_herbacea/Sesbania_exaltata	Accepted_TPL	N-America[R6,A2,N4]	Perennial[A2,R6]	Others	Alien[A1,A2,N4]	Naturalized[N4]	Non-invasive	Invasive[R6]	1	1	0	0
3_Angiospermae_Dicotyledoneae	Fabaceae	Sesbania	Sesbania_sesban	Sesbania_sesban	Accepted_TPL&POWO	Trop-Asia,Africa[POWO,R3,A2,N1,N4]	Perennial[FOC]	Timberuse[FOC]	Alien[A2,N1,N4]	Naturalized[N1,N4]	Non-invasive: Requiring further observation[R1,R2,R3]	×	1	1	0	0
3_Angiospermae_Dicotyledoneae	Fabaceae	Sesbania	Sesbania_sesban_var._bicolor	Sesbania_sesban_var._bicolor	Accepted_TPL	Trop-Asia[FOC,N4]	Perennial[FOC]	Others	Alien[N4]	Naturalized[N4]	Non-invasive	×	1	1	0	0
3_Angiospermae_Dicotyledoneae	Fabaceae	Stylosanthes	Stylosanthes_guianensis	Stylosanthes_guianensis	Accepted_TPLPP	America[FOC,POWO,N4,A2]	Perennial[N1,A2]	Forage[FOC,N1]	Alien[A1,A2,N1,N2,N4]	Naturalized[N1,N2,N4]	Non-invasive: Requiring further observation[R1,R2,R3]	×	1	1	0	0
3_Angiospermae_Dicotyledoneae	Fabaceae	Tamarindus	Tamarindus_indica	Tamarindus_indica	Accepted_TPL	Africa[FOC,N1,N2,R5,A2,R3,N3,N4]	Tree[N1,A2,R5,N2,N3]	Foodcrop[N1]	Alien[A2,N1,N2,N3,N4]	Naturalized[N1,N2,N3,N4]	Non-invasive: Requiring further observation[R1,R2,R3];1[R5]	Invasive[R5]	1	1	0	0
3_Angiospermae_Dicotyledoneae	Fabaceae	Tephrosia	Tephrosia_candida	Tephrosia_candida	Accepted_TPL	Trop-Asia[FOC,N1,A2,R3,N2,N3,N4]	Perennial[FOC,N1,A2]	Landscaping[FOC,N1]	Alien[A1,A2,N1,N2,N3,N4]	Naturalized[N1,N2,N3,N4]	Non-invasive: Requiring further observation[R1,R2,R3]	×	1	1	0	0
3_Angiospermae_Dicotyledoneae	Fabaceae	Tephrosia	Tephrosia_noctiflora	Tephrosia_noctiflora	Accepted_TPL	Africa[FOC,N4]	Perennial[FOC]	Landscaping[FOC]	Alien[A1,N1,N2,N3,N4]	Naturalized[N1,N2,N3,N4]	Non-invasive	×	1	1	0	0
3_Angiospermae_Dicotyledoneae	Fabaceae	Tephrosia	Tephrosia_vogelii	Tephrosia_vogelii	Accepted_TPL	Africa[N1,N3,N2,N4]	Perennial[FOC,N1,N2]	Timberuse[FOC,R8]	Alien[A1,N1,N2,N3,N4]	Naturalized[N1,N2,N3,N4]	Non-invasive	×	1	1	0	0
3_Angiospermae_Dicotyledoneae	Fabaceae	Trifolium	Trifolium_alexandrinum	Trifolium_alexandrinum	Accepted_TPL&POWO	Tem-AsiaAfrica,Europe[FOC,N1]	Annual[FOC]	Forage[N1]	Alien[A1,N1,N2,N4]	Naturalized[N1,N2,N4]	Non-invasive	×	1	1	0	0
3_Angiospermae_Dicotyledoneae	Fabaceae	Trifolium	Trifolium_aureum	Trifolium_aureum/Trifolium_strepens	Accepted_CoLC&TPL	Tem-Asia,Europe[POWO,N4]	Annual[N2]	Forage[FOC]	Alien[A1,N2,N4]	Naturalized[N2,N4]	Non-invasive	×	1	1	0	0
3_Angiospermae_Dicotyledoneae	Fabaceae	Trifolium	Trifolium_campestre	Trifolium_campestre	Accepted_TPL&POWO	Tem-Asia,Africa,Europe[FOC,POWO,N4,N1]	Annual[FOC,N1,N2]	Forage[N1]	Alien[A1,N1,N2,N4]	Naturalized[N1,N2,N4]	Non-invasive	×	1	1	0	0
3_Angiospermae_Dicotyledoneae	Fabaceae	Trifolium	Trifolium_dubium	Trifolium_dubium	Accepted_TPL	Europe[N1,N2]	Annual[FOC,N1,N2]	Forage[FOC,N1]	Alien[A1,N1,N2,N4]	Naturalized[N1,N2,N4]	Non-invasive	×	1	1	0	0
3_Angiospermae_Dicotyledoneae	Fabaceae	Trifolium	Trifolium_eximium	Trifolium_eximium	Accepted_TPL	Native to China[POWO,N4]	Perennial[N2]	Native to China	Native to China	Native to China	Native to China	×	0	0	0	0
3_Angiospermae_Dicotyledoneae	Fabaceae	Trifolium	Trifolium_fragiferum	Trifolium_fragiferum	Accepted_TPL	Native to China[POWO,N4,R1]	Perennial[FOC,N1,N2,N3]	Native to China	Native to China	Native to China	Native to China	Requiring further observation[R2,R3,R10]	0	0	0	0
3_Angiospermae_Dicotyledoneae	Fabaceae	Trifolium	Trifolium_hybridum	Trifolium_hybridum	Accepted_TPL	Europe[FOC,N1,N2,N3]	Perennial[N1,R4,A2,R5,R6,N2,N3]	Forage[FOC]	Alien[A1,A2,N1,N2,N3,N4]	Naturalized[N1,N2,N3,N4]	Non-invasive: Requiring further observation[R1];Local invasion[R2,R3,R10];1[R5]	Invasive[R2,R3,R4,R5,R6,R10]	1	1	0	0
3_Angiospermae_Dicotyledoneae	Fabaceae	Trifolium	Trifolium_incarnatum	Trifolium_incarnatum	Accepted_TPL	Mediterranean[FOC,N1,R3,N2,N4]	Annual[FOC,N1,R4,A2,R5,R6,N2]	Forage[FOC,N1]	Alien[A1,A2,N1,N2,N4]	Naturalized[N1,N2,N4]	Non-invasive: Requiring further observation[R1];General invasion[R2,R3]	Invasive[R2,R3,R4,R5,R6]	1	1	0	0
3_Angiospermae_Dicotyledoneae	Fabaceae	Trifolium	Trifolium_medium	Trifolium_medium	Accepted_TPL&POWO	Tem-Asia,Europe[FOC,POWO,N1,N2,N4]	Perennial[FOC,N1,N2]	Landscaping[N1]	Alien[A1,N1,N2,N4]	Naturalized[N1,N2,N4]	Non-invasive: Cultivated[N4]	×	1	1	0	0
3_Angiospermae_Dicotyledoneae	Fabaceae	Trifolium	Trifolium_pratense	Trifolium_pratense	Accepted_TPL&POWO	Trop-Asia,Tem-Asia,Africa,Europe[FOC,N1,N2,N3,N4,A2,R6,R3,R10]	Perennial[FOC,N1,R4,A2,R5,N2,R6,N3]	Forage[N1]	Alien[A1,A2,N1,N2,N3,N4]	Naturalized[N1,N2,N3,N4]	Invasive: General invasion[R1];Serious invasion[R2,R3,R10];2[R5]	Invasive[R1,R2,R3,R4,R5,R6,R10]	1	1	1	0
3_Angiospermae_Dicotyledoneae	Fabaceae	Trifolium	Trifolium_repens	Trifolium_repens	Accepted_TPL&POWO	Trop-Asia,Tem-Asia,Africa,Europe[FOC,N1,N2,N3,N4,A2,R6,R3,R10]	Perennial[N1,R4,A2,R5,R6,R9,N2,N3]	Forage[FOC,N1]	Alien[A1,A2,N1,N2,N3,N4]	Naturalized[N1,N2,N3,N4]	Invasive: Serious invasion[R1,R2,R3,R10];2[R5];General invasion[R9]	Invasive[R1,R2,R3,R4,R5,R6,R9,R10]	1	1	1	0
3_Angiospermae_Dicotyledoneae	Fabaceae	Trifolium	Trifolium_resupinatum	Trifolium_resupinatum	Accepted_TPL&POWO	Tem-Asia,Africa,Europe[POWO,N4]	Annual[N1]	Others[N1]	Alien[N1,N4]	Naturalized[N1,N4]	Non-invasive	×	1	1	0	0
3_Angiospermae_Dicotyledoneae	Fabaceae	Trifolium	Trifolium_rubens	Trifolium_rubens	Accepted_TPL	Europe[POWO]	Perennial[N1]	Landscaping[N1]	Alien[N1,N4]	Naturalized[N1,N4]	Non-invasive	×	1	1	0	0
3_Angiospermae_Dicotyledoneae	Fabaceae	Trigonella	Trigonella_caerulea	Trigonella_caerulea/Trigonella_coerulea	Accepted_CoLC&TPL	Mediterranean[POWO]	Annual[N1]	Others[N1]	Alien[N1]	Naturalized[N1]	Non-invasive	×	1	1	0	0
3_Angiospermae_Dicotyledoneae	Fabaceae	Trigonella	Trigonella_foenum_graecum	Trigonella_foenum-graecum	Accepted_TPL&POWO	Tem-Asia,Europe[POWO,N3,N4]	Annual[FOC,N1,N2,N3]	Timberuse[FOC]	Alien[A1,N1,N2,N3,N4]	Naturalized[N1,N2,N3,N4]	Non-invasive	×	1	1	0	0
3_Angiospermae_Dicotyledoneae	Fabaceae	Trigonella	Trigonella_hamosa	Trigonella_hamosa	Accepted_CoLC&TPL	Trop-Asia,Africa[POWO,N4,N1]	Annual[FOC]	Others[N1]	Alien[N1,N2,N4]	Naturalized[N1,N2,N4]	Non-invasive	×	1	1	0	0
3_Angiospermae_Dicotyledoneae	Fabaceae	Ulex	Ulex_europaeus	Ulex_europaeus	Accepted_TPL	Europe[FOC,N2,N3,A2,R6,R3,N1,N4,R9]	Shrub[N1,N2,N3,A2,R4,R5,R6,R9]	Landscaping[FOC,N1]	Alien[A2,N1,N2,N3,N4]	Naturalized[N1,N2,N3,N4]	Non-invasive: Requiring further observation[R1];Local invasion[R2,R3];3[R5];Malignant invasion[R9]	Invasive[R2,R3,R4,R5,R6,R9]	1	1	0	0
3_Angiospermae_Dicotyledoneae	Fabaceae	Vicia	Vicia_cracca	Vicia_cracca	Accepted_TPL	Native to China[POWO,N4]	Native to China	Native to China	Native to China	Native to China	Native to China	×	0	0	0	0
3_Angiospermae_Dicotyledoneae	Fabaceae	Vicia	Vicia_faba	Vicia_faba	Accepted_TPL	Tem-Tem-Asia,Africa,Europe[FOC]	Annual[FOC,N1]	Foodcrop[FOC,N1]	Alien[A1,N1]	Naturalized[N1]	Non-invasive	×	1	1	0	0
3_Angiospermae_Dicotyledoneae	Fabaceae	Vicia	Vicia_hirsuta	Vicia_hirsuta	Accepted_TPL	Native to China[POWO,N4]	Annual[FOC]	Native to China	Native to China	Native to China	Native to China	×	0	0	0	0
3_Angiospermae_Dicotyledoneae	Fabaceae	Vicia	Vicia_ramuliflora	Vicia_ramuliflora/Vicia_baicalensis	Accepted_FOC&POWO	Native to China[POWO,N4,R1,R2]	Perennial[FOC,N2]	Native to China	Native to China	Native to China	Native to China	×	0	0	0	0
3_Angiospermae_Dicotyledoneae	Fabaceae	Vicia	Vicia_sativa	Vicia_sativa	Accepted_TPL	Native to China[POWO,N4,R1,R2]	Annual[FOC]	Native to China	Native to China	Native to China	Native to China	×	0	0	0	0
3_Angiospermae_Dicotyledoneae	Fabaceae	Vicia	Vicia_sativa_subsp._nigra	Vicia_sativa_subsp._nigra/Vicia_pilosa	Accepted_CoLC&TPL	Native to China[POWO,N4,R1,R2]	Annual[FOC]	Native to China	Native to China	Native to China	Native to China	×	0	0	0	0
3_Angiospermae_Dicotyledoneae	Fabaceae	Vicia	Vicia_tetrasperma	Vicia_tetrasperma	Accepted_TPL	Native to China[POWO,N4]	Annual[FOC]	Native to China	Native to China	Native to China	Native to China	×	0	0	0	0
3_Angiospermae_Dicotyledoneae	Fabaceae	Vicia	Vicia_villosa	Vicia_villosa_Roth	Accepted_TPL&POWO	Tem-Asia,Africa,Europe[POWO,N4]	Annual[N3,N1,R5]	Forage&Timberuse[FOC]	Alien[A1,N1,N2,N3,N4]	Naturalized[N1,N2,N3,N4]	Invasive: General invasion[R1,R2,R3];1[R5]	Invasive[R1,R2,R3,R5]	1	1	1	0
3_Angiospermae_Dicotyledoneae	Fabaceae	Vicia	Vicia_villosa_subsp._varia	Vicia_varia	Accepted_TPL	Europe[FOC]	Annual[FOC]	Forage&Timberuse[FOC]	Alien[A1,N4]	Naturalized[N4]	Non-invasive	×	1	1	0	0
3_Angiospermae_Dicotyledoneae	Fabaceae	Vigna	Vigna_marina	Vigna_marina	Accepted_TPL	Native to China[POWO,N4]	Native to China	Native to China	Native to China	Native to China	Native to China	×	0	0	0	0
3_Angiospermae_Dicotyledoneae	Fabaceae	Vigna	Vigna_radiata	Vigna_radiata	Accepted_TPL	Trop-Asia[N1,N4]	Annual[FOC,N1]	Foodcrop[FOC,N1]	Alien[A1,N1,N4]	Naturalized[N1,N4]	Non-invasive	×	1	1	0	0
3_Angiospermae_Dicotyledoneae	Fabaceae	Vigna	Vigna_radiata_var._sublobata	Vigna_radiata_var._sublobata	Accepted_TPL	Native to China[FOC,POWO]	Native to China	Native to China	Native to China	Native to China	Native to China	×	0	0	0	0
3_Angiospermae_Dicotyledoneae	Fabaceae	Vigna	Vigna_umbellata	Vigna_umbellata	Accepted_TPL	Native to China[POWO,N4,R1]	Annual[FOC]	Native to China	Native to China	Native to China	Native to China	Recommended for exclusion[R2]	0	0	0	0
3_Angiospermae_Dicotyledoneae	Fabaceae	Vigna	Vigna_unguiculata	Vigna_unguiculata	Accepted_TPL	Africa[POWO,N1]	Liana[N1]	Foodcrop[N1]	Alien[N1,N4]	Naturalized[N1,N4]	Non-invasive: Cultivated[N4]	×	1	1	0	0
3_Angiospermae_Dicotyledoneae	Fabaceae	Zornia	Zornia_gibbosa	Zornia_gibbosa	Accepted_TPL	Native to China[POWO,N4]	Perennial[FOC]	Native to China	Native to China	Native to China	Native to China	×	0	0	0	0
3_Angiospermae_Dicotyledoneae	Fagaceae	Quercus	Quercus_robur	Quercus_robur	Accepted_TPL	Europe[POWO,N1]	Tree[N1]	Timberuse[N1]	Alien[N1]	Naturalized[N1]	Non-invasive	×	1	1	0	0
3_Angiospermae_Dicotyledoneae	Gentianaceae	Gentianopsis	Gentianopsis_contorta	Gentianopsis_contorta	Accepted_TPL	Native to China[POWO,N4,R1,R2]	Native to China	Native to China	Native to China	Native to China	Native to China	×	0	0	0	0
3_Angiospermae_Dicotyledoneae	Geraniaceae	Erodium	Erodium_cicutarium	Erodium_cicutarium	Accepted_TPL	Native to China[POWO,N4]	Annual[FOC]	Native to China	Native to China	Native to China	Native to China	×	0	0	0	0
3_Angiospermae_Dicotyledoneae	Geraniaceae	Erodium	Erodium_moschatum	Erodium_moschatum	Accepted_TPL&POWO	Tem-Asia,Africa,Europe[POWO,N4]	Annual[N1,N2]	Others[N1]	Alien[N1,N2,N4]	Naturalized[N1,N2,N4]	Non-invasive	×	1	1	0	0
3_Angiospermae_Dicotyledoneae	Geraniaceae	Geranium	Geranium_carolinianum	Geranium_carolinianum	Accepted_TPL	N-America[FOC,R5,R3,N3,N4]	Annual[FOC]	Others[FOC,N1]	Alien[A1,A2,N1,N2,N3,N4]	Naturalized[N1,N2,N3,N4]	Invasive: Serious invasion[R1,R2,R3];1[R5];General invasion[R9]	Invasive[R1,R2,R3,R4,R5,R6,R9]	1	1	1	0
3_Angiospermae_Dicotyledoneae	Geraniaceae	Geranium	Geranium_dissectum	Geranium_dissectum	Accepted_TPL	Tem-Asia,Africa,Europe[POWO,N4]	Annual[N1]	Others[N1]	Alien[N1,N4]	Naturalized[N1,N4]	Non-invasive	×	1	1	0	0
3_Angiospermae_Dicotyledoneae	Geraniaceae	Geranium	Geranium_molle	Geranium_molle	Accepted_TPL	Europe[FOC,N1,N2]	Annual[FOC]	Others[N1]	Alien[N1,N2,N4]	Naturalized[N1,N2,N4]	Non-invasive	×	1	1	0	0
3_Angiospermae_Dicotyledoneae	Geraniaceae	Geranium	Geranium_pusillum	Geranium_pusillum	Accepted_TPL	Tem-Asia,Africa,Europe[POWO,N4]	Annual[N1]	Others[N1]	Alien[N1,N4]	Naturalized[N1,N4]	Non-invasive	×	1	1	0	0
3_Angiospermae_Dicotyledoneae	Geraniaceae	Pelargonium	Pelargonium_domesticum	Pelargonium_domesticum	Accepted_TPL	Africa[FOC]	Perennial[FOC]	Landscaping[FOC]	Alien[A1]	Non-naturalized	Non-invasive	×	1	0	0	1
3_Angiospermae_Dicotyledoneae	Geraniaceae	Pelargonium	Pelargonium_graveolens	Pelargonium_graveolens	Accepted_TPL	Africa[FOC,POWO]	Perennial[FOC]	Landscaping[FOC]	Alien[A1]	Non-naturalized	Non-invasive	×	1	0	0	1
3_Angiospermae_Dicotyledoneae	Geraniaceae	Pelargonium	Pelargonium_hortorum	Pelargonium_hortorum	Accepted_TPL	Africa[FOC,N1]	Perennial[FOC,N1]	Landscaping[FOC,N1]	Alien[A1,N1]	Naturalized[N1]	Non-invasive	×	1	1	0	0
3_Angiospermae_Dicotyledoneae	Geraniaceae	Pelargonium	Pelargonium_odoratissimum	Pelargonium_odoratissimum	Accepted_TPL&POWO	Africa[POWO]	Perennial[FOC]	Landscaping[FOC]	Alien[A1]	Non-naturalized	Non-invasive	×	1	0	0	1
3_Angiospermae_Dicotyledoneae	Geraniaceae	Pelargonium	Pelargonium_peltatum	Pewlargonium_peltatum	Accepted_TPL	Africa[FOC]	Perennial[FOC]	Landscaping[FOC]	Alien[A1]	Non-naturalized	Non-invasive	×	1	0	0	1
3_Angiospermae_Dicotyledoneae	Geraniaceae	Pelargonium	Pelargonium_radens	Pelargonium_radens	Accepted_TPL&POWO	Africa[POWO]	Perennial[FOC]	Landscaping[FOC]	Alien[A1]	Non-naturalized	Non-invasive	×	1	0	0	1
3_Angiospermae_Dicotyledoneae	Geraniaceae	Pelargonium	Pelargonium_zonale	Pelargonium_zonale	Accepted_TPL&POWO	Africa[POWO]	Perennial[FOC]	Landscaping[FOC]	Alien[A1]	Non-naturalized	Non-invasive	×	1	0	0	1
3_Angiospermae_Dicotyledoneae	Gesneriaceae	Chrysothemis	Chrysothemis_pulchella	Chrysothemis_pulchella	Accepted_TPL&POWO	America[POWO]	Perennial[FOC]	Landscaping[FOC]	Alien[A1]	Non-naturalized	Non-invasive	×	1	0	0	1
3_Angiospermae_Dicotyledoneae	Gesneriaceae	Saintpaulia	Saintpaulia_ionantha	Saintpaulia_ionantha	Accepted_CoLC&TPL	Africa[POWO]	Perennial[FOC]	Landscaping[FOC]	Alien[A1]	Non-naturalized	Non-invasive	×	1	0	0	1
3_Angiospermae_Dicotyledoneae	Gesneriaceae	Sinningia	Sinningia_speciosa	Sinningia_speciosa	Accepted_TPL&POWO	N-America[POWO]	Perennial[FOC]	Landscaping[FOC]	Alien[A1]	Non-naturalized	Non-invasive	×	1	0	0	1
3_Angiospermae_Dicotyledoneae	Gesneriaceae	Streptocarpus	Streptocarpus_rexii	Streptocarpus_rexii	Accepted_TPL&POWO	Africa[POWO]	Perennial[FOC]	Landscaping[FOC]	Alien[A1]	Non-naturalized	Non-invasive	×	1	0	0	1
3_Angiospermae_Dicotyledoneae	Grossulariaceae	Ribes	Ribes_multiflorum	Ribes_multiflorum	Accepted_TPL	Europe[FOC,N2,N1,R6,N4]	Shrub[FOC,N1,R4,R5,R6,N2]	Landscaping[FOC,N1]	Alien[N1,N2,N4]	Naturalized[N1,N2,N4]	Non-invasive: 1[R5]	Invasive[R4,R5,R6]	1	1	0	0
3_Angiospermae_Dicotyledoneae	Grossulariaceae	Ribes	Ribes_nigrum	Ribes_nigrum	Accepted_TPL&POWO	Tem-Asia,Europe[POWO,N4,N2,R6]	Shrub[FOC,N1,R4,R5,R6,N2]	Foodcrop[FOC]	Alien[N1,N2,N4]	Naturalized[N1,N2,N4]	Non-invasive: 1[R5]	Invasive[R4,R5,R6]	1	1	0	0
3_Angiospermae_Dicotyledoneae	Grossulariaceae	Ribes	Ribes_uva_crispa	Ribes_uva-crispa/Ribes_reclinatum	Accepted_TPL&POWO	Tem-Asia,Africa,Europe[FOC,POWO,N2,R5,R6]	Shrub[FOC,N2,R6,R5]	Foodcrop&Landscaping[FOC]	Alien[N2,N4]	Naturalized[N2,N4]	Non-invasive: 1[R5]	Invasive[R5,R6]	1	1	0	0
3_Angiospermae_Dicotyledoneae	Gunneraceae	Gunnera	Gunnera_manicata	Gunnera_manicata	Accepted_TPL	S-America[POWO,A3,R8]	Perennial[FOC]	Landscaping[A3,R8]	Alien[A3,R8]	Naturalized[R8]	Non-invasive: Beneficial alien species-Landscapeing[A3]	Invasive[R8]	1	1	0	0
3_Angiospermae_Dicotyledoneae	Haloragaceae	Myriophyllum	Myriophyllum_aquaticum	Myriophyllum_aquaticum/Myriophyllum_mattogrossense	Accepted_CoLC	S-America[POWO,N1,A3,R3,N2,R8,N4]	Perennial[FOC]	Landscaping[N1,A3,R8]	Alien[A3,N1,N2,N4]	Naturalized[N1,N2,N4]	Invasive: Local invasion[R1];Requiring further observation[R2,R3,R10];Local serious invasion[A3]	Invasive[R1,R2,R3,R8,R10]	1	1	1	0
3_Angiospermae_Dicotyledoneae	Haloragaceae	Myriophyllum	Myriophyllum_crispatum	Myriophyllum_crispatum	Accepted_CoLC	Oceania[POWO,A3]	Perennial[FOC]	Landscaping[A3]	Alien[A3]	Non-naturalized	Non-invasive: Beneficial alien species-Landscapeing[A3]	×	1	0	0	1
3_Angiospermae_Dicotyledoneae	Haloragaceae	Myriophyllum	Myriophyllum_heterophyllum	Myriophyllum_heterophyllum	Accepted_TPL	N-America[FOC,A3,R8,N4]	Perennial[FOC]	Landscaping[A3,R8]	Alien[A3,N4]	Naturalized[N4]	Non-invasive: Beneficial alien species-Landscapeing[A3]	Invasive[R8]	1	1	0	0
3_Angiospermae_Dicotyledoneae	Haloragaceae	Myriophyllum	Myriophyllum_hippuroides	Myriophyllum_hippuroides	Accepted_TPL&POWO	N-America[POWO,A3]	Perennial[FOC]	Landscaping[A3]	Alien[A3]	Non-naturalized	Non-invasive: Beneficial alien species-Landscapeing[A3]	×	1	0	0	1
3_Angiospermae_Dicotyledoneae	Haloragaceae	Myriophyllum	Myriophyllum_oguraense	Myriophyllum_oguraense	Accepted_TPL	Native to China[POWO]	Perennial[FOC]	Native to China	Native to China	Native to China	Native to China	Undetermined alien species[A3]	0	0	0	0
3_Angiospermae_Dicotyledoneae	Haloragaceae	Myriophyllum	Myriophyllum_pinnatum	Myriophyllum_pinnatum/Myriophyllum_scabratum	Accepted_TPL&POWO	N-America[POWO,A3]	Perennial[FOC]	Landscaping[A3]	Alien[A3]	Non-naturalized	Non-invasive: Beneficial alien species-Landscapeing[A3]	×	1	0	0	1
3_Angiospermae_Dicotyledoneae	Haloragaceae	Myriophyllum	Myriophyllum_propinquum	Myriophyllum_propinquum	Accepted_TPL&POWO	America,Oceania[POWO]	Perennial[FOC]	Landscaping[A3]	Alien[A3]	Non-naturalized	Non-invasive: Beneficial alien species-Landscapeing[A3]	×	1	0	0	1
3_Angiospermae_Dicotyledoneae	Haloragaceae	Myriophyllum	Myriophyllum_quitense	Myriophyllum_quitense/Myriophyllum_elatinoides	Accepted_TPL	America,Oceania[POWO]	Perennial[FOC]	Landscaping[A3,R8]	Alien[A3,R8]	Naturalized[R8]	Non-invasive: Beneficial alien species-Landscapeing[A3]	Invasive[R8]	1	1	0	0
3_Angiospermae_Dicotyledoneae	Haloragaceae	Proserpinaca	Proserpinaca_palustris	Proserpinaca_palustris	Accepted_TPL&POWO	America[POWO,A3]	Perennial[FOC]	Landscaping[A3]	Alien[A3]	Non-naturalized	Non-invasive: Beneficial alien species-Landscapeing[A3]	×	1	0	0	1
3_Angiospermae_Dicotyledoneae	Hydrangeaceae	Deutzia	Deutzia_crenata	Deutzia_crenata	Accepted_TPL	Tem-Asia[FOC,POWO,N1A2,N2,R5,R6]	Shrub[FOC,N1,R4,A2,R5,N2,R6]	Landscaping[N1]	Alien[A2,N1,N2]	Naturalized[N1,N2]	Non-invasive: 1[R5]	Invasive[R4,R5,R6]	1	1	0	0
3_Angiospermae_Dicotyledoneae	Hypericaceae	Hypericum	Hypericum_monogynum	Hypericum_monogynum	Accepted_TPL	Native to China[POWO,N4]	Native to China	Native to China	Native to China	Native to China	Native to China	×	0	0	0	0
3_Angiospermae_Dicotyledoneae	Hypericaceae	Hypericum	Hypericum_patulum	Hypericum_patulum	Accepted_TPL	Native to China[POWO,N4]	Native to China	Native to China	Native to China	Native to China	Native to China	×	0	0	0	0
3_Angiospermae_Dicotyledoneae	Hypericaceae	Triadenum	Triadenum_japonicum	Triadenum_japonicum/Hypericum_fauriei	Accepted_TPL	Native to China[POWO,N4,R1,R2]	Perennial[FOC]	Native to China	Native to China	Native to China	Native to China	×	0	0	0	0
3_Angiospermae_Dicotyledoneae	Juglandaceae	Juglans	Juglans_regia	Juglans_regia	Accepted_TPL	Native to China[FOC,N4]	Tree[FOC,N3]	Native to China	Native to China	Native to China	Native to China	×	0	0	0	0
3_Angiospermae_Dicotyledoneae	Lamiaceae	Ajuga	Ajuga_decumbens	Ajuga_decumbens	Accepted_TPL	Native to China[POWO,N4]	Native to China	Native to China	Native to China	Native to China	Native to China	×	0	0	0	0
3_Angiospermae_Dicotyledoneae	Lamiaceae	Ajuga	Ajuga_multiflora	Ajuga_multiflora	Accepted_TPL	Native to China[POWO,N4,R1,R2]	Perennial[FOC]	Native to China	Native to China	Native to China	Native to China	×	0	0	0	0
3_Angiospermae_Dicotyledoneae	Lamiaceae	Clerodendrum	Clerodendrum_chinense	Clerodendrum_chinense/Clerodendrum_philippinum	Accepted_TPL	Native to China[POWO,N4,R1,R2]	Shrub[FOC,N1,N2]	Native to China	Native to China	Native to China	Native to China	×	0	0	0	0
3_Angiospermae_Dicotyledoneae	Lamiaceae	Clerodendrum	Clerodendrum_japonicum	Clerodendrum_japonicum	Accepted_TPL	Native to China[POWO,N4]	Native to China	Native to China	Native to China	Native to China	Native to China	×	0	0	0	0
3_Angiospermae_Dicotyledoneae	Lamiaceae	Clerodendrum	Clerodendrum_paniculatum	Clerodendrum_paniculatum	Accepted_TPL	Native to China[POWO]	Shrub[N1]	Native to China	Native to China	Native to China	Native to China	×	0	0	0	0
3_Angiospermae_Dicotyledoneae	Lamiaceae	Clerodendrum	Clerodendrum_thomsoniae	Clerodendrum_thomsoniae	Accepted_TPL	Africa[POWO,N4,R5]	Shrub[R5]	Landscaping	Alien[R5,N4]	Naturalized[N4,R5]	Non-invasive: 1[R5];Cultivated[N4]	Invasive[R5]	1	1	0	0
3_Angiospermae_Dicotyledoneae	Lamiaceae	Clinopodium	Clinopodium_brownei	Clinopodium_brownei	Accepted_TPL&POWO	America[POWO]	Perennial[FOC]	Landscaping[X06]	Alien[N4]	Naturalized[N4]	Non-invasive	×	1	1	0	0
3_Angiospermae_Dicotyledoneae	Lamiaceae	Clinopodium	Clinopodium_chinense	Clinopodium_chinense	Accepted_TPL	Native to China[POWO,N4,R1,R2]	Perennial[FOC]	Native to China	Native to China	Native to China	Native to China	×	0	0	0	0
3_Angiospermae_Dicotyledoneae	Lamiaceae	Clinopodium	Clinopodium_vulgare	Clinopodium_vulgare	Accepted_TPL	Tem-Asia,Africa,Europe[POWO,N4]	Perennial[FOC]	Others	Alien[N4]	Naturalized[N4]	Non-invasive	×	1	1	0	0
3_Angiospermae_Dicotyledoneae	Lamiaceae	Coleus	Coleus_amboinicus	Plectranthus_amboinicus_(Lour.)_Spreng.	Accepted_CoLC&POWO	Trop-Asia,Africa[POWO]	Perennial[Baidu baike]	Landscaping	Alien[N4]	Naturalized[N4]	Non-invasive	×	1	1	0	0
3_Angiospermae_Dicotyledoneae	Lamiaceae	Dracocephalum	Dracocephalum_moldavica	Dracocephalum_moldavica	Accepted_TPL	Native to China[POWO,N4]	Annual[FOC,R5]	Native to China	Native to China	Native to China	Native to China	Invasive[1[R5]]	0	0	0	0
3_Angiospermae_Dicotyledoneae	Lamiaceae	Dysophylla	Dysophylla_stellata	Pogostemon_stellatus/Eusteralis_stellata	Accepted_FOC	Native to China[FOC,POWO]	Native to China	Native to China	Native to China	Native to China	Native to China	Invasive[R8];Beneficial alien species-Landscapeing[A3]	0	0	0	0
3_Angiospermae_Dicotyledoneae	Lamiaceae	Elsholtzia	Elsholtzia_ciliata	Elsholtzia_ciliata	Accepted_TPL	Native to China[POWO,N4,R1,R2]	Annual[FOC]	Native to China	Native to China	Native to China	Native to China	×	0	0	0	0
3_Angiospermae_Dicotyledoneae	Lamiaceae	Elsholtzia	Elsholtzia_communis	Elsholtzia_communis	Accepted_TPL	Trop-Asia[POWO,N4,A2]	Perennial[R4,A2,R6]	Timberuse[FOC]	Alien[A1,A2,N4]	Naturalized[N4]	Non-invasive	Invasive[R4,R6]	1	1	0	0
3_Angiospermae_Dicotyledoneae	Lamiaceae	Elsholtzia	Elsholtzia_densa	Elsholtzia_densa	Accepted_TPL	Native to China[POWO,N4,R1,R2]	Native to China	Native to China	Native to China	Native to China	Native to China	×	0	0	0	0
3_Angiospermae_Dicotyledoneae	Lamiaceae	Glechoma	Glechoma_grandis	Glechoma_grandis	Accepted_TPL	Native to China[POWO,N4,R1,R2]	Perennial[FOC]	Native to China	Native to China	Native to China	Native to China	×	0	0	0	0
3_Angiospermae_Dicotyledoneae	Lamiaceae	Hyptis	Hyptis_brevipes	Hyptis_brevipes	Accepted_TPL	N-America[FOC,N1,R3,A2,N3]	Annual[N1,R4,R5,A2,N2,N3]	Others[FOC,N1]	Alien[A1,A2,N1,N2,N3,N4]	Naturalized[N1,N2,N3,N4]	Invasive: Local invasion[R1,R2,R3];2[R5]	Invasive[R1,R2,R3,R4,R5]	1	1	1	0
3_Angiospermae_Dicotyledoneae	Lamiaceae	Hyptis	Hyptis_capitata	Hyptis_capitata/Hyptis_rhomboidea	Accepted_TPL&POWO	America[POWO,R9,N4]	Annual[FOC,R4,A2,R5,R6,A2,R9]	Others[N1]	Alien[A1,A2,N1,N2,N3,N4]	Naturalized[N1,N2,N3,N4]	Invasive: Local invasion[R1,R2,R3];2[R5];General invasion[R9]	Invasive[R1,R2,R3,R4,R5,R6,R9]	1	1	1	0
3_Angiospermae_Dicotyledoneae	Lamiaceae	Hyptis	Hyptis_lorentziana	Hyptis_lorentziana	Accepted_TPL&POWO	S-America[POWO,A3]	Annual[Baidu baike]	Landscaping[A3]	Alien[A3]	Non-naturalized	Non-invasive: Beneficial alien species-Landscapeing[A3]	×	1	0	0	1
3_Angiospermae_Dicotyledoneae	Lamiaceae	Hyptis	Hyptis_pectinata	Hyptis_pectinata	Accepted_TPL&POWO	America[POWO]	Perennial[N1]	Others[N1]	Alien[N1,N4]	Naturalized[N1,N4]	Non-invasive	×	1	1	0	0
3_Angiospermae_Dicotyledoneae	Lamiaceae	Hyptis	Hyptis_spicigera	Hyptis_spicigera	Accepted_TPL	America[POWO]	Annual[N1]	Others[N1]	Alien[N1]	Naturalized[N1]	Non-invasive	×	1	1	0	0
3_Angiospermae_Dicotyledoneae	Lamiaceae	Hyptis	Hyptis_suaveolens	Hyptis_suaveolens	Accepted_TPL	America[FOC,N4,N2,N3,R3]	Annual/Perennial[N1,R4,R5,A2,N2,N3]	Others[FOC,N1]	Alien[A1,A2,N1,N2,N3,N4]	Naturalized[N1,N2,N3,N4]	Invasive: Local invasion[R1];Serious invasion[R2,R3];2[R5];General invasion[R9]	Invasive[R1,R2,R3,R4,R5,R6,R9]	1	1	1	0
3_Angiospermae_Dicotyledoneae	Lamiaceae	Lamium	Lamium_amplexicaule	Lamium_amplexicaule	Accepted_TPL	Native to China[POWO,N4,R1,R2]	Annual[FOC]	Native to China	Native to China	Native to China	Native to China	×	0	0	0	0
3_Angiospermae_Dicotyledoneae	Lamiaceae	Lamium	Lamium_purpureum	Lamium_purpureum	Accepted_TPL	Europe[N1,N2]	Annual[N1,N2]	Others[N1]	Alien[N1,N2,N4]	Naturalized[N1,N2,N4]	Non-invasive	×	1	1	0	0
3_Angiospermae_Dicotyledoneae	Lamiaceae	Lamium	Lamium_purpureum_var._hybridum	Lamium_purpureum_var._hybridum/Lamium_hybridum	Accepted_TPL333	Europe[N1,N2,N4]	Annual[N1,N2]	Others[N1]	Alien[N1,N2,N4]	Naturalized[N1,N2,N4]	Non-invasive	×	1	1	0	0
3_Angiospermae_Dicotyledoneae	Lamiaceae	Leonotis	Leonotis_nepetifolia	Leonotis_nepetifolia	Accepted_TPL	Trop-Asia,Africa[POWO,N4]	Annual[N1]	Others[N1]	Alien[N1,N4]	Naturalized[N1,N4]	Non-invasive	×	1	1	0	0
3_Angiospermae_Dicotyledoneae	Lamiaceae	Mentha	Mentha_aquatica	Mentha_aquatica	Accepted_TPL&POWO	Tem-Asia,Africa,Europe[POWO,A3,N4]	Perennial[FOC]	Landscaping[A3]	Alien[A3,N4]	Naturalized[N4]	Non-invasive: Beneficial alien species-Landscapeing[A3]	×	1	1	0	0
3_Angiospermae_Dicotyledoneae	Lamiaceae	Mentha	Mentha_canadensis	Mentha_canadensis/Mentha_haplocalyx	Accepted_TPL	Native to China[POWO,N4,R1]	Perennial[FOC]	Native to China	Native to China	Native to China	Native to China	Recommended for exclusion[R2]	0	0	0	0
3_Angiospermae_Dicotyledoneae	Lamiaceae	Mentha	Mentha_longifolia	Mentha_longifolia	Accepted_TPL	Europe[FOC,N1]	Perennial[FOC,N1]	Medicinal[FOC]	Alien[A1,N1]	Naturalized[N1]	Non-invasive	×	1	1	0	0
3_Angiospermae_Dicotyledoneae	Lamiaceae	Mentha	Mentha_spicata	Mentha_spicata/Mentha_crispata	Accepted_TPL&CoLC&POWO	Europe,Canary Islands[FOC,N3]	Perennial[FOC,N3,N1]	Timberuse[FOC,N1]	Alien[A1,N1,N2,N3,N4]	Naturalized[N1,N2,N3,N4]	Non-invasive: Recommended for exclusion[R1];Requiring further observation[R2,R3,R10]	×	1	1	0	0
3_Angiospermae_Dicotyledoneae	Lamiaceae	Monarda	Monarda_fistulosa	Monarda_fistulosa	Accepted_TPL	N-America[FOC,N4]	Annual[FOC]	Landscaping[FOC]	Alien[A1,N4]	Naturalized[N4]	Non-invasive	×	1	1	0	0
3_Angiospermae_Dicotyledoneae	Lamiaceae	Mosla	Mosla_scabra	Mosla_scabra	Accepted_TPL	Native to China[POWO,N4]	Native to China	Native to China	Native to China	Native to China	Native to China	×	0	0	0	0
3_Angiospermae_Dicotyledoneae	Lamiaceae	Mosla	Mosla_soochouensis	Mosla_soochowensis/Mosla_soochouensis	Accepted_TPL	Native to China[POWO,N4,R1,R2]	Native to China	Native to China	Native to China	Native to China	Native to China	×	0	0	0	0
3_Angiospermae_Dicotyledoneae	Lamiaceae	Ocimum	Ocimum_basilicum	Ocimum_basilicum	Accepted_TPL	Trop-Asia[N1,N3,N4,R3]	Annual[FOC,N1,N2,N3]	Timberuse[FOC,N1]	Alien[N1,N2,N3,N4]	Naturalized[N1,N2,N3,N4]	Non-invasive: Requiring further observation[R1,R2,R3]	×	1	1	0	0
3_Angiospermae_Dicotyledoneae	Lamiaceae	Ocimum	Ocimum_gratissimum	Ocimum_gratissimum/Ocimum_gratissimum_var._suave	Accepted_TPL&CoLC&POWO	Native to China[POWO]	Shrub[N1,N2]	Native to China	Native to China	Native to China	Native to China	Requiring further observation[R1,R2,R3]	0	0	0	0
3_Angiospermae_Dicotyledoneae	Lamiaceae	Ocimum	Ocimum_tenuiflorum	Ocimum_tenuiflorum/Ocimum_sanctum	Accepted_TPL	Native to China[POWO]	Annual[N1]	Native to China	Native to China	Native to China	Native to China	×	0	0	0	0
3_Angiospermae_Dicotyledoneae	Lamiaceae	Orthosiphon	Orthosiphon_aristatus	Clerodendranthus_spicatus	Accepted_TPL	Native to China[POWO,N4]	Native to China	Native to China	Native to China	Native to China	Native to China	×	0	0	0	0
3_Angiospermae_Dicotyledoneae	Lamiaceae	Perilla	Perilla_frutescens	Perilla_frutescens	Accepted_TPL	Native to China[POWO,N4,R1,R2]	Annual[FOC,N2]	Native to China	Native to China	Native to China	Native to China	×	0	0	0	0
3_Angiospermae_Dicotyledoneae	Lamiaceae	Plectranthus	Plectranthus_scutellarioides	Plectranthus_scutellarioides	Accepted_TPL	Native to China[POWO]	Perennial[N1]	Native to China	Native to China	Native to China	Native to China	×	0	0	0	0
3_Angiospermae_Dicotyledoneae	Lamiaceae	Pogostemon	Pogostemon_erectus	Pogostemon_erectus	Accepted_TPL	Trop-Asia[POWO,A3]	Annual[Baidu baike]	Landscaping[A3]	Alien[A3]	Non-naturalized	Non-invasive: Beneficial alien species-Landscapeing[A3]	×	1	0	0	1
3_Angiospermae_Dicotyledoneae	Lamiaceae	Pogostemon	Pogostemon_helferi	Pogostemon_helferi	Accepted_TPL	Trop-Asia[POWO,A3]	Annual[Baidu baike]	Landscaping[A3]	Alien[A3]	Non-naturalized	Non-invasive: Beneficial alien species-Landscapeing[A3]	×	1	0	0	1
3_Angiospermae_Dicotyledoneae	Lamiaceae	Pogostemon	Pogostemon_yatabeanus	Eusteralis_yatabeana	Accepted_TPL	Native to China[POWO]	Native to China	Native to China	Native to China	Native to China	Native to China	Beneficial alien species-Landscapeing[A3]	0	0	0	0
3_Angiospermae_Dicotyledoneae	Lamiaceae	Prunella	Prunella_grandiflora	Prunella_grandiflora	Accepted_TPL&POWO	Tem-Asia,Europe[FOC,POWO,N4]	Perennial[FOC]	Landscaping[N1]	Alien[N1,N2,N4]	Naturalized[N1,N2,N4]	Non-invasive: Cultivated[N4]	×	1	1	0	0
3_Angiospermae_Dicotyledoneae	Lamiaceae	Prunella	Prunella_vulgaris	Prunella_vulgaris	Accepted_TPL	Native to China[POWO,N4,R1,R2]	Perennial[FOC,R4,R5]	Native to China	Native to China	Native to China	Native to China	Invasive[R4,1[R5]]	0	0	0	0
3_Angiospermae_Dicotyledoneae	Lamiaceae	Rosmarinus	Rosmarinus_officinalis	Rosmarinus_officinalis_L.	Accepted_TPL&POWO	Africa,Europe[FOC,N1,N2]	Shrub[FOC]	Landscaping[FOC,N1]	Alien[N1,N2,N4]	Naturalized[N1,N2,N4]	Non-invasive: 1[R5]	Invasive[R4,R5,R6]	1	1	0	0
3_Angiospermae_Dicotyledoneae	Lamiaceae	Salvia	Salvia_coccinea	Salvia_coccinea	Accepted_TPL&POWO	America[FOC,POWO,N1,N2,N3,N4]	Annual[FOC]	Landscaping[FOC,N1,N3]	Alien[A1,A2,N1,N2,N3,N4]	Naturalized[N1,N2,N3,N4]	Non-invasive: Requiring further observation[R1,R2,R3];1[R5]	Invasive[R4,R5,R6]	1	1	0	0
3_Angiospermae_Dicotyledoneae	Lamiaceae	Salvia	Salvia_farinacea	Salvia_farinacea	Accepted_TPL&POWO	N-America[POWO]	Annual[FOC]	Landscaping[FOC]	Alien[A1]	Non-naturalized	Non-invasive	×	1	0	0	1
3_Angiospermae_Dicotyledoneae	Lamiaceae	Salvia	Salvia_lyrata	Salvia_lyrata	Accepted_TPL&POWO	N-America[POWO,N4]	Annual[Baidu baike]	Landscaping	Alien[N4]	Naturalized[N4]	Non-invasive	×	1	1	0	0
3_Angiospermae_Dicotyledoneae	Lamiaceae	Salvia	Salvia_occidentalis	Salvia_occidentalis	Accepted_POWO	America[POWO,N4]	Annual[Baidu baike]	Landscaping	Alien[N4]	Naturalized[N4]	Non-invasive	×	1	1	0	0
3_Angiospermae_Dicotyledoneae	Lamiaceae	Salvia	Salvia_splendens	Salvia_splendens	Accepted_TPL	S-America[FOC,N1,R3,N4]	Perennial[N1]	Landscaping[FOC,N1]	Alien[A1,N1]	Naturalized[N1]	Non-invasive: Recommended for exclusion[R1];Requiring further observation[R2,R3]	×	1	1	0	0
3_Angiospermae_Dicotyledoneae	Lamiaceae	Salvia	Salvia_tiliifolia	Salvia_tiliifolia	Accepted_TPL&POWO	America[POWO,N4]	Annual[N1]	Others[N1]	Alien[N1,N4]	Naturalized[N1,N4]	Non-invasive	Local invasion[R1]	1	1	0	0
3_Angiospermae_Dicotyledoneae	Lamiaceae	Stachys	Stachys_affinis	Stachys_sieboldii	Accepted_TPL	Native to China[FOC,POWO,N4,R1,R2]	Native to China	Native to China	Native to China	Native to China	Native to China	×	0	0	0	0
3_Angiospermae_Dicotyledoneae	Lamiaceae	Stachys	Stachys_arvensis	Stachys_arvensis	Accepted_TPL&POWO	Native to China[FOC,POWO]	Annual[FOC,N1]	Native to China	Native to China	Native to China	Native to China	Requiring further observation[R1];General invasion[R2,R3]	0	0	0	0
3_Angiospermae_Dicotyledoneae	Lamiaceae	Tectona	Tectona_grandis	Tectona_grandis	Accepted_TPL&POWO	Trop-Asia[FOC,POWO,N1,R5,N3,N4]	Tree[N1,R5,R6,N3]	Timberuse[FOC,N1]	Alien[N1,N3,N4]	Naturalized[N1,N3,N4]	Non-invasive: 1[R5]	Invasive[R5,R6]	1	1	0	0
3_Angiospermae_Dicotyledoneae	Lamiaceae	Tetradenia	Tetradenia_riparia	Tetradenia_riparia	Accepted_TPL&POWO	Africa[POWO]	Shrub[FOC]	Landscaping&Timberuse[FOC]	Alien[A1]	Non-naturalized	Non-invasive	×	1	0	0	1
3_Angiospermae_Dicotyledoneae	Lauraceae	Cassytha	Cassytha_filiformis	Cassytha_filiformis	Accepted_TPL	Native to China[POWO,N4,R1,R2]	Perennial[FOC]	Native to China	Native to China	Native to China	Native to China	×	0	0	0	0
3_Angiospermae_Dicotyledoneae	Lauraceae	Cinnamomum	Cinnamomum_burmanni	Cinnamomum_burmannii	Accepted_TPL	Native to China[POWO,N4]	Native to China	Native to China	Native to China	Native to China	Native to China	×	0	0	0	0
3_Angiospermae_Dicotyledoneae	Lauraceae	Cinnamomum	Cinnamomum_camphora	Cinnamomum_camphora	Accepted_TPL	Native to China[POWO,N4]	Native to China	Native to China	Native to China	Native to China	Native to China	×	0	0	0	0
3_Angiospermae_Dicotyledoneae	Lauraceae	Laurus	Laurus_nobilis	Laurus_nobilis	Accepted_TPL&POWO	Mediterranean[POWO,N1]	Tree[N1]	Landscaping[N1]	Alien[N1]	Naturalized[N1]	Non-invasive	×	1	1	0	0
3_Angiospermae_Dicotyledoneae	Lentibulariaceae	Utricularia	Utricularia_breviscapa	Utricularia_breviscapa/Utricularia_inflata	Accepted_TPL&POWO	S-America[POWO,A3]	Annual[Baidu baike]	Landscaping[A3]	Alien[A3]	Non-naturalized	Non-invasive: Beneficial alien species-Landscapeing[A3]	×	1	0	0	1
3_Angiospermae_Dicotyledoneae	Lentibulariaceae	Utricularia	Utricularia_dimorphantha	Utricularia_dimorphantha	Accepted_TPL	Tem-Asia[POWO,A3]	Annual[Baidu baike]	Landscaping[A3]	Alien[A3]	Non-naturalized	Non-invasive: Beneficial alien species-Landscapeing[A3]	×	1	0	0	1
3_Angiospermae_Dicotyledoneae	Lentibulariaceae	Utricularia	Utricularia_foliosa	Utricularia_foliosa	Accepted_TPL&CoLC&POWO	Africa,America[POWO]	Annual[Baidu baike]	Landscaping[A3]	Alien[A3]	Non-naturalized	Non-invasive: Beneficial alien species-Landscapeing[A3]	×	1	0	0	1
3_Angiospermae_Dicotyledoneae	Lentibulariaceae	Utricularia	Utricularia_graminifolia	Utricularia_graminifolia	Accepted_TPL	Native to China[POWO,N4]	Native to China	Native to China	Native to China	Native to China	Native to China	×	0	0	0	0
3_Angiospermae_Dicotyledoneae	Lentibulariaceae	Utricularia	Utricularia_livida	Utricularia_livida	Accepted_TPL&CoLC&POWO	Africa,America[POWO,CoL]	Annual[Baidu baike]	Landscaping	Alien[N4]	Naturalized[N4]	Non-invasive	×	1	1	0	0
3_Angiospermae_Dicotyledoneae	Lentibulariaceae	Utricularia	Utricularia_smithiana	Utricularia_smithiana	Accepted_TPL	Trop-Asia[POWO,N4]	Perennial[Baidu baike]	Landscaping	Alien[N4]	Naturalized[N4]	Non-invasive	×	1	1	0	0
3_Angiospermae_Dicotyledoneae	Lentibulariaceae	Utricularia	Utricularia_tricolor	Utricularia_tricolor	Accepted_TPL&POWO	S-America[POWO,N4]	Annual[Baidu baike]	Landscaping	Alien[N4]	Naturalized[N4]	Non-invasive	×	1	1	0	0
3_Angiospermae_Dicotyledoneae	Linderniaceae	Lindernia	Lindernia_dubia	Lindernia_dubia/Lindernia_dubia_var._anagallidea	Accepted_CoLC&POWO	N-America[FOC,N1,N2,A3,R8]	Annual[FOC,N1,N2]	Landscaping[N1,A3,R8]	Alien[A3,N1,N2,N4]	Naturalized[N1,N2,N4]	Non-invasive: Beneficial alien species-Landscapeing[A3]	Invasive[R8]	1	1	0	0
3_Angiospermae_Dicotyledoneae	Linderniaceae	Lindernia	Lindernia_rotundifolia	Lindernia_rotundifolia	Accepted_TPLpp	Africa,America,Trop-Asia[POWO]	Annual[N1]	Others[N1]	Alien[A3,N1,N4]	Naturalized[N1,N4]	Non-invasive: Beneficial alien species-Landscapeing[A3]	×	1	1	0	0
3_Angiospermae_Dicotyledoneae	Linderniaceae	Torenia	Torenia_fournieri	Torenia_fournieri	Accepted_TPL	Trop-Asia[FOC,N2,N3,N1,R3,N4]	Annual[N1.N2,N3]	Landscaping[N1]	Alien[A1,N1,N2,N3,N4]	Naturalized[N1,N2,N3,N4]	Non-invasive: Requiring further observation[R1,R2,R3]	×	1	1	0	0
3_Angiospermae_Dicotyledoneae	Loranthaceae	Taxillus	Taxillus_sutchuenensis	Taxillus_sutchuenensis	Accepted_TPL	Native to China[POWO,N4,R1]	Shrub[FOC]	Native to China	Native to China	Native to China	Native to China	Recommended for exclusion[R2]	0	0	0	0
3_Angiospermae_Dicotyledoneae	Lythraceae	Ammannia	Ammannia_auriculata	Ammannia_auriculata	Accepted_TPL	Native to China[POWO,N4]	Annual[FOC]	Native to China	Native to China	Native to China	Native to China	Beneficial alien species-Landscapeing[A3];Naturalized[N1]	0	0	0	0
3_Angiospermae_Dicotyledoneae	Lythraceae	Ammannia	Ammannia_coccinea	Ammannia_coccinea	Accepted_TPL	N-America[FOC,N1,A3,R3,N4]	Annual[FOC,N1,N2]	Landscaping[A3,R8]	Alien[A3,N1,N2,N4]	Naturalized[N1,N2,N4]	Invasive: General invasion[R1];Requiring further observation[R2,R3];有益外来种:观赏[A3]	Invasive[R1,R2,R3,R8]	1	1	1	0
3_Angiospermae_Dicotyledoneae	Lythraceae	Ammannia	Ammannia_crassicaulis	Nesaea_crassicaulis	Accepted_CoLC&POWO	Africa[POWO,A3]	Annual[FOC]	Landscaping[A3]	Alien[A3]	Non-naturalized	Non-invasive: Beneficial alien species-Landscapeing[A3]	×	1	0	0	1
3_Angiospermae_Dicotyledoneae	Lythraceae	Ammannia	Ammannia_gracilis	Ammannia_gracilis	Accepted_TPL	Africa[POWO,A3]	Annual[FOC]	Landscaping[A3]	Alien[A3]	Non-naturalized	Non-invasive: Beneficial alien species-Landscapeing[A3]	×	1	0	0	1
3_Angiospermae_Dicotyledoneae	Lythraceae	Ammannia	Ammannia_icosandra	Nesaea_icosandra	Accepted_CoLC	Africa[POWO,A3]	Annual[FOC]	Landscaping[A3]	Alien[A3]	Non-naturalized	Non-invasive: Beneficial alien species-Landscapeing[A3]	×	1	0	0	1
3_Angiospermae_Dicotyledoneae	Lythraceae	Ammannia	Ammannia_multiflora	Ammannia_multiflora	Accepted_TPL	Native to China[POWO,N4,R1,R2]	Annual[FOC]	Native to China	Native to China	Native to China	Native to China	Beneficial alien species-Landscapeing[A3]	0	0	0	0
3_Angiospermae_Dicotyledoneae	Lythraceae	Ammannia	Ammannia_pedicellata	Nesaea_pedicellata/Nesaea_gracilis	Accepted_CoLC&POWO	Africa[POWO,A3]	Annual[FOC]	Landscaping[A3]	Alien[A3]	Non-naturalized	Non-invasive: Beneficial alien species-Landscapeing[A3]	×	1	0	0	1
3_Angiospermae_Dicotyledoneae	Lythraceae	Ammannia	Ammannia_senegalensis	Ammannia_senegalensis	Accepted_TPL	Africa[POWO,A3,R8]	Annual[FOC]	Landscaping[A3,R8]	Alien[A3,R8]	Naturalized[R8]	Non-invasive: Beneficial alien species-Landscapeing[A3]	Invasive[R8]	1	1	0	0
3_Angiospermae_Dicotyledoneae	Lythraceae	Cuphea	Cuphea_anagalloidea	Cuphea_anagalloidea	Accepted_TPL&POWO	S-America[POWO,A3]	Annual[Baidu baike]	Landscaping[FOC,A3]	Alien[A3]	Non-naturalized	Non-invasive: Beneficial alien species-Landscapeing[A3]	×	1	0	0	1
3_Angiospermae_Dicotyledoneae	Lythraceae	Cuphea	Cuphea_carthagenensis	Cuphea_carthagenensis/Cuphea_balsamona	Accepted_TPLPP	America[POWO,N3,N4]	Annual[N1,A2,N2,N3]	Landscaping[FOC,N1]	Alien[A1,A2,N1,N2,N3,N4]	Naturalized[N1,N2,N3,N4]	Invasive: Serious invasion[R1,R2,R3]	Invasive[R1,R2,R3]	1	1	1	0
3_Angiospermae_Dicotyledoneae	Lythraceae	Cuphea	Cuphea_hyssopifolia	Cuphea_hyssopifolia	Accepted_TPL	America[N1,N4]	Shrub[N1,A2]	Landscaping[FOC,N1]	Alien[A2,N1,N4]	Naturalized[N1,N4]	Non-invasive	×	1	1	0	0
3_Angiospermae_Dicotyledoneae	Lythraceae	Cuphea	Cuphea_procumbens	Cuphea_procumbens	Accepted_TPL	N-America[FOC]	Annual[FOC]	Landscaping[FOC]	Alien[A1]	Non-naturalized	Non-invasive	×	1	0	0	1
3_Angiospermae_Dicotyledoneae	Lythraceae	Didiplis	Didiplis_diandra	Didiplis_diandra/Didiplis_indica	Accepted_TPL	N-America[A3,R8]	Annual[Baidu baike]	Landscaping[A3,R8]	Alien[A3,R8]	Naturalized[R8]	Non-invasive: Beneficial alien species-Landscapeing[A3]	Invasive[R8]	1	1	0	0
3_Angiospermae_Dicotyledoneae	Lythraceae	Lagerstroemia	Lagerstroemia_speciosa	Lagerstroemia_speciosa	Accepted_TPL&POWO	Trop-Asia,Oceania[FOC,N1]	Tree[N1]	Landscaping[FOC,N1]	Alien[N1]	Naturalized[N1]	Non-invasive	×	1	1	0	0
3_Angiospermae_Dicotyledoneae	Lythraceae	Lythrum	Lythrum_salicaria	Lythrum_salicaria	Accepted_TPL	Native to China[POWO,N4,R1,R2]	Perennial[FOC]	Native to China	Native to China	Native to China	Native to China	Invasive[R8];Beneficial alien species-Landscapeing[A3]	0	0	0	0
3_Angiospermae_Dicotyledoneae	Lythraceae	Punica	Punica_granatum	Punica_granatum	Accepted_TPL	Tem-Asia[FOC,N1,N3,N2,N4]	Shrub[FOC,N1]	Foodcrop[FOC,N1,N3]	Alien[N1,N2,N3,N4]	Naturalized[N1,N2,N3,N4]	Non-invasive	×	1	1	0	0
3_Angiospermae_Dicotyledoneae	Lythraceae	Rotala	Rotala_indica	Rotala_indica	Accepted_TPL	Native to China[POWO,N4,R1,R2]	Annual[FOC]	Native to China	Native to China	Native to China	Native to China	Beneficial alien species-Landscapeing[A3]	0	0	0	0
3_Angiospermae_Dicotyledoneae	Lythraceae	Rotala	Rotala_macrandra	Rotala_macrandra/Rotala_magenta	Accepted_CoLC	Trop-Asia[POWO,A3,R8]	Perennial[Baidu baike]	Landscaping[A3,R8]	Alien[A3,R8]	Naturalized[R8]	Non-invasive: Beneficial alien species-Landscapeing[A3]	Invasive[R8]	1	1	0	0
3_Angiospermae_Dicotyledoneae	Lythraceae	Rotala	Rotala_mexicana	Rotala_mexicana/Rotala_pusilla	Accepted_CoLC&TPL	Native to China[POWO,N4,R1]	Annual[N1,A2]	Native to China	Native to China	Native to China	Native to China	Requiring further observation[R2,R3,R10];Beneficial alien species-Landscapeing[A3]	0	0	0	0
3_Angiospermae_Dicotyledoneae	Lythraceae	Rotala	Rotala_ramosior	Rotala_ramosior	Accepted_TPL	N-America[FOC,N1,N2,R8,N4]	Annual[FOC]	Landscaping[A3,R8]	Alien[A3,N1,N2,N4]	Naturalized[N1,N2,N4]	Non-invasive: Beneficial alien species-Landscapeing[A3]	Invasive[R8]	1	1	0	0
3_Angiospermae_Dicotyledoneae	Lythraceae	Rotala	Rotala_rosea	Rotala_rosea/Rotala_littorea	Accepted_CoLC	Native to China[POWO,N4]	Native to China	Native to China	Native to China	Native to China	Native to China	×	0	0	0	0
3_Angiospermae_Dicotyledoneae	Lythraceae	Rotala	Rotala_rotundifolia	Rotala_rotundifolia	Accepted_TPL	Native to China[FOC,POWO]	Native to China	Native to China	Native to China	Native to China	Native to China	Beneficial alien species-Landscapeing[A3]	0	0	0	0
3_Angiospermae_Dicotyledoneae	Lythraceae	Rotala	Rotala_rubra	Rotala_rubra	Accepted_CoLC	Trop-Asia[POWO,A3]	Annual[Baidu baike]	Landscaping[A3]	Alien[A3]	Non-naturalized	Non-invasive: Beneficial alien species-Landscapeing[A3]	×	1	0	0	1
3_Angiospermae_Dicotyledoneae	Lythraceae	Rotala	Rotala_wallichii	Rotala_wallichii/Rotala_nanjenshan	Accepted_TPL	Native to China[POWO]	Native to China	Native to China	Native to China	Native to China	Native to China	Beneficial alien species-Landscapeing[A3]	0	0	0	0
3_Angiospermae_Dicotyledoneae	Lythraceae	Sonneratia	Sonneratia_apetala	Sonneratia_apetala	Accepted_TPL	Trop-Asia[FOC,A3,N2,R5,R8,R3,N1,N4]	Tree[FOC,N1,R4,N2,R5]	Landscaping[FOC,A3,R8]	Alien[A3,N1,N2,N4]	Naturalized[N1,N2,N4]	Non-invasive: Requiring further observation[R1,R2,R3];1[R5];Beneficial alien species-Landscapeing[A3]	Invasive[R4,R5,R8]	1	1	0	0
3_Angiospermae_Dicotyledoneae	Lythraceae	Trapa	Trapa_natans	Trapa_natans	Accepted_TPL	Native to China[POWO,N4]	Native to China	Native to China	Native to China	Native to China	Native to China	Beneficial alien species-Landscapeing[A3]	0	0	0	0
3_Angiospermae_Dicotyledoneae	Magnoliaceae	Magnolia	Magnolia_grandiflora	Magnolia_grandiflora	Accepted_TPL	N-America[N1,N4]	Tree[N1]	Foodcrop[N1]	Alien[N1,N4]	Naturalized[N1,N4]	Non-invasive: Cultivated[N4]	×	1	1	0	0
3_Angiospermae_Dicotyledoneae	Magnoliaceae	Magnolia	Magnolia_stellata	Yulania_stellata	Accepted_TPL	Tem-Asia[POWO,N4]	Shrub[FOC]	Landscaping[FOC]	Alien[N4]	Naturalized[N4]	Non-invasive	×	1	1	0	0
3_Angiospermae_Dicotyledoneae	Magnoliaceae	Michelia	Michelia_alba	Michelia_alba/Michelia_×_alba	Accepted_TPL	Trop-Asia[FOC,N1]	Tree[N1]	Landscaping[N1]	Alien[N1]	Naturalized[N1]	Non-invasive	×	1	1	0	0
3_Angiospermae_Dicotyledoneae	Malvaceae	Abelmoschus	Abelmoschus_esculentus	Abelmoschus_esculentus	Accepted_TPL	Trop-Asia[FOC,R3,N4]	Annual[FOC]	Foodcrop[FOC]	Alien[A1,N4]	Naturalized[N4]	Non-invasive: Recommended for exclusion[R1];Requiring further observation[R2,R3]	×	1	1	0	0
3_Angiospermae_Dicotyledoneae	Malvaceae	Abelmoschus	Abelmoschus_manihot_var._pungens	Abelmoschus_manihot_var._pungens	Accepted_TPL	Native to China[POWO,N4]	Native to China	Native to China	Native to China	Native to China	Native to China	×	0	0	0	0
3_Angiospermae_Dicotyledoneae	Malvaceae	Abelmoschus	Abelmoschus_moschatus	Abelmoschus_moschatus	Accepted_TPL	Native to China[POWO,N4,R1,R2]	Annual/Perennial[FOC]	Native to China	Native to China	Native to China	Native to China	×	0	0	0	0
3_Angiospermae_Dicotyledoneae	Malvaceae	Abutilon	Abutilon_grandifolium	Abutilon_grandifolium	Accepted_TPL	S-America[POWO,N4]	Annual[N1]	Others[N1]	Alien[N1,N4]	Naturalized[N1,N4]	Non-invasive	×	1	1	0	0
3_Angiospermae_Dicotyledoneae	Malvaceae	Abutilon	Abutilon_hulseanum	Abutilon_hulseanum	Accepted_TPL&POWO	N-America[POWO]	Perennial[N1]	Others[N1]	Alien[N1,N4]	Naturalized[N1,N4]	Non-invasive	×	1	1	0	0
3_Angiospermae_Dicotyledoneae	Malvaceae	Abutilon	Abutilon_mollicomum	Abutilon_sonorae	Accepted_CoLC&POWO	N-America[POWO,N4]	Annual[Baidu baike]	Timberuse[FOC]	Alien[N4]	Naturalized[N4]	Non-invasive	×	1	1	0	0
3_Angiospermae_Dicotyledoneae	Malvaceae	Abutilon	Abutilon_pictum	Abutilon_pictum	Accepted_TPL	S-America[N1,N4]	Shrub[FOC,N1]	Landscaping[FOC,N1]	Alien[N1,N4]	Naturalized[N1,N4]	Non-invasive	×	1	1	0	0
3_Angiospermae_Dicotyledoneae	Malvaceae	Abutilon	Abutilon_theophrasti	Abutilon_theophrasti	Accepted_TPL	Trop-Asia[N1,A2,R3,R5,N4]	Annual[FOC,N1,A2,R4,R5]	Timberuse[FOC,N1]	Alien[A2,N1,N4]	Naturalized[N1,N4]	Invasive: Local invasion[R1,R2,R3];1[R5]	Invasive[R1,R2,R3,R4,R5]	1	1	1	0
3_Angiospermae_Dicotyledoneae	Malvaceae	Althaea	Althaea_officinalis	Althaea_officinalis	Accepted_TPL	Native to China[POWO,N4,R1]	Perennial[N1,A1]	Native to China	Native to China	Native to China	Native to China	Requiring further observation[R2,R3,R10]	0	0	0	0
3_Angiospermae_Dicotyledoneae	Malvaceae	Bombax	Bombax_ceiba	Bombax_ceiba/Bombax_malabarica	Accepted_TPL	Native to China[POWO,N4,R1]	Tree[FOC,N1,N2]	Native to China	Native to China	Native to China	Native to China	Recommended for exclusion[R2]	0	0	0	0
3_Angiospermae_Dicotyledoneae	Malvaceae	Callirhoe	Callirhoe_involucrata	Callirhoe_involucrata/Anoda_cristata	Accepted_TPL	N-America[POWO,N1,N4]	Perennial[N1]	Landscaping[N1]	Alien[N1,N4]	Naturalized[N1,N4]	Non-invasive	×	1	1	0	0
3_Angiospermae_Dicotyledoneae	Malvaceae	Ceiba	Ceiba_pentandra	Ceiba_pentandra	Accepted_TPL&POWO	America[POWO]	Tree[N1]	Timberuse[N1]	Alien[N1]	Naturalized[N1]	Non-invasive	×	1	1	0	0
3_Angiospermae_Dicotyledoneae	Malvaceae	Corchorus	Corchorus_capsularis	Corchorus_capsularis	Accepted_TPL	Native to China[POWO,N4,R1,R2]	Native to China	Native to China	Native to China	Native to China	Native to China	×	0	0	0	0
3_Angiospermae_Dicotyledoneae	Malvaceae	Corchorus	Corchorus_olitorius	Corchorus_olitorius	Accepted_TPL	Trop-Asia[FOC,N1,R3,N3,N2,N4]	Annual[N1,A2,N2,N3]	Timberuse[FOC]	Alien[A2,N1,N2,N3,N4]	Naturalized[N1,N2,N3,N4]	Non-invasive: Requiring further observation[R1,R2,R3]	×	1	1	0	0
3_Angiospermae_Dicotyledoneae	Malvaceae	Corchorus	Corchorus_trilocularis	Corchorus_trilocularis_L.	Accepted_TPL&POWO	Native to China[POWO]	Annual/Perennial[N1]	Native to China	Native to China	Native to China	Native to China	×	0	0	0	0
3_Angiospermae_Dicotyledoneae	Malvaceae	Gossypium	Gossypium_arboreum	Gossypium_arboreum	Accepted_TPL	Trop-Asia[FOC,N1]	Perennial[N1]	Timberuse[FOC,N1]	Alien[N1]	Naturalized[N1]	Non-invasive	×	1	1	0	0
3_Angiospermae_Dicotyledoneae	Malvaceae	Gossypium	Gossypium_barbadense	Gossypium_barbadense/Gossypium_barbadense_var._acuminatum	Accepted_TPL&POWO	S-America[FOC,POWO,N3,N2,N4]	Shrub[FOC]	Timberuse[FLOC,N1]	Alien[N1,N2,N3,N4]	Naturalized[N1,N2,N3,N4]	Non-invasive: Cultivated[N4]	×	1	1	0	0
3_Angiospermae_Dicotyledoneae	Malvaceae	Gossypium	Gossypium_hirsutum	Gossypium_hirsutum	Accepted_TPL&POWO	America[POWO,N1]	Annual[N1]	Timberuse[N1]	Alien[N1]	Naturalized[N1]	Non-invasive	×	1	1	0	0
3_Angiospermae_Dicotyledoneae	Malvaceae	Helicteres	Helicteres_elongata	Helicteres_glabriuscula	Accepted_TPL	Trop-Asia[FOC,N1]	Annual[N1]	Foodcrop[N1]	Alien[N1]	Naturalized[N1]	Non-invasive	×	1	1	0	0
3_Angiospermae_Dicotyledoneae	Malvaceae	Herissantia	Herissantia_crispa	Herissantia_crispa/Abutilon_crispum	Accepted_TPL&POWO	America[FOC,POWO,N4,R3,A2,N3]	Perennial[FOC]	Others[N1]	Alien[A1,A2,N1,N2,N3,N4]	Naturalized[N1,N2,N3,N4]	Non-invasive: Requiring further observation[R1];Local invasion[R2,R3];2[R5]	Invasive[R2,R3,R4,R5]	1	1	0	0
3_Angiospermae_Dicotyledoneae	Malvaceae	Hibiscus	Hibiscus_asper	Hibiscus_asper	Accepted_TPL	Africa[POWO,N4]	Shrub[FOC]	Landscaping[FOC]	Alien[N4]	Naturalized[N4]	Non-invasive	×	1	1	0	0
3_Angiospermae_Dicotyledoneae	Malvaceae	Hibiscus	Hibiscus_cannabinus	Hibiscus_cannabinus	Accepted_TPL	Trop-Asia[FOC,N1]	Annual[FOC,N1]	Timberuse[FOC,N1]	Alien[A1,N1,N4]	Naturalized[N1,N4]	Non-invasive	×	1	1	0	0
3_Angiospermae_Dicotyledoneae	Malvaceae	Hibiscus	Hibiscus_moscheutos	Hibiscus_moscheutos	Accepted_TPL	N-America[FOC]	Perennial[FOC]	Landscaping[FOC]	Alien[A1]	Non-naturalized	Non-invasive	×	1	0	0	1
3_Angiospermae_Dicotyledoneae	Malvaceae	Hibiscus	Hibiscus_panduriformis	Hibiscus_panduriformis	Accepted_TPL	Trop-Asia,Africa[POWO,N4]	Shrub[FOC]	Landscaping[FOC]	Alien[N4]	Naturalized[N4]	Non-invasive	×	1	1	0	0
3_Angiospermae_Dicotyledoneae	Malvaceae	Hibiscus	Hibiscus_radiatus	Hibiscus_radiatus	Accepted_TPL	Trop-Asia[FOC,N1]	Perennial[N1]	Landscaping[FOC,N1]	Alien[N1]	Naturalized[N1]	Non-invasive	×	1	1	0	0
3_Angiospermae_Dicotyledoneae	Malvaceae	Hibiscus	Hibiscus_sabdariffa	Hibiscus_sabdariffa	Accepted_TPL&POWO	Africa[POWO]	Annual[N1]	Others[N1]	Alien[N1]	Naturalized[N1]	Non-invasive	×	1	1	0	0
3_Angiospermae_Dicotyledoneae	Malvaceae	Hibiscus	Hibiscus_trionum	Hibiscus_trionum	Accepted_TPL	Africa[FOC,N1,N2,R3,R5,R9]	Annual[FOC,N1,R4,A2,N2,R5,R6,R9]	Others[FOC,N1]	Alien[A1,A2,N1,N2,N3,N4]	Naturalized[N1,N2,N3,N4]	Invasive: General invasion[R1,R2,R3];Serious invasion[R9];2[R5]	Invasive[R1,R2,R3,R4,R5,R6,R9]	1	1	1	0
3_Angiospermae_Dicotyledoneae	Malvaceae	Malachra	Malachra_capitata	Malachra_capitata	Accepted_TPL&POWO	America[POWO,N2,N4]	Annual[Baidu baike]	Others[N1]	Alien[N1,N2,N4]	Naturalized[N1,N2,N4]	Non-invasive	×	1	1	0	0
3_Angiospermae_Dicotyledoneae	Malvaceae	Malva	Malva_cathayensis	Malva_cathayensis	Accepted_TPL	Trop-Asia[FOC,POWO,N4]	Biennial/Perennial[FOC]	Landscaping[FOC]	Alien[N4]	Naturalized[N4]	Non-invasive	×	1	1	0	0
3_Angiospermae_Dicotyledoneae	Malvaceae	Malva	Malva_neglecta	Malva_neglecta/Malva_pusilla	Accepted_TPL	Tem-Asia,Africa,Europe[POWO,N1]	Perennial[N1]	Foodcrop[N1]	Alien[N1,N4]	Naturalized[N1,N4]	Non-invasive	×	1	1	0	0
3_Angiospermae_Dicotyledoneae	Malvaceae	Malva	Malva_trimestris	Lavatera_trimestris	Accepted_CoLC&POWO	Mediterranean[FOC,POWO]	Annual[FOC]	Landscaping[FOC]	Alien[A1]	Non-naturalized	Non-invasive	×	1	0	0	1
3_Angiospermae_Dicotyledoneae	Malvaceae	Malva	Malva_verticillata	Malva_verticillata/Malva_parviflora	Accepted_TPL	Native to China[POWO,N4,R1,R2]	Biennial[FOC,N2]	Native to China	Native to China	Native to China	Native to China	×	0	0	0	0
3_Angiospermae_Dicotyledoneae	Malvaceae	Malvastrum	Malvastrum_americanum	Malvastrum_americanum/Melochia_spicata	Accepted_CoLC&POWO	America[FOC,POWO,N2,N3,R3]	Perennial[FOC]	Others[N1]	Alien[N1,N2,N3,N4]	Naturalized[N1,N2,N3,N4]	Non-invasive: Requiring further observation[R1,R2,R3]	×	1	1	0	0
3_Angiospermae_Dicotyledoneae	Malvaceae	Malvastrum	Malvastrum_coromandelianum	Malvastrum_coromandelianum	Accepted_TPL	America[FOC,N1,N2,N3,R3,R9,R10,N4]	Shrub[FOC]	Others[FOC,N1,R10]	Alien[A1,A2,N1,N2,N3,N4]	Naturalized[N1,N2,N3,N4]	Invasive: Serious invasion[R1,R2,R3,R10];2[R5];General invasion[R9]	Invasive[R1,R2,R3,R4,R5,R6,R9,R10]	1	1	1	0
3_Angiospermae_Dicotyledoneae	Malvaceae	Malvaviscus	Malvaviscus_arboreus	Hibiscus_coccineus	Accepted_TPL&POWO	N-America[FOC,POWO]	Perennial[FOC]	Landscaping[FOC]	Alien[A1]	Non-naturalized	Non-invasive	×	1	0	0	1
3_Angiospermae_Dicotyledoneae	Malvaceae	Malvaviscus	Malvaviscus_penduliflorus	Malvaviscus_penduliflorus	Accepted_TPL&POWO	America[FOC,POWO]	Shrub[N1]	Landscaping[N1]	Alien[N1]	Naturalized[N1]	Non-invasive	×	1	1	0	0
3_Angiospermae_Dicotyledoneae	Malvaceae	Melochia	Melochia_corchorifolia	Melochia_corchorifolia	Accepted_TPL	Native to China[POWO,N4]	Native to China	Native to China	Native to China	Native to China	Native to China	×	0	0	0	0
3_Angiospermae_Dicotyledoneae	Malvaceae	Modiola	Modiola_caroliniana	Modiola_caroliniana	Accepted_TPL	S-America[POWO,N4]	Perennial[N1]	Others[N1]	Alien[N1,N4]	Naturalized[N1,N4]	Non-invasive	×	1	1	0	0
3_Angiospermae_Dicotyledoneae	Malvaceae	Ochroma	Ochroma_pyramidale	Ochroma_pyramidale/Ochroma_lagopus	Accepted_CoLC&TPL	America[POWO,N3,N4]	Tree[N3]	Timberuse	Alien[N3,N4]	Naturalized[N3,N4]	Non-invasive: Cultivated[N4]	×	1	1	0	0
3_Angiospermae_Dicotyledoneae	Malvaceae	Pachira	Pachira_aquatica	Pachira_aquatica	Accepted_TPL	America[FOC,POWO,N1]	Tree[FOC,N1]	Foodcrop[FOC]	Alien[N1,N4]	Naturalized[N1,N4]	Non-invasive: Recommended for exclusion[R1,R2]	×	1	1	0	0
3_Angiospermae_Dicotyledoneae	Malvaceae	Sida	Sida_acuta	Sida_acuta	Accepted_TPL&POWO	Trop-Asia[FOC,N1]	Shrub[FOC]	Medicinal[FOC]	Alien[N1,N2,N4]	Naturalized[N1,N2,N4]	Invasive: Invasive:General invasion[R1,R2,R3]	Invasive[R1,R2,R3]	1	1	1	0
3_Angiospermae_Dicotyledoneae	Malvaceae	Sida	Sida_cordata	Sida_cordata	Accepted_TPL&POWO	Native to China[FOC,POWO]	Shrub[FOC]	Native to China	Native to China	Native to China	Native to China	×	0	0	0	0
3_Angiospermae_Dicotyledoneae	Malvaceae	Sida	Sida_linifolia	Sida_linifolia	Accepted_TPL&POWO	Africa,America[POWO]	Shrub[FOC]	Timberuse[FOC]	Alien[N4]	Naturalized[N4]	Non-invasive	×	1	1	0	0
3_Angiospermae_Dicotyledoneae	Malvaceae	Sida	Sida_rhombifolia	Sida_rhombifolia	Accepted_TPL	Native to China[POWO,N4]	Shrub[FOC]	Native to China	Native to China	Native to China	Native to China	Invasive[R4,1[R5],R6]	0	0	0	0
3_Angiospermae_Dicotyledoneae	Malvaceae	Sida	Sida_spinosa	Sida_spinosa	Accepted_TPL&POWO	Africa,America,Trop-Asia[POWO,A2,R6,N2]	Perennial[N1,A2,N2,R6]	Medicinal[FOC]	Alien[A1,A2,N1,N2,N4]	Naturalized[N1,N2,N4]	Non-invasive	Invasive[R6]	1	1	0	0
3_Angiospermae_Dicotyledoneae	Malvaceae	Sida	Sida_szechuensis	Sida_szechuensis	Accepted_TPL	Native to China[POWO,N4,R1,R2]	Shrub[FOC]	Native to China	Native to China	Native to China	Native to China	Invasive[1[R5]]	0	0	0	0
3_Angiospermae_Dicotyledoneae	Malvaceae	Sidastrum	Sidastrum_micranthum	Sidastrum_micranthum	Accepted_TPL&POWO	S-America[POWO,N4]	Annual[Baidu baike]	Medicinal	Alien[N4]	Naturalized[N4]	Non-invasive	×	1	1	0	0
3_Angiospermae_Dicotyledoneae	Malvaceae	Sphaeralcea	Sphaeralcea_incana	Sphaeralcea_incana	Accepted_TPL&CoLC&POWO	N-America[POWO,N4]	Annual[Baidu baike]	Others	Alien[N4]	Naturalized[N4]	Non-invasive	×	1	1	0	0
3_Angiospermae_Dicotyledoneae	Malvaceae	Triumfetta	Triumfetta_rhomboidea	Triumfetta_rhomboidea	Accepted_TPL	Native to China[FOC,POWO]	Native to China	Native to China	Native to China	Native to China	Native to China	×	0	0	0	0
3_Angiospermae_Dicotyledoneae	Malvaceae	Urena	Urena_lobata	Urena_lobata	Accepted_TPL	Native to China[POWO,N4,R1,R2]	Perennial[N2]	Native to China	Native to China	Native to China	Native to China	×	0	0	0	0
3_Angiospermae_Dicotyledoneae	Malvaceae	Urena	Urena_procumbens	Urena_procumbens	Accepted_TPL	Native to China[POWO,N4]	Shrub[FOC]	Native to China	Native to China	Native to China	Native to China	×	0	0	0	0
3_Angiospermae_Dicotyledoneae	Malvaceae	Waltheria	Waltheria_indica	Waltheria_indica/Waltheria_indica_var._americana	Accepted_CoLC&TPL	America[FOC,POWO,N2,R6,A2]	Shrub[FOC]	Others[N1]	Alien[A1,A2,N1,N2,N4]	Naturalized[N1,N2,N4]	Invasive: Local invasion[R1];Serious invasion[R2,R3];1[R5];General invasion[R9]	Invasive[R1,R2,R3,R4,R5,R6,R9]	1	1	1	0
3_Angiospermae_Dicotyledoneae	Martyniaceae	Martynia	Martynia_annua	Martynia_annua	Accepted_TPL&POWO	America[POWO,A2,R6,N2,N3,N4]	Perennial[N1,R4,A2,R5,R6,N2]	Others[N1]	Alien[A1,A2,N1,N2,N3,N4]	Naturalized[N1,N2,N3,N4]	Non-invasive: Requiring further observation[R1,R2,R3];1[R5]	Invasive[R4,R5,R6]	1	1	0	0
3_Angiospermae_Dicotyledoneae	Mayacaceae	Mayaca	Mayaca_fluviatilis	Mayaca_fluviatilis/Mayaca_madida	Accepted_TPL&POWO	America[POWO,A3]	Annual[Baidu baike]	Landscaping[A3]	Alien[A3]	Non-naturalized	Non-invasive: Beneficial alien species-Landscapeing[A3]	×	1	0	0	1
3_Angiospermae_Dicotyledoneae	Mayacaceae	Mayaca	Mayaca_sellowiana	Mayaca_sellowiana	Accepted_CoLC&TPL	America[POWO,A3]	Annual[Baidu baike]	Landscaping[A3]	Alien[A3]	Non-naturalized	Non-invasive: Beneficial alien species-Landscapeing[A3]	×	1	0	0	1
3_Angiospermae_Dicotyledoneae	Mazaceae	Dodartia	Dodartia_orientalis	Dodartia_orientalis	Accepted_TPL	Native to China[POWO,N4,R1,R2]	Perennial[FOC]	Native to China	Native to China	Native to China	Native to China	×	0	0	0	0
3_Angiospermae_Dicotyledoneae	Melastomataceae	Clidemia	Clidemia_hirta	Clidemia_hirta	Accepted_TPLCCC	America[POWO,N4,R3]	Shrub[N1,N2]	Others[N1]	Alien[N1,N2,N4]	Naturalized[N1,N2,N4]	Non-invasive: Requiring further observation[R1,R2,R3]	×	1	1	0	0
3_Angiospermae_Dicotyledoneae	Melastomataceae	Melastoma	Melastoma_malabathricum	Melastoma_malabathricum	Accepted_TPL	Native to China[POWO,N4,R1,R2]	Shrub[FOC]	Native to China	Native to China	Native to China	Native to China	×	0	0	0	0
3_Angiospermae_Dicotyledoneae	Meliaceae	Melia	Melia_azedarach	Melia_azedarach	Accepted_TPL	Native to China[POWO,N4]	Native to China	Native to China	Native to China	Native to China	Native to China	×	0	0	0	0
3_Angiospermae_Dicotyledoneae	Meliaceae	Swietenia	Swietenia_macrophylla	Swietenia_macrophylla	Accepted_TPL&POWO	America[POWO,N4]	Tree[N1]	Landscaping[N1]	Alien[N1,N4]	Naturalized[N1,N4]	Non-invasive	×	1	1	0	0
3_Angiospermae_Dicotyledoneae	Meliaceae	Swietenia	Swietenia_mahagoni	Swietenia_mahagoni	Accepted_TPL&POWO	N-America[POWO]	Tree[N1]	Timberuse[N1]	Alien[N1,N4]	Naturalized[N1,N4]	Non-invasive	×	1	1	0	0
3_Angiospermae_Dicotyledoneae	Menyanthaceae	Nymphoides	Nymphoides_aquatica	Nymphoides_aquatica	Accepted_TPL&POWO	N-America[POWO,A3]	Perennial[FOC]	Landscaping[A3]	Alien[A3]	Non-naturalized	Non-invasive: Beneficial alien species-Landscapeing[A3]	×	1	0	0	1
3_Angiospermae_Dicotyledoneae	Menyanthaceae	Nymphoides	Nymphoides_coreana	Nymphoides_coreana	Accepted_TPL	Native to China[FOC,POWO]	Native to China	Native to China	Native to China	Native to China	Native to China	Beneficial alien species-Landscapeing[A3]	0	0	0	0
3_Angiospermae_Dicotyledoneae	Molluginaceae	Mollugo	Mollugo_nudicaulis	Mollugo_nudicaulis	Accepted_TPL	Native to China[FOC,POWO]	Native to China	Native to China	Native to China	Native to China	Native to China	×	0	0	0	0
3_Angiospermae_Dicotyledoneae	Molluginaceae	Mollugo	Mollugo_stricta	Mollugo_stricta	Accepted_TPL	Native to China[POWO,N4]	Native to China	Native to China	Native to China	Native to China	Native to China	×	0	0	0	0
3_Angiospermae_Dicotyledoneae	Molluginaceae	Mollugo	Mollugo_verticillata	Mollugo_verticillata_L.	Accepted_TPLPP	America[POWO,N1,N2,N4]	Annual[FOC]	Others[N1]	Alien[N1,N2,N4]	Naturalized[N1,N2,N4]	Non-invasive	×	1	1	0	0
3_Angiospermae_Dicotyledoneae	Moraceae	Broussonetia	Broussonetia_papyrifera	Broussonetia_papyrifera	Accepted_TPL	Native to China[POWO,N4]	Native to China	Native to China	Native to China	Native to China	Native to China	×	0	0	0	0
3_Angiospermae_Dicotyledoneae	Moraceae	Ficus	Ficus_carica	Ficus_carica	Accepted_TPL&POWO	Mediterranean[POWO,N1,N4]	Shrub[N1]	Foodcrop[N1]	Alien[N1,N4]	Naturalized[N1,N4]	Non-invasive: Cultivated[N4]	×	1	1	0	0
3_Angiospermae_Dicotyledoneae	Moraceae	Ficus	Ficus_elastica	Ficus_elastica	Accepted_TPL	Trop-Asia[FOC,N1]	Tree[N1]	Landscaping[FOC,N1]	Alien[N1]	Naturalized[N1]	Non-invasive	×	1	1	0	0
3_Angiospermae_Dicotyledoneae	Moraceae	Ficus	Ficus_religiosa	Ficus_religiosa	Accepted_TPL	Trop-Asia[N1,N4]	Tree[N1]	Landscaping[N1]	Alien[N1,N4]	Naturalized[N1,N4]	Non-invasive	×	1	1	0	0
3_Angiospermae_Dicotyledoneae	Moraceae	Morus	Morus_alba	Morus_alba	Accepted_TPL	Native to China[POWO,N4]	Native to China	Native to China	Native to China	Native to China	Native to China	×	0	0	0	0
3_Angiospermae_Dicotyledoneae	Moringaceae	Moringa	Moringa_oleifera	Moringa_oleifera	Accepted_TPL	Trop-Asia[FOC,N1,N2,N3,N4]	Tree[N1,N2,N3]	Landscaping[FOC,N1]	Alien[N1,N2,N3,N4]	Naturalized[N1,N2,N3,N4]	Non-invasive	×	1	1	0	0
3_Angiospermae_Dicotyledoneae	Muntingiaceae	Muntingia	Muntingia_calabura	Muntingia_calabura	Accepted_TPL&POWO	America[POWO,N2,N4]	Tree[N2,N1]	Landscaping[N1]	Alien[N1,N2,N4]	Naturalized[N1,N2,N4]	Non-invasive	×	1	1	0	0
3_Angiospermae_Dicotyledoneae	Musaceae	Musa	Musa_basjoo	Musa_basjoo	Accepted_TPL	Native to China[POWO,N4]	Perennial[FOC,N1,N2,N3]	Native to China	Native to China	Native to China	Native to China	×	0	0	0	0
3_Angiospermae_Dicotyledoneae	Myrtaceae	Corymbia	Corymbia_citriodora	Corymbia_citriodora	Accepted_TPL	Oceania[POWO,N1]	Tree[N1]	Landscaping[N1]	Alien[N1]	Naturalized[N1]	Non-invasive	×	1	1	0	0
3_Angiospermae_Dicotyledoneae	Myrtaceae	Eucalyptus	Eucalyptus_camaldulensis	Eucalyptus_camaldulensis	Accepted_TPL	Oceania[FOC,N1]	Tree[FOC,N1]	Landscaping[FOC,N1]	Alien[N1]	Naturalized[N1]	Non-invasive	×	1	1	0	0
3_Angiospermae_Dicotyledoneae	Myrtaceae	Eucalyptus	Eucalyptus_camaldulensis_subsp._obtusa	Eucalyptus_camaldulensis_subsp._obtusa	Accepted_TPL	Oceania[FOC,N1]	Tree[FOC,N1]	Landscaping[FOC,N1]	Alien[N1]	Naturalized[N1]	Non-invasive	×	1	1	0	0
3_Angiospermae_Dicotyledoneae	Myrtaceae	Eucalyptus	Eucalyptus_crebra	Eucalyptus_crebra	Accepted_TPL	Oceania[FOC,N1]	Tree[FOC,N1]	Landscaping[FOC,N1]	Alien[N1]	Naturalized[N1]	Non-invasive	×	1	1	0	0
3_Angiospermae_Dicotyledoneae	Myrtaceae	Eucalyptus	Eucalyptus_exserta	Eucalyptus_exserta	Accepted_TPL	Oceania[FOC,N1,R3,N4]	Tree[FOC,N1]	Landscaping[FOC,N1]	Alien[N1,N4]	Naturalized[N1,N4]	Non-invasive: Requiring further observation[R1,R2,R3]	×	1	1	0	0
3_Angiospermae_Dicotyledoneae	Myrtaceae	Eucalyptus	Eucalyptus_globulus	Eucalyptus_globulus/Eucalyptus_globula	Accepted_TPL	Oceania[FOC,N1,R3,N4]	Tree[FOC,N1]	Landscaping[FOC,N1]	Alien[N1,N4]	Naturalized[N1,N4]	Non-invasive: Requiring further observation[R1,R2,R3]	×	1	1	0	0
3_Angiospermae_Dicotyledoneae	Myrtaceae	Eucalyptus	Eucalyptus_globulus_subsp._maidenii	Eucalyptus_globulus_subsp._maidenii/Eucalyptus_maidenii	Accepted_TPL	Oceania[FOC,N1,N2,R3,N4]	Tree[FOC,N1,N2]	Landscaping[FOC,N1]	Alien[N1,N2,N4]	Naturalized[N1,N2,N4]	Non-invasive: Requiring further observation[R1,R2,R3]	×	1	1	0	0
3_Angiospermae_Dicotyledoneae	Myrtaceae	Eucalyptus	Eucalyptus_kirtoniana	Eucalyptus_×_kirtoniana	Accepted_TPL	Oceania[FOC,N1]	Tree[FOC,N1]	Landscaping[FOC,N1]	Alien[N1]	Naturalized[N1]	Non-invasive	×	1	1	0	0
3_Angiospermae_Dicotyledoneae	Myrtaceae	Eucalyptus	Eucalyptus_polyanthemos	Eucalyptus_polyanthemos	Accepted_TPL	Oceania[FOC,N1]	Tree[FOC,N1]	Landscaping[FOC,N1]	Alien[N1]	Naturalized[N1]	Non-invasive	×	1	1	0	0
3_Angiospermae_Dicotyledoneae	Myrtaceae	Eucalyptus	Eucalyptus_robusta	Eucalyptus_robusta	Accepted_TPL	Oceania[FOC,N1,R3,N2,N4,R5]	Tree[FOC,N1,N2,R5]	Landscaping[FOC,N1]	Alien[N1,N2,N4]	Naturalized[N1,N2,N4]	Non-invasive: Requiring further observation[R1,R2,R3];1[R5]	Invasive[R5]	1	1	0	0
3_Angiospermae_Dicotyledoneae	Myrtaceae	Lophostemon	Lophostemon_confertus	Lophostemon_confertus	Accepted_TPL	Oceania[POWO,N1]	Tree[N1]	Landscaping[N1]	Alien[N1]	Naturalized[N1]	Non-invasive	×	1	1	0	0
3_Angiospermae_Dicotyledoneae	Myrtaceae	Melaleuca	Melaleuca_quinquenervia	Melaleuca_quinquenervia	Accepted_TPL	Oceania,Pacific Islands[POWO]	Tree[N1]	Landscaping[N1]	Alien[N1]	Naturalized[N1]	Non-invasive	×	1	1	0	0
3_Angiospermae_Dicotyledoneae	Myrtaceae	Musa	Musa_balbisiana	Musa_balbisiana	Accepted_TPL	Native to China[POWO,N4]	Native to China	Native to China	Native to China	Native to China	Native to China	×	0	0	0	0
3_Angiospermae_Dicotyledoneae	Myrtaceae	Psidium	Psidium_guajava	Psidium_guajava	Accepted_TPL	S-America[FOC,N1,N3]	Tree[FOC]	Foodcrop[FOC,N1,N3]	Alien[A2,N1,N2,N3,N4]	Naturalized[N1,N2,N3,N4]	Non-invasive: Requiring further observation[R1,R2,R3];3[R5]	Invasive[R4,R5]	1	1	0	0
3_Angiospermae_Dicotyledoneae	Myrtaceae	Syzygium	Syzygium_jambos	Syzygium_jambos	Accepted_TPL&POWO	Native to China[POWO]	Tree[N1,N2,N3]	Native to China	Native to China	Native to China	Native to China	Recommended for exclusion[R1,R2]	0	0	0	0
3_Angiospermae_Dicotyledoneae	Myrtaceae	Syzygium	Syzygium_malaccense	Syzygium_malaccense	Accepted_TPL	Trop-Asia[FOC,N4]	Tree[FOC]	Foodcrop[FOC]	Alien[N4]	Naturalized[N4]	Non-invasive	×	1	1	0	0
3_Angiospermae_Dicotyledoneae	Nelumbonaceae	Nelumbo	Nelumbo_lutea	Nelumbo_lutea/Nelumbo_pentapetala	Accepted_TPL&POWO	America[POWO,R8]	Perennial[FOC]	Landscaping[A3,R8]	Alien[A3]	Naturalized[R8]	Non-invasive: Undetermined alien species[A3]	Invasive[R8]	1	1	0	0
3_Angiospermae_Dicotyledoneae	Nelumbonaceae	Nelumbo	Nelumbo_nucifera	Nelumbo_nucifera	Accepted_TPL	Native to China[POWO,N4]	Native to China	Native to China	Native to China	Native to China	Native to China	×	0	0	0	0
3_Angiospermae_Dicotyledoneae	Nyctaginaceae	Boerhavia	Boerhavia_coccinea	Boerhavia_coccinea	Accepted_TPLPP	America[POWO,N4]	Annual[N1]	Others[N1]	Alien[N1,N4]	Naturalized[N1,N4]	Non-invasive	×	1	1	0	0
3_Angiospermae_Dicotyledoneae	Nyctaginaceae	Boerhavia	Boerhavia_erecta	Boerhavia_erecta	Accepted_TPL	Native to China[FOC,N4]	Annual[N1,N2]	Native to China	Native to China	Native to China	Native to China	×	0	0	0	0
3_Angiospermae_Dicotyledoneae	Nyctaginaceae	Bougainvillea	Bougainvillea_glabra	Bougainvillea_glabra	Accepted_TPL	S-America[FOC,N1,R3,N2,N3,N4]	Shrub[N1,N2]	Landscaping[FOC,N1]	Alien[N1,N2,N3,N4]	Naturalized[N1,N2,N3,N4]	Non-invasive: Recommended for exclusion[R1];Requiring further observation[R2,R3]	×	1	1	0	0
3_Angiospermae_Dicotyledoneae	Nyctaginaceae	Bougainvillea	Bougainvillea_spectabilis	Bougainvillea_spectabilis	Accepted_TPL	S-America[POWO,N1,R5,R3,N2,N4]	Shrub[FOC]	Landscaping[FOC,N1]	Alien[N1,N2,N4]	Naturalized[N1,N2,N4]	Non-invasive: Recommended for exclusion[R1];Requiring further observation[R2,R3];1[R5]	Invasive[R5]	1	1	0	0
3_Angiospermae_Dicotyledoneae	Nyctaginaceae	Mirabilis	Mirabilis_jalapa	Mirabilis_jalapa	Accepted_TPL&POWO	N-America[POWO,N1]	Annual[FOC]	Landscaping[FOC,N1]	Alien[A1,A2,N1,N2,N3,N4]	Naturalized[N1,N2,N3,N4]	Invasive: General invasion[R1];Serious invasion[R2,R3,R10];2[R5];Serious invasion[R9]	Invasive[R1,R2,R3,R4,R5,R6,R9,R10]	1	1	1	0
3_Angiospermae_Dicotyledoneae	Nyctaginaceae	Oxybaphus	Oxybaphus_nyctagineus	Mirabilis_nyctaginea/Oxybaphus_nyctagineus	Accepted_TPL	N-America[POWO,N1,R3]	Annual[N1,A2]	Others[N1]	Alien[A2,N1,N4]	Naturalized[N1,N4]	Non-invasive: Recommended for exclusion[R1];Requiring further observation[R2,R3,R10]	×	1	1	0	0
3_Angiospermae_Dicotyledoneae	Nymphaeaceae	Barclaya	Barclaya_kunstleri	Hydrostemma_kunstleri	Accepted_TPL	Trop-Asia,Oceania[POWO]	Annual[Baidu baike]	Landscaping[A3]	Alien[A3]	Non-naturalized	Non-invasive: Beneficial alien species-Landscapeing[A3]	×	1	0	0	1
3_Angiospermae_Dicotyledoneae	Nymphaeaceae	Barclaya	Barclaya_longifolia	Barclaya_longifolia	Accepted_TPL	Trop-Asia[POWO,A3,R8]	Perennial[FOC]	Landscaping[A3,R8]	Alien[A3,R8]	Naturalized[R8]	Non-invasive: Beneficial alien species-Landscapeing[A3]	Invasive[R8]	1	1	0	0
3_Angiospermae_Dicotyledoneae	Nymphaeaceae	Barclaya	Barclaya_motleyi	Barclaya_motleyi	Accepted_TPL	Trop-Asia,Oceania[POWO]	Perennial[FOC]	Landscaping[A3]	Alien[A3]	Non-naturalized	Non-invasive: Beneficial alien species-Landscapeing[A3]	×	1	0	0	1
3_Angiospermae_Dicotyledoneae	Nymphaeaceae	Nuphar	Nuphar_japonicum	Nuphar_japonica	Accepted_CoLC	Tem-Asia[A3,R8,N4]	Perennial[N1]	Landscaping[N1,A3,R8]	Alien[A3,N1,N4,R8]	Naturalized[N1,N4]	Non-invasive: Undetermined alien species[A3]	Invasive[R8]	1	1	0	0
3_Angiospermae_Dicotyledoneae	Nymphaeaceae	Nuphar	Nuphar_lutea	Nuphar_lutea	Accepted_TPL&POWO	Native to China[POWO]	Perennial[FOC]	Native to China	Native to China	Native to China	Native to China	Undetermined alien species[A3]	0	0	0	0
3_Angiospermae_Dicotyledoneae	Nymphaeaceae	Nuphar	Nuphar_sagittifolia	Nuphar_sagittifolia	Accepted_TPL	N-America[A3,R8]	Perennial[FOC]	Landscaping[A3,R8]	Alien[A3]	Naturalized[R8]	Non-invasive: Undetermined alien species[A3]	Invasive[R8]	1	1	0	0
3_Angiospermae_Dicotyledoneae	Nymphaeaceae	Nymphaea	Nymphaea_alba	Nymphaea_alba	Accepted_TPL&POWO	Tem-Asia,Africa,Europe[POWO,N4,N2,R6]	Perennial[FOC]	Landscaping[FOC,N1,A3,R8]	Alien[A3,N1,N2,N4]	Naturalized[N1,N2,N4]	Non-invasive: Undetermined alien species[A3];1[R5]	Invasive[R4,R5,R6,R8]	1	1	0	0
3_Angiospermae_Dicotyledoneae	Nymphaeaceae	Nymphaea	Nymphaea_ampla	Nymphaea_ampla	Accepted_TPL&POWO	America[POWO,A3]	Perennial[FOC]	Landscaping[FOC,A3]	Alien[A3]	Non-naturalized	Non-invasive: Undetermined alien species[A3]	×	1	0	0	1
3_Angiospermae_Dicotyledoneae	Nymphaeaceae	Nymphaea	Nymphaea_capensis	Nymphaea_capensis	Accepted_TPL	Africa[N1,A3,R8,N2,N4]	Perennial[FOC,N1,N2]	Landscaping[FOC,N1,A3,R8]	Alien[A3,N1,N2,N4,R8]	Naturalized[N1,N2,N4]	Non-invasive: Undetermined alien species[A3]	Invasive[R8]	1	1	0	0
3_Angiospermae_Dicotyledoneae	Nymphaeaceae	Nymphaea	Nymphaea_elegans	Nymphaea_elegans	Accepted_TPL&POWO	N-America[POWO,A3]	Perennial[FOC]	Landscaping[FOC,A3]	Alien[A3]	Non-naturalized	Non-invasive: Undetermined alien species[A3]	×	1	0	0	1
3_Angiospermae_Dicotyledoneae	Nymphaeaceae	Nymphaea	Nymphaea_gigantea	Nymphaea_gigantea	Accepted_CoLC	Oceania[POWO,A3]	Perennial[FOC]	Landscaping[FOC,A3]	Alien[A3]	Non-naturalized	Non-invasive: Undetermined alien species[A3]	×	1	0	0	1
3_Angiospermae_Dicotyledoneae	Nymphaeaceae	Nymphaea	Nymphaea_glandulifera	Nymphaea_glandulifera	Accepted_TPL&POWO	America[POWO,A3]	Perennial[FOC]	Landscaping[FOC,A3]	Alien[A3]	Non-naturalized	Non-invasive: Undetermined alien species[A3]	×	1	0	0	1
3_Angiospermae_Dicotyledoneae	Nymphaeaceae	Nymphaea	Nymphaea_gracilis	Nymphaea_gracilis	Accepted_TPL	N-America[POWO]	Perennial[FOC]	Landscaping[FOC,A3]	Alien[A3]	Non-naturalized	Non-invasive: Undetermined alien species[A3]	×	1	0	0	1
3_Angiospermae_Dicotyledoneae	Nymphaeaceae	Nymphaea	Nymphaea_lotus	Nymphaea_lotus/Nymphaea_zenkeri	Accepted_TPLPP	Africa[POWO,A3]	Perennial[FOC,N1]	Landscaping[FOC,A3]	Alien[A3,N1,N4]	Naturalized[N1,N4]	Non-invasive: Undetermined alien species[A3]	×	1	1	0	0
3_Angiospermae_Dicotyledoneae	Nymphaeaceae	Nymphaea	Nymphaea_mexicana	Nymphaea_mexicana/Nymphaea_flava	Accepted_TPL&POWO	N-America[POWO,A3]	Perennial[FOC]	Landscaping[FOC,A3,R8]	Alien[A3]	Naturalized[R8]	Non-invasive: Undetermined alien species[A3]	Invasive[R8]	1	1	0	0
3_Angiospermae_Dicotyledoneae	Nymphaeaceae	Nymphaea	Nymphaea_micrantha	Nymphaea_micrantha	Accepted_TPL	Africa[POWO,A3]	Perennial[FOC]	Landscaping[FOC,A3]	Alien[A3]	Non-naturalized	Non-invasive: Undetermined alien species[A3]	×	1	0	0	1
3_Angiospermae_Dicotyledoneae	Nymphaeaceae	Nymphaea	Nymphaea_nouchali	Nymphaea_nouchali/Nymphaea_colorata	Accepted_TPL	Native to China[FOC,POWO]	Perennial[FOC]	Native to China	Native to China	Native to China	Native to China	Undetermined alien species[A3]	0	0	0	0
3_Angiospermae_Dicotyledoneae	Nymphaeaceae	Nymphaea	Nymphaea_nouchali_var._caerulea	Nymphaea_coerulea	Accepted_TPL	Africa[POWO,A3]	Perennial[FOC]	Landscaping[FOC,A3]	Alien[A3]	Non-naturalized	Non-invasive: Undetermined alien species[A3]	×	1	0	0	1
3_Angiospermae_Dicotyledoneae	Nymphaeaceae	Nymphaea	Nymphaea_odorata	Nymphaea_odorata	Accepted_TPL&POWO	N-America[POWO,A3]	Perennial[FOC]	Landscaping[FOC,A3]	Alien[A3]	Non-naturalized	Non-invasive: Undetermined alien species[A3]	×	1	0	0	1
3_Angiospermae_Dicotyledoneae	Nymphaeaceae	Nymphaea	Nymphaea_rubra	Nymphaea_rubra	Accepted_TPL	Trop-Asia[A3,R8,N4]	Perennial[FOC,N1]	Landscaping[FOC,A3,N1,R8]	Alien[A3,N1,N4,R8]	Naturalized[N1,N4]	Non-invasive: Undetermined alien species[A3]	Invasive[R8]	1	1	0	0
3_Angiospermae_Dicotyledoneae	Nymphaeaceae	Nymphaea	Nymphaea_tetragona	Nymphaea_tetragona/Nymphaea_pygmaea	Accepted_CoLC&TPL	Native to China[FOC,POWO]	Perennial[FOC]	Native to China	Native to China	Native to China	Native to China	Undetermined alien species[A3]	0	0	0	0
3_Angiospermae_Dicotyledoneae	Nymphaeaceae	Victoria	Victoria_amazonica	Victoria_amazonica	Accepted_TPL	S-America[POWO,A3,R8]	Perennial[FOC]	Landscaping[A3,R8]	Alien[A3]	Naturalized[R8]	Non-invasive: Undetermined alien species[A3]	Invasive[R8]	1	1	0	0
3_Angiospermae_Dicotyledoneae	Nymphaeaceae	Victoria	Victoria_cruziana	Victoria_cruziana	Accepted_TPL	S-America[POWO,A3,R8]	Perennial[FOC]	Landscaping[A3,R8]	Alien[A3]	Naturalized[R8]	Non-invasive: Undetermined alien species[A3]	Invasive[R8]	1	1	0	0
3_Angiospermae_Dicotyledoneae	Oleaceae	Fraxinus	Fraxinus_americana	Fraxinus_americana	Accepted_TPL	N-America[N1,N4]	Tree[N1]	Landscaping[N1]	Alien[N1,N4]	Naturalized[N1,N4]	Non-invasive: Recommended for exclusion[R1,R2];Cultivated[N4]	×	1	1	0	0
3_Angiospermae_Dicotyledoneae	Oleaceae	Fraxinus	Fraxinus_pennsylvanica	Fraxinus_pennsylvanica	Accepted_TPL	N-America[POWO,N1]	Tree[N1]	Timberuse[N1]	Alien[N1]	Naturalized[N1]	Non-invasive	×	1	1	0	0
3_Angiospermae_Dicotyledoneae	Oleaceae	Jasminum	Jasminum_grandiflorum	Jasminum_grandiflorum	Accepted_TPL&POWO	Arabia[FOC,N4]	Shrub[FOC]	Landscaping[FOC]	Alien[N4]	Naturalized[N4]	Non-invasive	×	1	1	0	0
3_Angiospermae_Dicotyledoneae	Oleaceae	Jasminum	Jasminum_sambac	Jasminum_sambac	Accepted_TPL	Trop-Asia[FOC,N1,N2,N3,N4]	Shrub[FOC]	Timberuse[FOC,N1]	Alien[N1,N2,N3,N4]	Naturalized[N1,N2,N3,N4]	Non-invasive: Cultivated[N4]	×	1	1	0	0
3_Angiospermae_Dicotyledoneae	Oleaceae	Ligustrum	Ligustrum_japonicum	Ligustrum_japonicum	Accepted_TPL	Tem-Asia[FOC,N1]	Shrub[N1]	Landscaping[N1]	Alien[N1]	Naturalized[N1]	Non-invasive	×	1	1	0	0
3_Angiospermae_Dicotyledoneae	Oleaceae	Ligustrum	Ligustrum_obtusifolium_subsp._microphyllum	Ligustrum_obtusifolium_subsp._microphyllum	Accepted_TPL	Native to China[POWO,N4]	Shrub[FOC,N1,N2,N3]	Native to China	Native to China	Native to China	Native to China	×	0	0	0	0
3_Angiospermae_Dicotyledoneae	Oleaceae	Olea	Olea_europaea	Olea_europaea	Accepted_TPL&POWO	Tem-Asia[FOC]	Tree[FOC,N1]	Foodcrop[FOC,N1]	Alien[N1]	Naturalized[N1]	Non-invasive	×	1	1	0	0
3_Angiospermae_Dicotyledoneae	Oleaceae	Syringa	Syringa_vulgaris	Syringa_vulgaris	Accepted_TPL	Europe[FOC,N1]	Shrub[FOC,N1]	Landscaping[FOC,N1]	Alien[N1]	Naturalized[N1]	Non-invasive	×	1	1	0	0
3_Angiospermae_Dicotyledoneae	Onagraceae	Clarkia	Clarkia_amoena	Clarkia_amoena	Accepted_TPL&POWO	N-America[FOC,POWO]	Annual[FOC]	Landscaping	Alien[A1]	Non-naturalized	Non-invasive	×	1	0	0	1
3_Angiospermae_Dicotyledoneae	Onagraceae	Clarkia	Clarkia_pulchella	Clarkia_pulchella	Accepted_TPL	N-America[FOC,N1,N2,N3,R3,N4]	Annual[FOC,N1,N2,N3]	Landscaping[N1,N3]	Alien[A1,N1,N2,N3,N4]	Naturalized[N1,N2,N3,N4]	Non-invasive: Requiring further observation[R1,R2,R3]	×	1	1	0	0
3_Angiospermae_Dicotyledoneae	Onagraceae	Clarkia	Clarkia_unguiculata	Clarkia_unguiculata	Accepted_TPL&POWO	N-America[POWO]	Annual[Baidu baike]	Landscaping	Alien[A1]	Non-naturalized	Non-invasive	×	1	0	0	1
3_Angiospermae_Dicotyledoneae	Onagraceae	Fuchsia	Fuchsia_hybrida	Fuchsia_hybrida/Fuchsia_×_hybrida	Accepted_TPL	Artificial[FOC,N1,R3]	Perennial[N1]	Landscaping[N1]	Alien[N1,N4]	Naturalized[N1,N4]	Non-invasive: Recommended for exclusion[R1];Requiring further observation[R2,R3]	×	1	1	0	0
3_Angiospermae_Dicotyledoneae	Onagraceae	Gaura	Gaura_biennis	Gaura_biennis	Accepted_TPL	N-America[FOC,N1,N2,N3,N4]	Annual/Biennial[FOC,N1,N2,N3]	Landscaping[N1]	Alien[N1,N2,N3,N4]	Naturalized[N1,N2,N3,N4]	Non-invasive	×	1	1	0	0
3_Angiospermae_Dicotyledoneae	Onagraceae	Gaura	Gaura_lindheimeri	Gaura_lindheimeri	Accepted_TPL	N-America[FOC,N1,N2,N3,R3,N4]	Perennial[FOC,N1,N2,N3]	Landscaping[N1]	Alien[A1,N1,N2,N3,N4]	Naturalized[N1,N2,N3,N4]	Non-invasive: Recommended for exclusion[R1];Requiring further observation[R2,R3]	×	1	1	0	0
3_Angiospermae_Dicotyledoneae	Onagraceae	Gaura	Gaura_mollis	Gaura_parviflora/Gaura_mollis	Accepted_TPL	N-America[N1,R3,A2,N2,R5,N2,N3,N4]	Annual[FOC]	Landscaping[N1]	Alien[A1,A2,N1,N2,N3,N4]	Naturalized[N1,N2,N3,N4]	Invasive: Serious invasion[R1,R2,R3];2[R5]	Invasive[R1,R2,R3,R4,R5]	1	1	1	0
3_Angiospermae_Dicotyledoneae	Onagraceae	Ludwigia	Ludwigia_arcuata	Ludwigia_arcuata	Accepted_TPL&POWO	N-America[POWO,A3]	Annual[Baidu baike]	Landscaping[A3]	Alien[A3]	Non-naturalized	Non-invasive: Beneficial alien species-Landscapeing[A3]	×	1	0	0	1
3_Angiospermae_Dicotyledoneae	Onagraceae	Ludwigia	Ludwigia_decurrens	Ludwigia_decurrens	Accepted_TPL&POWO	America[POWO,N4,A3]	Annual/Perennial[N1]	Landscaping[N1,A3]	Alien[A3,N1,N4]	Naturalized[N1,N4]	Non-invasive: Beneficial alien species-Landscapeing[A3]	×	1	1	0	0
3_Angiospermae_Dicotyledoneae	Onagraceae	Ludwigia	Ludwigia_epilobioides	Ludwigia_epilobioides	Accepted_TPL	Native to China[FOC,POWO]	Native to China	Native to China	Native to China	Native to China	Native to China	Beneficial alien species-Landscapeing[A3]	0	0	0	0
3_Angiospermae_Dicotyledoneae	Onagraceae	Ludwigia	Ludwigia_erecta	Ludwigia_erecta	Accepted_TPL&POWO	America[POWO]	Annual[X09]	Others	Alien[N4]	Naturalized[N4]	Non-invasive	×	1	1	0	0
3_Angiospermae_Dicotyledoneae	Onagraceae	Ludwigia	Ludwigia_glandulosa	Ludwigia_glandulosa	Accepted_TPL	N-America[POWO,A3,N4]	Annual[Baidu baike]	Landscaping[A3]	Alien[A3,N4]	Naturalized[N4]	Non-invasive: Beneficial alien species-Landscapeing[A3]	×	1	1	0	0
3_Angiospermae_Dicotyledoneae	Onagraceae	Ludwigia	Ludwigia_grandiflora	Ludwigia_grandiflora	Accepted_TPL&POWO	America[POWO,A3]	Annual[Baidu baike]	Landscaping[A3]	Alien[A3]	Non-naturalized	Non-invasive: Beneficial alien species-Landscapeing[A3]	×	1	0	0	1
3_Angiospermae_Dicotyledoneae	Onagraceae	Ludwigia	Ludwigia_helminthorrhiza	Ludwigia_helminthorrhiza	Accepted_TPL&POWO	America[POWO,A3]	Annual[Baidu baike]	Landscaping[A3]	Alien[A3]	Non-naturalized	Non-invasive: Beneficial alien species-Landscapeing[A3]	×	1	0	0	1
3_Angiospermae_Dicotyledoneae	Onagraceae	Ludwigia	Ludwigia_hyssopifolia	Ludwigia_hyssopifolia	Accepted_TPL	Native to China[FOC,N4,R1,R2]	Annual[FOC,A2,N1]	Native to China	Native to China	Native to China	Native to China	General invasion[R2,R3];Beneficial alien species-Landscapeing[A3];R8	0	0	0	0
3_Angiospermae_Dicotyledoneae	Onagraceae	Ludwigia	Ludwigia_inclinata	Ludwigia_inclinata	Accepted_TPL&POWO	America[POWO,A3]	Annual[Baidu baike]	Landscaping[A3]	Alien[A3]	Non-naturalized	Non-invasive: Beneficial alien species-Landscapeing[A3]	×	1	0	0	1
3_Angiospermae_Dicotyledoneae	Onagraceae	Ludwigia	Ludwigia_leptocarpa	Ludwigia_leptocarpa	Accepted_TPL&POWO	Africa,America[POWO]	Annual/Perennial[N1]	Others[N1]	Alien[N1,N4]	Naturalized[N1,N4]	Non-invasive: Requiring further observation[R1]	×	1	1	0	0
3_Angiospermae_Dicotyledoneae	Onagraceae	Ludwigia	Ludwigia_octovalvis	Ludwigia_octovalvis/Ludwigia_perennis	Accepted_TPL	Native to China[N4,R1,R2]	Perennial[FOC,A2]	Native to China	Native to China	Native to China	Native to China	Beneficial alien species-Landscapeing[A3]	0	0	0	0
3_Angiospermae_Dicotyledoneae	Onagraceae	Ludwigia	Ludwigia_ovalis	Ludwigia_ovalis	Accepted_TPL	Native to China[FOC,POWO]	Native to China	Native to China	Native to China	Native to China	Native to China	Beneficial alien species-Landscapeing[A3]	0	0	0	0
3_Angiospermae_Dicotyledoneae	Onagraceae	Ludwigia	Ludwigia_palustris	Ludwigia_palustris_Elliott	Accepted_TPL&POWO	Africa,America,Tem-Asia,Europe[POWO,N4]	Annual[Baidu baike]	Landscaping[A3]	Alien[A3,N4]	Naturalized[N4]	Non-invasive: Beneficial alien species-Landscapeing[A3]	×	1	1	0	0
3_Angiospermae_Dicotyledoneae	Onagraceae	Ludwigia	Ludwigia_peploides	Ludwigia_peploides	Accepted_TPL&POWO	America[POWO,A3]	Annual[Baidu baike]	Landscaping[A3]	Alien[A3]	Non-naturalized	Non-invasive: Beneficial alien species-Landscapeing[A3]	×	1	0	0	1
3_Angiospermae_Dicotyledoneae	Onagraceae	Ludwigia	Ludwigia_prostrata	Ludwigia_prostrata	Accepted_TPL	Native to China[POWO,N4,R1,R2]	Annual[FOC]	Native to China	Native to China	Native to China	Native to China	×	0	0	0	0
3_Angiospermae_Dicotyledoneae	Onagraceae	Ludwigia	Ludwigia_repens	Ludwigia_repens_J.R.Forst.	Accepted_TPL&POWO	N-America[POWO,N4,A3]	Perennial[N1]	Landscaping[A3,N1]	Alien[A3,N1,N4]	Naturalized[N1,N4]	Non-invasive: Beneficial alien species-Landscapeing[A3]	×	1	1	0	0
3_Angiospermae_Dicotyledoneae	Onagraceae	Ludwigia	Ludwigia_sedoides	Ludwigia_sedoides	Accepted_TPL&POWO	America[POWO]	Perennial[FOC]	Landscaping[A3,R8]	Alien[A3,R8]	Naturalized[R8]	Non-invasive: Beneficial alien species-Landscapeing[A3]	Invasive[R8]	1	1	0	0
3_Angiospermae_Dicotyledoneae	Onagraceae	Ludwigia	Ludwigia_senegalensis	Ludwigia_senegalensis	Accepted_TPL	Africa[POWO,A3]	Annual[Baidu baike]	Landscaping[A3]	Alien[A3]	Non-naturalized	Non-invasive: Beneficial alien species-Landscapeing[A3]	×	1	0	0	1
3_Angiospermae_Dicotyledoneae	Onagraceae	Oenothera	Oenothera_biennis	Oenothera_biennis	Accepted_TPL	N-America[FOC,N1,R3,N2,N3,A2,N4]	Biennial[FOC]	Foodcrop[FOC]	Alien[A1,A2,N1,N2,N3,N4]	Naturalized[N1,N2,N3,N4]	Invasive: Serious invasion[R1,R2,R3,R10]	Invasive[R1,R2,R3,R4R10]	1	1	1	0
3_Angiospermae_Dicotyledoneae	Onagraceae	Oenothera	Oenothera_drummondii	Oenothera_drummondii	Accepted_TPL	N-America[FOC,N1,N3,R3,N4]	Annual[FOC]	Landscaping[N1,N3]	Alien[A1,N1,N2,N3,N4]	Naturalized[N1,N2,N3,N4]	Non-invasive: Requiring further observation[R1];Local invasion[R2,R3,R10]	Invasive[R2,R3,R10]	1	1	0	0
3_Angiospermae_Dicotyledoneae	Onagraceae	Oenothera	Oenothera_glazioviana	Oenothera_glazioviana/Oenothera_erythrosepala	Accepted_TPLPP	Europe[FOC,N2,N1,N3,R6,R10]	Biennial[FOC]	Landscaping[FOC,N1,N3]	Alien[A1,A2,N1,N2,N3,N4]	Naturalized[N1,N2,N3,N4]	Invasive: General invasion[R1];Requiring further observation[R2,R3,R10];1[R5]	Invasive[R1,R2,R3,R5,R6,R10]	1	1	1	0
3_Angiospermae_Dicotyledoneae	Onagraceae	Oenothera	Oenothera_laciniata	Oenothera_laciniata	Accepted_TPL	N-America[FOC,N1,R3,A2,N2,N3,N4]	Annual[FOC]	Others[N1;X01]	Alien[A1,A2,N1,N2,N3,N4]	Naturalized[N1,N2,N3,N4]	Invasive: Local invasion[R1,R2,R3,R10]	Invasive[R1,R2,R3,R10]	1	1	1	0
3_Angiospermae_Dicotyledoneae	Onagraceae	Oenothera	Oenothera_oakesiana	Oenothera_oakesiana	Accepted_TPL	N-America[FOC,N1,R3,N2,N3,N4]	Biennial[FOC]	Landscaping[N1]	Alien[A1,N1,N2,N3,N4]	Naturalized[N1,N2,N3,N4]	Non-invasive: Requiring further observation[R1,R2,R3]	×	1	1	0	0
3_Angiospermae_Dicotyledoneae	Onagraceae	Oenothera	Oenothera_parviflora	Oenothera_parviflora	Accepted_TPL	N-America[FOC,N1,R3,N2,N3,N4]	Biennial[FOC,N1,N3]	Landscaping[N1]	Alien[A1,N1,N2,N3,N4]	Naturalized[N1,N2,N3,N4]	Non-invasive: Requiring further observation[R1,R2,R3]	×	1	1	0	0
3_Angiospermae_Dicotyledoneae	Onagraceae	Oenothera	Oenothera_rosea	Oenothera_rosea	Accepted_TPL&POWO	America[FOC,POWO,A2,R6,R9,R10]	Perennial[FOC,N1,N3,A2,R4,R5,R6,R9]	Landscaping[N1]	Alien[A1,A2,N1,N2,N3,N4]	Naturalized[N1,N2,N3,N4]	Non-invasive: Requiring further observation[R1];Local invasion[R2,R3,R10];1[R5];General invasion[R9]	Invasive[R2,R3,R4,R5,R6,R9,R10]	1	1	0	0
3_Angiospermae_Dicotyledoneae	Onagraceae	Oenothera	Oenothera_speciosa	Oenothera_speciosa	Accepted_TPL	N-America[N1,N4]	Perennial[N1]	Landscaping[N1]	Alien[N1,N4]	Naturalized[N1,N4]	Non-invasive: Requiring further observation[R1]	×	1	1	0	0
3_Angiospermae_Dicotyledoneae	Onagraceae	Oenothera	Oenothera_stricta	Oenothera_stricta/Oenothera_odorata	Accepted_TPL	S-America[FOC,N1,N2,N3,,N4,R3,A2,N2]	Annual[FOC]	Landscaping[N1]	Alien[A1,A2,N1,N2,N3,N4]	Naturalized[N1,N2,N3,N4]	Invasive: General invasion[R2,R3]	Requiring further observation[R1]	1	1	1	0
3_Angiospermae_Dicotyledoneae	Onagraceae	Oenothera	Oenothera_tetraptera	Oenothera_tetraptera	Accepted_TPL	N-America[FOC,N1,R3,A2,N4]	Perennial[FOC]	Landscaping[N1]	Alien[A1,A2,N1,N2,N3,N4]	Naturalized[N1,N2,N3,N4]	Non-invasive: Requiring further observation[R1,R2,R3]	×	1	1	0	0
3_Angiospermae_Dicotyledoneae	Onagraceae	Oenothera	Oenothera_villosa	Oenothera_villosa	Accepted_TPL	N-America[FOC,N1,R3,N2,N3,N4]	Biennial[FOC]	Medicinal[N1]	Alien[A1,N1,N2,N3,N4]	Naturalized[N1,N2,N3,N4]	Non-invasive: Requiring further observation[R1,R2,R3,R10]	×	1	1	0	0
3_Angiospermae_Dicotyledoneae	Orchidaceae	Cattleya	Cattleya_labiata	Cattleya_labiata	Accepted_TPL&POWO	S-America[POWO]	Perennial[FOC]	Landscaping	Alien[A1]	Non-naturalized	Non-invasive	×	1	0	0	1
3_Angiospermae_Dicotyledoneae	Orchidaceae	Coelogyne	Coelogyne_venusta	Coelogyne_venusta	Accepted_TPL	Trop-Asia[FOC,N1]	Perennial[FOC,N1]	Landscaping[N1]	Alien[N1]	Naturalized[N1]	Non-invasive	×	1	1	0	0
3_Angiospermae_Dicotyledoneae	Orchidaceae	Paphiopedilum	Paphiopedilum_villosum	Paphiopedilum_villosum	Accepted_TPL&POWO	Native to China[POWO]	Perennial[FOC]	Native to China	Native to China	Native to China	Native to China	×	0	0	0	0
3_Angiospermae_Dicotyledoneae	Orchidaceae	Pelexia	Pelexia_obliqua	Pelexia_obliqua	Accepted_TPL&POWO	N-America[POWO]	Perennial[FOC,N1]	Landscaping[N1]	Alien[N1,N4]	Naturalized[N1,N4]	Non-invasive	×	1	1	0	0
3_Angiospermae_Dicotyledoneae	Orchidaceae	Spiranthes	Spiranthes_cernua	Spiranthes_cernua	Accepted_TPL	N-America[POWO,A3]	Perennial[FOC]	Landscaping[A3]	Alien[A3]	Non-naturalized	Non-invasive: Beneficial alien species-Landscapeing[A3]	×	1	0	0	1
3_Angiospermae_Dicotyledoneae	Orobanchaceae	Buchnera	Buchnera_cruciata	Buchnera_cruciata	Accepted_TPL	Native to China[POWO,N4,R1,R2]	Native to China	Native to China	Native to China	Native to China	Native to China	×	0	0	0	0
3_Angiospermae_Dicotyledoneae	Orobanchaceae	Orobanche	Orobanche_brassicae	Orobanche_brassicae	Accepted_TPL	Europe[FOC,N1,N2,R3]	Annual[N1,R4,R5,N2,R6]	Others[N1]	Alien[A1,N1,N2]	Naturalized[N1,N2]	Non-invasive: Requiring further observation[R1,R2,R3];2[R5]	Invasive[R4,R5,R6]	1	1	0	0
3_Angiospermae_Dicotyledoneae	Orobanchaceae	Orobanche	Orobanche_cernua	Orobanche_cernua_var._cumana/Orobanche_cernua_subsp._Cumana	Accepted_TPL	Native to China[POWO,N4,R1,R2]	Native to China	Native to China	Native to China	Native to China	Native to China	×	0	0	0	0
3_Angiospermae_Dicotyledoneae	Orobanchaceae	Orobanche	Orobanche_coerulescens	Orobanche_coerulescens	Accepted_TPL	Native to China[POWO,N4,R1,R2]	Biennial[FOC]	Native to China	Native to China	Native to China	Native to China	Invasive[R4,1[R5]]	0	0	0	0
3_Angiospermae_Dicotyledoneae	Orobanchaceae	Orobanche	Orobanche_pycnostachya	Orobanche_pycnostachya	Accepted_TPL	Native to China[POWO,N4,R1,R2]	Perennial[FOC]	Native to China	Native to China	Native to China	Native to China	×	0	0	0	0
3_Angiospermae_Dicotyledoneae	Orobanchaceae	Striga	Striga_asiatica	Striga_asiatica	Accepted_TPL	Native to China[POWO,N4,R1,R2]	Annual[FOC,R5,R4,N2]	Native to China	Native to China	Native to China	Native to China	Invasive[R4,3[R5]]	0	0	0	0
3_Angiospermae_Dicotyledoneae	Oxalidaceae	Averrhoa	Averrhoa_bilimbi	Averrhoa_bilimbi	Accepted_TPL	Trop-Asia[POWO,N4]	Tree[FOC]	Foodcrop[FOC]	Alien[N4]	Naturalized[N4]	Non-invasive	×	1	1	0	0
3_Angiospermae_Dicotyledoneae	Oxalidaceae	Averrhoa	Averrhoa_carambola	Averrhoa_carambola	Accepted_TPL	Trop-Asia[FOC,N1]	Tree[N1]	Foodcrop[FOC,N1]	Alien[N1]	Naturalized[N1]	Non-invasive	×	1	1	0	0
3_Angiospermae_Dicotyledoneae	Oxalidaceae	Oxalis	Oxalis_barrelieri	Oxalis_barrelieri_L.	Accepted_TPL&CoLC&POWO	America[POWO,N4]	Perennial[N1]	Landscaping[FOC]	Alien[N1,N4]	Naturalized[N1,N4]	Non-invasive	×	1	1	0	0
3_Angiospermae_Dicotyledoneae	Oxalidaceae	Oxalis	Oxalis_bowiei	Oxalis_bowiei	Accepted_TPL	Africa[FOC,N1,R3,R10]	Perennial[FOC,N1]	Landscaping[FOC,N1]	Alien[N1,N4]	Naturalized[N1,N4]	Non-invasive: Requiring further observation[R1,R2,R3,R10]	×	1	1	0	0
3_Angiospermae_Dicotyledoneae	Oxalidaceae	Oxalis	Oxalis_corniculata	Oxalis_corniculata	Accepted_TPL	Native to China[N4,R1,R2]	Annual[FOC]	Native to China	Native to China	Native to China	Native to China	×	0	0	0	0
3_Angiospermae_Dicotyledoneae	Oxalidaceae	Oxalis	Oxalis_debilis_var._corymbosa	Oxalis_corymbosa/Oxalis_debilis_var._corymbosa	Accepted_CoLC&TPL	America[POWO,N4,N3,N2]	Perennial[FOC,N1,R4,A2,R5,R6,N3,R9]	Landscaping[FOC,N1]	Alien[A1,A2,N1,N2,N3,N4]	Naturalized[N1,N2,N3,N4]	Invasive: General invasion[R1,R2,R3,R10];2[R5];Serious invasion[R9]	Invasive[R1,R2,R3,R4,R5,R6,R9,R10]	1	1	1	0
3_Angiospermae_Dicotyledoneae	Oxalidaceae	Oxalis	Oxalis_latifolia	Oxalis_latifolia	Accepted_TPL&POWO	America[POWO,N4,R10]	Perennial[N1]	Landscaping[FOC]	Alien[N1,N4]	Naturalized[N1,N4]	Invasive: General invasion[R1,R2,R3,R10]	Invasive[R1,R2,R3,R10]	1	1	1	0
3_Angiospermae_Dicotyledoneae	Oxalidaceae	Oxalis	Oxalis_pes_caprae	Oxalis_pes-caprae	Accepted_TPL	Africa[FOC,N1,N2,N3,N4]	Perennial[FOC]	Landscaping[FOC,N1,N3]	Alien[A1,N1,N2,N3,N4]	Naturalized[N1,N2,N3,N4]	Non-invasive	×	1	1	0	0
3_Angiospermae_Dicotyledoneae	Oxalidaceae	Oxalis	Oxalis_triangularis	Oxalis_triangularis	Accepted_TPLPP	S-America[POWO,N4]	Perennial[N1]	Landscaping[FOC,N1]	Alien[A1,N1,N4]	Naturalized[N1,N4]	Non-invasive: Requiring further observation[R1,R2,R3,R10]	×	1	1	0	0
3_Angiospermae_Dicotyledoneae	Oxalidaceae	Oxalis	Oxalis_violacea	Oxalis_violacea	Accepted_TPL&POWO	N-America[POWO]	Perennial[FOC]	Landscaping[FOC]	Alien[A1]	Non-naturalized	Non-invasive	×	1	0	0	1
3_Angiospermae_Dicotyledoneae	Pandanaceae	Pandanus	Pandanus_tectorius	Pandanus_veitchii	Accepted_TPL	Oceania,Pacific Islands[POWO]	Tree[FOC]	Landscaping[A3]	Alien[A3]	Non-naturalized	Non-invasive: Undetermined alien species[A3]	×	1	0	0	1
3_Angiospermae_Dicotyledoneae	Papaveraceae	Argemone	Argemone_mexicana	Argemone_mexicana	Accepted_TPL&POWO	America[FOC,N4,A2]	Annual[N1,R4,A2,R5,N2,N3]	Landscaping&Medicinal[FOC,N1]	Alien[A1,A2,N1,N2,N3,N4]	Naturalized[N1,N2,N3,N4]	Invasive: Local invasion[R1,R2,R3];3[R5]	Invasive[R1,R2,R3,R4,R5]	1	1	1	0
3_Angiospermae_Dicotyledoneae	Papaveraceae	Corydalis	Corydalis_bungeana	Corydalis_bungeana	Accepted_TPL	Native to China[POWO,N4,R1,R2]	Biennial[FOC]	Native to China	Native to China	Native to China	Native to China	×	0	0	0	0
3_Angiospermae_Dicotyledoneae	Papaveraceae	Eschscholzia	Eschscholzia_californica	Eschscholzia_californica	Accepted_TPL	N-America[FOC,N1,N2,N3,N4]	Annual[FOC]	Landscaping[N1,N3]	Alien[A1,N1,N2,N3,N4]	Naturalized[N1,N2,N3,N4]	Non-invasive: Cultivated[N4]	×	1	1	0	0
3_Angiospermae_Dicotyledoneae	Papaveraceae	Fumaria	Fumaria_officinalis	Fumaria_officinalis	Accepted_TPL	Europe[N1,N4]	Annual[N1]	Others[N1]	Alien[N1,N4]	Naturalized[N1,N4]	Non-invasive	×	1	1	0	0
3_Angiospermae_Dicotyledoneae	Papaveraceae	Fumaria	Fumaria_parviflora	Fumaria_parviflora	Accepted_TPL&POWO	Tem-Asia,Africa,Europe[POWO,N4]	Annual[FOC]	Others	Alien[N4]	Naturalized[N4]	Non-invasive	×	1	1	0	0
3_Angiospermae_Dicotyledoneae	Papaveraceae	Papaver	Papaver_alpinum	Papaver_alpinum	Accepted_TPL&POWO	Europe[POWO]	Perennial[R5]	Landscaping&Medicinal	Alien[R5]	Naturalized[R5]	Non-invasive: 1[R5]	Invasive[R5]	1	1	0	0
3_Angiospermae_Dicotyledoneae	Papaveraceae	Papaver	Papaver_nudicaule	Papaver_nudicaule	Accepted_TPL&POWO	America,Tem-Asia,Europe[N2,N4]	Perennial[FOC,R4,R6,R9]	Landscaping[FOC]	Alien[N2,N4]	Naturalized[N2,N4]	Non-invasive: Recommended for exclusion[R1]	Invasive[R4,R6];General invasion[R9]	1	1	0	0
3_Angiospermae_Dicotyledoneae	Papaveraceae	Papaver	Papaver_orientale	Papaver_orientale	Accepted_TPL&POWO	Mediterranean[POWO,N1]	Perennial[N1]	Landscaping[FOC,N1]	Alien[N1]	Naturalized[N1]	Non-invasive	×	1	1	0	0
3_Angiospermae_Dicotyledoneae	Papaveraceae	Papaver	Papaver_rhoeas	Papaver_rhoeas	Accepted_TPL	Europe[FOC,N1]	Annual[FOC,N1]	Landscaping[FOC,N1]	Alien[A1,N1,N4]	Naturalized[N1,N4]	Non-invasive: Recommended for exclusion[R1];Requiring further observation[R2,R3]	×	1	1	0	0
3_Angiospermae_Dicotyledoneae	Papaveraceae	Papaver	Papaver_somniferum	Papaver_somniferum	Accepted_TPL	Europe[FOC,N1]	Annual[FOC,N1]	Landscaping&Medicinal[FOC]	Alien[A1,N1]	Naturalized[N1]	Non-invasive	×	1	1	0	0
3_Angiospermae_Dicotyledoneae	Passifloraceae	Adenia	Adenia_heterophylla	Adenia_heterophylla	Accepted_TPL	Trop-Asia[FOC,N1]	Liana[N1]	Landscaping[N1]	Alien[N1]	Naturalized[N1]	Non-invasive	×	1	1	0	0
3_Angiospermae_Dicotyledoneae	Passifloraceae	Passiflora	Passiflora_adenopoda	Passiflora_adenopoda	Accepted_TPL&POWO	America[POWO,N4]	Liana[FOC]	Foodcrop[FOC]	Alien[N4]	Naturalized[N4]	Non-invasive	×	1	1	0	0
3_Angiospermae_Dicotyledoneae	Passifloraceae	Passiflora	Passiflora_alatocaerulea	Passiflora_×_alatocaerulea	Accepted_POWO	Artificial[POWO]	Liana[FOC]	Foodcrop[FOC]	Alien[A1]	Non-naturalized	Non-invasive	×	1	0	0	1
3_Angiospermae_Dicotyledoneae	Passifloraceae	Passiflora	Passiflora_caerulea	Passiflora_caerulea	Accepted_TPL	S-America[FOC,N1,N2,R5,R3,A2,N3,N4]	Liana[FOC]	Foodcrop[FOC]	Alien[A2,N1,N2,N3,N4]	Naturalized[N1,N2,N3,N4]	Invasive: General invasion[R1];Requiring further observation[R2,R3];1[R5]	Invasive[R1,R2,R3,R4,R5]	1	1	1	0
3_Angiospermae_Dicotyledoneae	Passifloraceae	Passiflora	Passiflora_edulis	Passiflora_edulis	Accepted_TPL	S-America[FOC,N1,R3,N4]	Liana[FOC,N3]	Foodcrop[FOC,N1,N3]	Alien[A1,N1,N2,N3,N4]	Naturalized[N1,N2,N3,N4]	Non-invasive: Requiring further observation[R1,R2,R3]	×	1	1	0	0
3_Angiospermae_Dicotyledoneae	Passifloraceae	Passiflora	Passiflora_foetida	Passiflora_foetida_L.	Accepted_TPLPP	America[POWO,A2,R6,N4]	Liana[FOC,N3,R5,R6]	Foodcrop[FOC,N1,N3]	Alien[A1,A2,N1,N2,N3,N4]	Naturalized[N1,N2,N3,N4]	Invasive: Local invasion[R1];Serious invasion[R2,R3];1[R5];General invasion[R9]	Invasive[R1,R2,R3,R4,R5,R6,R9]	1	1	1	0
3_Angiospermae_Dicotyledoneae	Passifloraceae	Passiflora	Passiflora_foetida_var._hispida	Passiflora_foetida_var._hispida	Accepted_CoLC&TPL	S-America[POWO,N1]	Liana[FOC,N1]	Foodcrop[FOC,N1]	Alien[N1]	Naturalized[N1]	Non-invasive	×	1	1	0	0
3_Angiospermae_Dicotyledoneae	Passifloraceae	Passiflora	Passiflora_gracilis	Passiflora_gracilis	Accepted_TPL&POWO	America[POWO]	Liana[FOC,N3]	Foodcrop[FOC]	Alien[N3]	Naturalized[N3]	Non-invasive	×	1	1	0	0
3_Angiospermae_Dicotyledoneae	Passifloraceae	Passiflora	Passiflora_laurifolia	Passiflora_laurifolia	Accepted_TPL&POWO	America[POWO,N4]	Liana[FOC]	Foodcrop[FOC]	Alien[N4]	Naturalized[N4]	Non-invasive	×	1	1	0	0
3_Angiospermae_Dicotyledoneae	Passifloraceae	Passiflora	Passiflora_morifolia	Passiflora_morifolia	Accepted_TPL&POWO	America[POWO,N4]	Liana[FOC,N1]	Foodcrop[FOC]	Alien[N1,N4]	Naturalized[N1,N4]	Non-invasive	×	1	1	0	0
3_Angiospermae_Dicotyledoneae	Passifloraceae	Passiflora	Passiflora_quadrangularis	Passiflora_quadrangularis	Accepted_TPL&POWO	S-America[POWO,N1]	Liana[FOC]	Foodcrop[FOC]	Alien[N1,N2,N4]	Naturalized[N1,N2,N4]	Non-invasive: Requiring further observation[R1,R2,R3]	×	1	1	0	0
3_Angiospermae_Dicotyledoneae	Passifloraceae	Passiflora	Passiflora_suberosa	Passiflora_suberosa/Passiflora_gracilis	Accepted_FOC	N-America[FOC,POWO]	Liana[FOC]	Foodcrop[FOC]	Alien[N1,N2,N4]	Naturalized[N1,N2,N4]	Invasive: Local invasion[R1,R2,R3]	Invasive[R1,R2,R3]	1	1	1	0
3_Angiospermae_Dicotyledoneae	Passifloraceae	Turnera	Turnera_ulmifolia	Turnera_ulmifolia	Accepted_TPL&POWO	N-America[POWO,N4]	Perennial[FOC]	Landscaping[FOC]	Alien[N4]	Naturalized[N4]	Non-invasive	×	1	1	0	0
3_Angiospermae_Dicotyledoneae	Pedaliaceae	Sesamum	Sesamum_indicum	Sesamum_indicum/Sesamum_orientale	Accepted_TPL	Trop-Asia[POWO,N1]	Annual[FOC,N1]	Foodcrop[FOC,N1]	Alien[A1,N1,N4]	Naturalized[N1,N4]	Non-invasive: Cultivated[N4]	×	1	1	0	0
3_Angiospermae_Dicotyledoneae	Penthoraceae	Penthorum	Penthorum_chinense	Penthorum_chinense	Accepted_TPL	Native to China[FOC,POWO]	Native to China	Native to China	Native to China	Native to China	Native to China	Beneficial alien species-Landscapeing[A3]	0	0	0	0
3_Angiospermae_Dicotyledoneae	Petiveriaceae	Petiveria	Petiveria_alliacea	Petiveria_alliacea	Accepted_TPL	America[POWO,N4]	Perennial[N1]	Medicinal[N1]	Alien[N1,N4]	Naturalized[N1,N4]	Non-invasive: Requiring further observation[R1]	×	1	1	0	0
3_Angiospermae_Dicotyledoneae	Petiveriaceae	Rivina	Rivina_humilis	Rivina_humilis	Accepted_TPL&POWO	America[POWO,N2,N4]	Shrub[FOC]	Landscaping[FOC,N1,N3]	Alien[N1,N2,N3,N4]	Naturalized[N1,N2,N3,N4]	Invasive: Local invasion[R1];Requiring further observation[R2,R3]	Invasive[R1,R2,R3]	1	1	1	0
3_Angiospermae_Dicotyledoneae	Phrymaceae	Erythranthe	Erythranthe_lutea	Mimulus_luteus	Accepted_CoLC&POWO	S-America[POWO]	Perennial[Baidu baike]	Landscaping	Alien[A1]	Non-naturalized	Non-invasive	×	1	0	0	1
3_Angiospermae_Dicotyledoneae	Phrymaceae	Glossostigma	Glossostigma_diandrum	Glossostigma_diandrum	Accepted_TPL&POWO	Trop-Asia,Africa,Oceania[POWO]	Perennial[FOC]	Landscaping[A3,R8]	Alien[A3,R8]	Naturalized[R8]	Non-invasive: Beneficial alien species-Landscapeing[A3]	Invasive[R8]	1	1	0	0
3_Angiospermae_Dicotyledoneae	Phrymaceae	Glossostigma	Glossostigma_elatinoides	Glossostigma_elatinoides	Accepted_TPL	Oceania[POWO,A3,R8]	Perennial[FOC]	Landscaping[A3,R8]	Alien[A3,R8]	Naturalized[R8]	Non-invasive: Beneficial alien species-Landscapeing[A3]	Invasive[R8]	1	1	0	0
3_Angiospermae_Dicotyledoneae	Phrymaceae	Mimulus	Mimulus_ringens	Mimulus_ringens	Accepted_TPL	N-America[POWO]	Annual[Baidu baike]	Landscaping[A3]	Alien[A3]	Non-naturalized	Non-invasive: Beneficial alien species-Landscapeing[A3]	×	1	0	0	1
3_Angiospermae_Dicotyledoneae	Phyllanthaceae	Flueggea	Flueggea_suffruticosa	Flueggea_suffruticosa	Accepted_TPL	Native to China[POWO,N4]	Native to China	Native to China	Native to China	Native to China	Native to China	×	0	0	0	0
3_Angiospermae_Dicotyledoneae	Phyllanthaceae	Phyllanthus	Phyllanthus_amarus	Phyllanthus_amarus	Accepted_TPL	America[N1,N4,N2,N3,R3]	Annual[FOC]	Medicinal[FOC,N1,N3]	Alien[A2,N1,N2,N3,N4]	Naturalized[N1,N2,N3,N4]	Invasive: Local invasion[R1,R2,R3]	Invasive[R1,R2,R3]	1	1	1	0
3_Angiospermae_Dicotyledoneae	Phyllanthaceae	Phyllanthus	Phyllanthus_debilis	Phyllanthus_debilis	Accepted_TPL	Trop-Asia[N1,N2,N4]	Annual[N1,N2]	Others[N1]	Alien[N1,N2,N4]	Naturalized[N1,N2,N4]	Non-invasive: Requiring further observation[R1]	×	1	1	0	0
3_Angiospermae_Dicotyledoneae	Phyllanthaceae	Phyllanthus	Phyllanthus_fluitans	Phyllanthus_fluitans	Accepted_TPL&POWO	America[POWO,A3]	Annual[Baidu baike]	Landscaping[A3]	Alien[A3]	Non-naturalized	Non-invasive: Beneficial alien species-Landscapeing[A3]	×	1	0	0	1
3_Angiospermae_Dicotyledoneae	Phyllanthaceae	Phyllanthus	Phyllanthus_niruri	Phyllanthus_niruri	Accepted_TPLPP	America[POWO,N4,R3,N2,N3]	Annual[FOC,N1,N2,A2,N3]	Medicinal[FOC,N3]	Alien[A2,N1,N2,N3,N4]	Naturalized[N1,N2,N3,N4]	Invasive: Local invasion[R1];General invasion[R2,R3]	Invasive[R1,R2,R3]	1	1	1	0
3_Angiospermae_Dicotyledoneae	Phyllanthaceae	Phyllanthus	Phyllanthus_tenellus	Phyllanthus_tenellus	Accepted_TPL	Africa[POWO,N4]	Annual[N1,N2]	Others[N1]	Alien[N1,N2,N4]	Naturalized[N1,N2,N4]	Non-invasive: Requiring further observation[R1]	×	1	1	0	0
3_Angiospermae_Dicotyledoneae	Phyllanthaceae	Phyllanthus	Phyllanthus_virgatus	Phyllanthus_virgatus	Accepted_TPL	Native to China[POWO,N4]	Native to China	Native to China	Native to China	Native to China	Native to China	×	0	0	0	0
3_Angiospermae_Dicotyledoneae	Phyllanthaceae	Sauropus	Sauropus_spatulifolius	Sauropus_spatulifolius	Accepted_TPL	Trop-Asia[FOC,N1]	Shrub[N1]	Medicinal[FOC,N1]	Alien[N1]	Naturalized[N1]	Non-invasive	×	1	1	0	0
3_Angiospermae_Dicotyledoneae	Phytolaccaceae	Phytolacca	Phytolacca_acinosa	Phytolacca_acinosa	Accepted_TPL	Native to China[POWO,N4,R1,R2]	Perennial[FOC]	Native to China	Native to China	Native to China	Native to China	×	0	0	0	0
3_Angiospermae_Dicotyledoneae	Phytolaccaceae	Phytolacca	Phytolacca_americana	Phytolacca_americana	Accepted_TPL	N-America[FOC,N1,N4,R3,R5,R6,N2,N3]	Perennial[FOC,N1,R4,R5,R6,N2,N3,R9]	Medicinal[FOC,N1,N3]	Alien[A1,A2,N1,N2,N3,N4]	Naturalized[N1,N2,N3,N4]	Invasive: Malignant invasion[R1];Serious invasion[R2,R3,R10,R9];2[R5]	Invasive[R1,R2,R3,R4,R5,R6,R7,R9,R10]	1	1	1	0
3_Angiospermae_Dicotyledoneae	Phytolaccaceae	Phytolacca	Phytolacca_icosandra	Phytolacca_icosandra	Accepted_TPL&POWO	America[POWO,N4]	Perennial[FOC]	Medicinal	Alien[N4]	Naturalized[N4]	Non-invasive	×	1	1	0	0
3_Angiospermae_Dicotyledoneae	Phytolaccaceae	Phytolacca	Phytolacca_thyrsiflora	Phytolacca_thyrsiflora	Accepted_TPL&POWO	S-America[POWO,N4]	Perennial[FOC]	Medicinal	Alien[N4]	Naturalized[N4]	Non-invasive	×	1	1	0	0
3_Angiospermae_Dicotyledoneae	Piperaceae	Peperomia	Peperomia_argyreia	Peperomia_argyreia	Accepted_TPL&POWO	S-America[POWO,A3]	Perennial[Baidu baike]	Landscaping[FOC,A3]	Alien[A1,A3]	Non-naturalized	Non-invasive: Beneficial alien species-Landscapeing[A3]	×	1	0	0	1
3_Angiospermae_Dicotyledoneae	Piperaceae	Peperomia	Peperomia_caperata	Peperomia_caperata	Accepted_TPL&POWO	S-America[FOC,POWO]	Perennial[Baidu baike]	Landscaping[FOC]	Alien[A1]	Non-naturalized	Non-invasive	×	1	0	0	1
3_Angiospermae_Dicotyledoneae	Piperaceae	Peperomia	Peperomia_clusiifolia	Peperomia_clusiifolia	Accepted_TPL&POWO	N-America[POWO]	Perennial[Baidu baike]	Landscaping[A3]	Alien[A1,A3]	Non-naturalized	Non-invasive: Beneficial alien species-Landscapeing[A3]	×	1	0	0	1
3_Angiospermae_Dicotyledoneae	Piperaceae	Peperomia	Peperomia_griseoargentea	Peperomia_griseoargentea	Accepted_CoLC&POWO	S-America[POWO]	Annual[Baidu baike]	Landscaping[FOC]	Alien[A1]	Non-naturalized	Non-invasive	×	1	0	0	1
3_Angiospermae_Dicotyledoneae	Piperaceae	Peperomia	Peperomia_obtusifolia	Peperomia_obtusifolia	Accepted_TPL&POWO	America[FOC,POWO]	Perennial[FOC]	Landscaping[FOC]	Alien[A1]	Non-naturalized	Non-invasive	×	1	0	0	1
3_Angiospermae_Dicotyledoneae	Piperaceae	Peperomia	Peperomia_pellucida	Peperomia_pellucida	Accepted_TPL&POWO	America[FOC,R3,N3,N4]	Annual[FOC,N1,A2,R4,R5,R6,N2,N3,R9]	Others[N1,R10]	Alien[A1,A2,N1,N2,N3,N4]	Naturalized[N1,N2,N3,N4]	Invasive: General invasion[R1,R2,R3,R10];2[R5];Serious invasion[R9]	Invasive[R1,R2,R3,R4,R5,R6,R9,R10]	1	1	1	0
3_Angiospermae_Dicotyledoneae	Piperaceae	Peperomia	Peperomia_verschaffeltii	Peperomia_verschaffeltii	Accepted_TPL&POWO	S-America[POWO]	Annual[Baidu baike]	Landscaping[FOC]	Alien[A1]	Non-naturalized	Non-invasive	×	1	0	0	1
3_Angiospermae_Dicotyledoneae	Piperaceae	Piper	Piper_betle	Piper_betle	Accepted_TPL&POWO	Trop-Asia[POWO,N1,N4,R3]	Biennial[FOC]	Timberuse[FOC,N1]	Alien[N1,N2,N4]	Naturalized[N1,N2,N4]	Non-invasive: Recommended for exclusion[R1];Requiring further observation[R2,R3];1[R5]	Invasive[R5]	1	1	0	0
3_Angiospermae_Dicotyledoneae	Piperaceae	Piper	Piper_nigrum	Piper_nigrum	Accepted_TPL	Trop-Asia[FOC,N1]	Liana[FOC,N1]	Timberuse[FOC,N1]	Alien[N1]	Naturalized[N1]	Non-invasive	×	1	1	0	0
3_Angiospermae_Dicotyledoneae	Pittosporaceae	Pittosporum	Pittosporum_tobira	Pittosporum_tobira	Accepted_TPL	Native to China[POWO,N4]	Shrub[FOC]	Native to China	Native to China	Native to China	Native to China	Invasive[R4,1[R5],R6]	0	0	0	0
3_Angiospermae_Dicotyledoneae	Plantaginaceae	Angelonia	Angelonia_salicariifolia	Angelonia_salicariifolia	Accepted_TPL&POWO	S-America[POWO,A3]	Perennial[Baidu baike]	Landscaping[A3]	Alien[A3]	Non-naturalized	Non-invasive: Beneficial alien species-Landscapeing[A3]	×	1	0	0	1
3_Angiospermae_Dicotyledoneae	Plantaginaceae	Antirrhinum	Antirrhinum_majus	Antirrhinum_majus	Accepted_TPL&POWO	Mediterranean[POWO]	Annual/Biennial[FOC]	Landscaping[FOC]	Alien[A1]	Non-naturalized	Non-invasive	×	1	0	0	1
3_Angiospermae_Dicotyledoneae	Plantaginaceae	Bacopa	Bacopa_caroliniana	Bacopa_caroliniana	Accepted_TPL	N-America[A3,N2,N4]	Perennial[N1,N2]	Landscaping[N1,A3,R8]	Alien[A3,N1,N2,N4]	Naturalized[N1,N2,N4]	Non-invasive: Beneficial alien species-Landscapeing[A3]	Invasive[R8]	1	1	0	0
3_Angiospermae_Dicotyledoneae	Plantaginaceae	Bacopa	Bacopa_floribunda	Bacopa_floribunda	Accepted_TPL	Native to China[POWO,N4]	Native to China	Native to China	Native to China	Native to China	Native to China	×	0	0	0	0
3_Angiospermae_Dicotyledoneae	Plantaginaceae	Bacopa	Bacopa_lanigera	Bacopa_lanigera	Accepted_TPL	S-America[POWO,A3]	Annual[Baidu baike]	Landscaping[A3]	Alien[A3]	Non-naturalized	Non-invasive: Beneficial alien species-Landscapeing[A3]	×	1	0	0	1
3_Angiospermae_Dicotyledoneae	Plantaginaceae	Bacopa	Bacopa_madagascariensis	Bacopa_madagascariensis	Accepted_TPL	Africa[POWO,A3]	Annual[Baidu baike]	Landscaping[A3]	Alien[A3]	Non-naturalized	Non-invasive: Beneficial alien species-Landscapeing[A3]	×	1	0	0	1
3_Angiospermae_Dicotyledoneae	Plantaginaceae	Bacopa	Bacopa_monnieri	Bacopa_monnieri/Bacopa_clorata/Bacopa_araguaia	Accepted_TPL	Native to China[POWO,N4,R1,R2]	Native to China	Native to China	Native to China	Native to China	Native to China	Beneficial alien species-Landscapeing[A3]	0	0	0	0
3_Angiospermae_Dicotyledoneae	Plantaginaceae	Bacopa	Bacopa_myriophylloides	Bacopa_myriophylloides	Accepted_TPL	S-America[POWO,A3]	Annual[Baidu baike]	Landscaping[A3]	Alien[A3]	Non-naturalized	Non-invasive: Beneficial alien species-Landscapeing[A3]	×	1	0	0	1
3_Angiospermae_Dicotyledoneae	Plantaginaceae	Bacopa	Bacopa_repens	Bacopa_repens	Accepted_TPL&POWO	America[POWO,N4]	Annual[FOC]	Landscaping	Alien[N4]	Naturalized[N4]	Non-invasive	×	1	1	0	0
3_Angiospermae_Dicotyledoneae	Plantaginaceae	Bacopa	Bacopa_rotundifolia	Bacopa_rotundifolia	Accepted_TPL&POWO	America[POWO]	Perennial[Baidu baike]	Landscaping[A3]	Alien[A3]	Non-naturalized	Non-invasive: Beneficial alien species-Landscapeing[A3]	×	1	0	0	1
3_Angiospermae_Dicotyledoneae	Plantaginaceae	Benjaminia	Benjaminia_reflexa	Benjaminia_reflexa	Accepted_TPL	America[POWO]	Annual[Baidu baike]	Landscaping[A3]	Alien[A3]	Non-naturalized	Non-invasive: Beneficial alien species-Landscapeing[A3]	×	1	0	0	1
3_Angiospermae_Dicotyledoneae	Plantaginaceae	Callitriche	Callitriche_deflexa	Callitriche_deflexa	Accepted_TPL	America[POWO]	Annual[FOC]	Others	Alien[N4]	Naturalized[N4]	Non-invasive	×	1	1	0	0
3_Angiospermae_Dicotyledoneae	Plantaginaceae	Callitriche	Callitriche_peploides	Callitriche_peploide	Accepted_TPL	N-America[N1,N2,R8]	Annual[N1,N2]	Others[N1]	Alien[N1,N2,N4]	Naturalized[N1,N2,N4]	Non-invasive	Invasive[R8]	1	1	0	0
3_Angiospermae_Dicotyledoneae	Plantaginaceae	Cymbalaria	Cymbalaria_muralis	Cymbalaria_muralis	Accepted_TPL	Europe[N1,N2,R3,R10,N4]	Perennial[Baidu baike]	Landscaping[N1]	Alien[N1,N2,N4]	Naturalized[N1,N2,N4]	Non-invasive: Requiring further observation[R1,R2,R3,R10]	×	1	1	0	0
3_Angiospermae_Dicotyledoneae	Plantaginaceae	Digitalis	Digitalis_lanata	Digitalis_lanata	Accepted_TPL&POWO	Tem-Asia,Europe[POWO]	Annual[Baidu baike]	Medicinal	Alien[A1]	Non-naturalized	Non-invasive	×	1	0	0	1
3_Angiospermae_Dicotyledoneae	Plantaginaceae	Digitalis	Digitalis_lutea	Digitalis_lutea	Accepted_TPL	Europe[POWO,N1]	Perennial[N1]	Others[N1]	Alien[N1,N4]	Naturalized[N1,N4]	Non-invasive	×	1	1	0	0
3_Angiospermae_Dicotyledoneae	Plantaginaceae	Digitalis	Digitalis_purpurea	Digitalis_purpurea	Accepted_TPL	Europe[FOC,N4,R10,N1,R3,N3]	Annual/Perennial[FOC]	Medicinal[FOC,N3]	Alien[A1,A2,N1,N2,N3,N4]	Naturalized[N1,N2,N3,N4]	Non-invasive: Recommended for exclusion[R1];Requiring further observation[R2,R3,R10];1[R5]	Invasive[R4,R5,R6]	1	1	0	0
3_Angiospermae_Dicotyledoneae	Plantaginaceae	Dopatrium	Dopatrium_junceum	Dopatrium_junceum	Accepted_TPL	Native to China[POWO,N4]	Native to China	Native to China	Native to China	Native to China	Native to China	×	0	0	0	0
3_Angiospermae_Dicotyledoneae	Plantaginaceae	Hemianthus	Hemianthus_callitrichoides	Hemianthus_callitrichoides	Accepted_TPL	N-America[A3,R8]	Annual[Baidu baike]	Landscaping[A3,R8]	Alien[A3,R8]	Naturalized[R8]	Non-invasive: Beneficial alien species-Landscapeing[A3]	Invasive[R8]	1	1	0	0
3_Angiospermae_Dicotyledoneae	Plantaginaceae	Hemianthus	Hemianthus_micranthemoides	Hemianthus_micranthemoides	Accepted_TPL&POWO	N-America[POWO,A3]	Annual[Baidu baike]	Landscaping[A3]	Alien[A3,N4]	Naturalized[N4]	Non-invasive: Beneficial alien species-Landscapeing[A3]	×	1	1	0	0
3_Angiospermae_Dicotyledoneae	Plantaginaceae	Hydrotriche	Hydrotriche_hottoniiflora	Hydrotriche_hottoniiflora	Accepted_TPL	Africa[POWO,A3]	Annual[FOC]	Landscaping[A3]	Alien[A3]	Non-naturalized	Non-invasive: Beneficial alien species-Landscapeing[A3]	×	1	0	0	1
3_Angiospermae_Dicotyledoneae	Plantaginaceae	Kickxia	Kickxia_elatine	Kickxia_elatine	Accepted_TPL&POWO	Tem-Asia,Europe[POWO]	Annual[N1]	Others[N1]	Alien[N1,N4]	Naturalized[N1,N4]	Non-invasive: Requiring further observation[R1]	×	1	1	0	0
3_Angiospermae_Dicotyledoneae	Plantaginaceae	Leucospora	Leucospora_multifida	Leucospora_multifida	Accepted_TPL&POWO	N-America[POWO,N4]	Annual[X07]	Others[X07]	Alien[N4]	Naturalized[N4]	Non-invasive	×	1	1	0	0
3_Angiospermae_Dicotyledoneae	Plantaginaceae	Limnophila	Limnophila_aquatica	Limnophila_aquatica	Accepted_CoLC	Trop-Asia[POWO,A3]	Perennial[Baidu baike]	Landscaping[A3]	Alien[A3]	Non-naturalized	Non-invasive: Beneficial alien species-Landscapeing[A3]	×	1	0	0	1
3_Angiospermae_Dicotyledoneae	Plantaginaceae	Limnophila	Limnophila_heterophylla	Limnophila_heterophylla	Accepted_TPL	Native to China[POWO,N4]	Native to China	Native to China	Native to China	Native to China	Native to China	×	0	0	0	0
3_Angiospermae_Dicotyledoneae	Plantaginaceae	Limnophila	Limnophila_hippuridoides	Limnophila_hippuridoides	Accepted_CoLC	Trop-Asia[POWO,A3]	Annual[Baidu baike]	Landscaping[A3]	Alien[A3]	Non-naturalized	Non-invasive: Beneficial alien species-Landscapeing[A3]	×	1	0	0	1
3_Angiospermae_Dicotyledoneae	Plantaginaceae	Limnophila	Limnophila_sessiliflora	Limnophila_sessiliflora	Accepted_TPL	Native to China[POWO]	Native to China	Native to China	Native to China	Native to China	Native to China	Invasive[R8]	0	0	0	0
3_Angiospermae_Dicotyledoneae	Plantaginaceae	Linaria	Linaria_incarnata	Linaria_bipartita	Accepted_TPL&POWO	Africa[POWO]	Biennial/Perennial[Baidu baike]	Landscaping	Alien[A1]	Non-naturalized	Non-invasive	×	1	0	0	1
3_Angiospermae_Dicotyledoneae	Plantaginaceae	Mecardonia	Mecardonia_procumbens	Mecardonia_procumbens	Accepted_TPL&POWO	America[POWO,N4]	Perennial[FOC]	Others[N1]	Alien[N1,N2]	Naturalized[N1,N2]	Non-invasive	General invasion[R1]	1	1	0	0
3_Angiospermae_Dicotyledoneae	Plantaginaceae	Micranthemum	Micranthemum_callitrichoides	Micranthemum_callitrichoides	Accepted_CoLC&POWO	N-America[POWO,A3]	Annual[Baidu baike]	Landscaping[A3]	Alien[A3]	Non-naturalized	Non-invasive: Beneficial alien species-Landscapeing[A3]	×	1	0	0	1
3_Angiospermae_Dicotyledoneae	Plantaginaceae	Micranthemum	Micranthemum_glomeratum	Micranthemum_glomeratum	Accepted_TPL&POWO	N-America[POWO,A3]	Annual[Baidu baike]	Landscaping[A3]	Alien[A3]	Non-naturalized	Non-invasive: Beneficial alien species-Landscapeing[A3]	×	1	0	0	1
3_Angiospermae_Dicotyledoneae	Plantaginaceae	Micranthemum	Micranthemum_micranthemoides	Micranthemum_micranthemoides/Micranthemum_micrantha	Accepted_TPL&POWO	N-America[POWO,A3]	Annual[Baidu baike]	Landscaping[A3]	Alien[A3]	Non-naturalized	Non-invasive: Beneficial alien species-Landscapeing[A3]	×	1	0	0	1
3_Angiospermae_Dicotyledoneae	Plantaginaceae	Micranthemum	Micranthemum_umbrosum	Micranthemum_umbrosum	Accepted_TPL&POWO	America[POWO,A3]	Annual[Baidu baike]	Landscaping[A3]	Alien[A3,N4]	Naturalized[N4]	Non-invasive: Beneficial alien species-Landscapeing[A3]	×	1	1	0	0
3_Angiospermae_Dicotyledoneae	Plantaginaceae	Nuttallanthus	Nuttallanthus_canadensis	Nuttallanthus_canadensis/Linaria_canadensis	Accepted_TPL&CoLC&POWO	America[POWO]	Annual/Biennial[N1]	Others[N1]	Alien[N1,N4]	Naturalized[N1,N4]	Non-invasive	×	1	1	0	0
3_Angiospermae_Dicotyledoneae	Plantaginaceae	Plantago	Plantago_aristata	Plantago_aristata	Accepted_TPL	N-America[FOC,N1,A2,R3,A2,R5,R6,N2,N3,N4]	Annual[FOC]	Others[N1]	Alien[A1,A2,N1,N2,N3,N4]	Naturalized[N1,N2,N3,N4]	Non-invasive: Requiring further observation[R1,R2,R3];1[R5]	Invasive[R4,R5,R6]	1	1	0	0
3_Angiospermae_Dicotyledoneae	Plantaginaceae	Plantago	Plantago_asiatica	Plantago_asiatica	Accepted_TPL	Native to China[POWO,N4,R1,R2]	Perennial[FOC]	Native to China	Native to China	Native to China	Native to China	×	0	0	0	0
3_Angiospermae_Dicotyledoneae	Plantaginaceae	Plantago	Plantago_depressa	Plantago_depressa	Accepted_TPL	Native to China[POWO,N4,R1]	Annual[FOC]	Native to China	Native to China	Native to China	Native to China	×	0	0	0	0
3_Angiospermae_Dicotyledoneae	Plantaginaceae	Plantago	Plantago_indica	Plantago_indica/Plantago_arenaria	Accepted_TPL&POWO	Tem-Asia,Africa,Europe[POWO,N1,N2,N3,N4]	Annual/Biennial[N1]	Others[N1]	Alien[N1,N2,N3,N4]	Naturalized[N1,N2,N3,N4]	Non-invasive	×	1	1	0	0
3_Angiospermae_Dicotyledoneae	Plantaginaceae	Plantago	Plantago_lanceolata	Plantago_lanceolata	Accepted_TPL	Native to China[POWO,N4,R1]	Perennial[FOC,N1,R4,A2,R5,R6,N3]	Native to China	Native to China	Native to China	Native to China	Local invasion[R2,R3,R10];Invasive[R4,R6,2[R5]]	0	0	0	0
3_Angiospermae_Dicotyledoneae	Plantaginaceae	Plantago	Plantago_major	Plantago_major	Accepted_TPL	Native to China[POWO,N4]	Perennial[FOC]	Native to China	Native to China	Native to China	Native to China	×	0	0	0	0
3_Angiospermae_Dicotyledoneae	Plantaginaceae	Plantago	Plantago_ovata	Plantago_ovata	Accepted_TPL	Africa,Europe,America,Trop-Asia,Tem-Asia[POWO]	Annual[FOC]	Medicinal[FOC]	Alien[N4]	Naturalized[N4]	Non-invasive	×	1	1	0	0
3_Angiospermae_Dicotyledoneae	Plantaginaceae	Plantago	Plantago_virginica	Plantago_virginica	Accepted_TPL	N-America[FOC,N1,R3,R5,R6,N2,N3,N4]	Annual[FOC]	Others[FOC,N1]	Alien[A1,A2,N1,N2,N3,N4]	Naturalized[N1,N2,N3,N4]	Invasive: Local invasion[R1];Serious invasion[R2,R3,R9];2[R5]	Invasive[R1,R2,R3,R4,R5,R6,R9]	1	1	1	0
3_Angiospermae_Dicotyledoneae	Plantaginaceae	Scoparia	Scoparia_dulcis	Scoparia_dulcis	Accepted_TPL&POWO	America[POWO,N3,N2,N4,R3]	Annual[X09]	Others[N1]	Alien[A1,A2,N1,N2,N3,N4]	Naturalized[N1,N2,N3,N4]	Invasive: Serious invasion[R1,R2,R3];2[R5];General invasion[R9]	Invasive[R1,R2,R3,R4,R5,R6,R9]	1	1	1	0
3_Angiospermae_Dicotyledoneae	Plantaginaceae	Stemodia	Stemodia_verticillata	Stemodia_verticillata	Accepted_TPL	America[N1,N4]	Perennial[N1]	Others[N1]	Alien[N1,N4]	Naturalized[N1,N4]	Non-invasive	×	1	1	0	0
3_Angiospermae_Dicotyledoneae	Plantaginaceae	Veronica	Veronica_anagallis_aquatica	Veronica_anagallis-aquatica	Accepted_TPL	Native to China[POWO,N4]	Native to China	Native to China	Native to China	Native to China	Native to China	Invasive[R8]	0	0	0	0
3_Angiospermae_Dicotyledoneae	Plantaginaceae	Veronica	Veronica_arvensis	Veronica_arvensis	Accepted_TPL&POWO	Tem-Asia,Europe[FOC,N4,N3,R3,R10]	Annual[FOC]	Others[FOC,N1,R10]	Alien[A1,A2,N1,N2,N3,N4]	Naturalized[N1,N2,N3,N4]	Invasive: General invasion[R1,R2,R3,R10];2[R5]	Invasive[R1,R2,R3,R4,R5,R6,R10]	1	1	1	0
3_Angiospermae_Dicotyledoneae	Plantaginaceae	Veronica	Veronica_hederifolia	Veronica_hederaefolia	Accepted_TPL&POWO	Tem-Asia,Africa,Europe[FOC,POWO,N2,R6,A2]	Annual[Baidu baike]	Others[N1]	Alien[A1,A2,N1,N2,N4]	Naturalized[N1,N2,N4]	Invasive: General invasion[R1,R2,R3,R9];2[R5]	Invasive[R1,R2,R3,R4,R5,R6,R9]	1	1	1	0
3_Angiospermae_Dicotyledoneae	Plantaginaceae	Veronica	Veronica_peregrina	Veronica_peregrina	Accepted_TPL	N-America[FOC,N1,R3,R5,N2,N3]	Annual[FOC]	Medicinal[FOC,N3]	Alien[A1,A2,N1,N2,N3]	Naturalized[N1,N2,N3]	Invasive: General invasion[R1,R2,R3];1[R5]	Invasive[R1,R2,R3,R4,R5,R6]	1	1	1	0
3_Angiospermae_Dicotyledoneae	Plantaginaceae	Veronica	Veronica_persica	Veronica_persica	Accepted_TPL	Tem-Asia,Europe[POWO,A2,N2,N3]	Annual[FOC]	Others[FOC,N1,R10]	Alien[A1,A2,N1,N2,N3,N4]	Naturalized[N1,N2,N3,N4]	Invasive: Serious invasion[R1,R9];Local invasion[R2,R3,R10];2[R5]	Invasive[R1,R2,R3,R4,R5,R6,R9,R10]	1	1	1	0
3_Angiospermae_Dicotyledoneae	Plantaginaceae	Veronica	Veronica_polita	Veronica_polita/Veronica_didyma	Accepted_CoLC&TPL	Tem-Asia,Africa,Europe[POWO,R5,R6]	Annual[FOC]	Others[FOC,N1,R10]	Alien[A1,A2,N1,N2,N4]	Naturalized[N1,N2,N4]	Invasive: General invasion[R1,R2,R3,R10];Serious invasion[R9];2[R5]	Invasive[R1,R2,R3,R4,R5,R6,R9,R10]	1	1	1	0
3_Angiospermae_Dicotyledoneae	Plantaginaceae	Veronica	Veronica_serpyllifolia	Veronica_serpyllifolia	Accepted_TPL	Native to China[POWO,N4,R1,R2]	Perennial[FOC]	Native to China	Native to China	Native to China	Native to China	×	0	0	0	0
3_Angiospermae_Dicotyledoneae	Plantaginaceae	Veronica	Veronica_undulata	Veronica_undulata	Accepted_TPL	Native to China[POWO,N4,R1,R2]	Perennial[FOC]	Native to China	Native to China	Native to China	Native to China	×	0	0	0	0
3_Angiospermae_Dicotyledoneae	Platanaceae	Platanus	Platanus_acerifolia	Platanus_acerifolia	Accepted_TPL	Artificial[FOC,N1]	Tree[N1]	Landscaping[N1]	Alien[N1]	Naturalized[N1]	Non-invasive	×	1	1	0	0
3_Angiospermae_Dicotyledoneae	Platanaceae	Platanus	Platanus_orientalis	Platanus_orientalis	Accepted_TPL&POWO	Tem-Asia,Europe[POWO,N4]	Tree[FOC]	Landscaping[FOC]	Alien[R1,N4]	Naturalized[N4]	Non-invasive: Recommended for exclusion[R1];Cultivated[N4]	×	1	1	0	0
3_Angiospermae_Dicotyledoneae	Plumbaginaceae	Armeria	Armeria_maritima	Armeria_maritima	Accepted_TPL&POWO	America,Europe[POWO,N1]	Perennial[N1]	Landscaping[N1]	Alien[N1,N4]	Naturalized[N1,N4]	Non-invasive	×	1	1	0	0
3_Angiospermae_Dicotyledoneae	Plumbaginaceae	Plumbago	Plumbago_auriculata	Plumbago_auriculata	Accepted_TPL	Africa[POWO,N1]	Perennial[N1]	Landscaping[N1]	Alien[N1]	Naturalized[N1]	Non-invasive	×	1	1	0	0
3_Angiospermae_Dicotyledoneae	Plumbaginaceae	Plumbago	Plumbago_zeylanica	Plumbago_zeylanica	Accepted_TPL	Native to China[POWO,N4,R1,R2]	Perennial[FOC]	Native to China	Native to China	Native to China	Native to China	×	0	0	0	0
3_Angiospermae_Dicotyledoneae	Polemoniaceae	Phlox	Phlox_drummondii	Phlox_drummondii	Accepted_TPL	N-America[FOC]	Annual[FOC]	Landscaping[FOC]	Alien[A1]	Non-naturalized	Non-invasive	×	1	0	0	1
3_Angiospermae_Dicotyledoneae	Polemoniaceae	Phlox	Phlox_paniculata	Phlox_paniculata	Accepted_TPL	N-America[FOC]	Perennial[FOC]	Landscaping[FOC]	Alien[A1]	Non-naturalized	Non-invasive	×	1	0	0	1
3_Angiospermae_Dicotyledoneae	Polemoniaceae	Phlox	Phlox_subulata	Phlox_subulata	Accepted_TPL	N-America[FOC]	Perennial[FOC]	Landscaping[FOC]	Alien[A1]	Non-naturalized	Non-invasive	×	1	0	0	1
3_Angiospermae_Dicotyledoneae	Polygalaceae	Polygala	Polygala_paniculata	Polygala_paniculata	Accepted_TPL	America[FOC,N2,N3]	Annual[FOC]	Timberuse[FOC]	Alien[N1,N2,N3,N4]	Naturalized[N1,N2,N3,N4]	Non-invasive	×	1	1	0	0
3_Angiospermae_Dicotyledoneae	Polygonaceae	Antigonon	Antigonon_leptopus	Antigonon_leptopus	Accepted_TPL&POWO	N-America[POWO,N4,N2,A2]	Liana[FOC]	Landscaping[N1]	Alien[A2,N1,N2,N4]	Naturalized[N1,N2,N4]	Invasive: Local invasion[R1];Requiring further observation[R2,R3,R10]	Invasive[R1,R2,R3,R10]	1	1	1	0
3_Angiospermae_Dicotyledoneae	Polygonaceae	Calligonum	Calligonum_caput_medusae	Calligonum_caput-medusae	Accepted_TPL	Tem-Asia[FOC,N1]	Shrub[N1]	Landscaping[FOC,N1]	Alien[N1]	Naturalized[N1]	Non-invasive	×	1	1	0	0
3_Angiospermae_Dicotyledoneae	Polygonaceae	Fagopyrum	Fagopyrum_acutatum	Fagopyrum_dibotrys	Accepted_TPL	Native to China[POWO,N4]	Native to China	Native to China	Native to China	Native to China	Native to China	×	0	0	0	0
3_Angiospermae_Dicotyledoneae	Polygonaceae	Fagopyrum	Fagopyrum_esculentum	Fagopyrum_esculentum	Accepted_TPL	Native to China[POWO,N4,R1]	Annual[FOC,N1,N2]	Native to China	Native to China	Native to China	Native to China	Recommended for exclusion[R2]	0	0	0	0
3_Angiospermae_Dicotyledoneae	Polygonaceae	Fagopyrum	Fagopyrum_tataricum	Fagopyrum_tataricum	Accepted_TPL	Native to China[POWO,N4]	Native to China	Native to China	Native to China	Native to China	Native to China	×	0	0	0	0
3_Angiospermae_Dicotyledoneae	Polygonaceae	Fallopia	Fallopia_convolvulus	Fallopia_convolvulus	Accepted_TPL	Native to China[POWO,N4,R1,R2]	Annual[FOC]	Native to China	Native to China	Native to China	Native to China	×	0	0	0	0
3_Angiospermae_Dicotyledoneae	Polygonaceae	Muehlenbeckia	Muehlenbeckia_platyclados	Homalocladium_platycladum	Accepted_TPL	Pacific Islands[FOC,N1,R3,N4]	Shrub[FOC]	Landscaping[N1]	Alien[A1,N1,N2,N4]	Naturalized[N1,N2,N4]	Non-invasive: Recommended for exclusion[R1];Requiring further observation[R2,R3]	×	1	1	0	0
3_Angiospermae_Dicotyledoneae	Polygonaceae	Persicaria	Persicaria_bungeana	Polygonum_bungeanum	Accepted_TPL	Native to China[POWO,N4,R1,R2]	Native to China	Native to China	Native to China	Native to China	Native to China	×	0	0	0	0
3_Angiospermae_Dicotyledoneae	Polygonaceae	Persicaria	Persicaria_capitata	Polygonum_capitatum	Accepted_TPL	Native to China[POWO,N4]	Native to China	Native to China	Native to China	Native to China	Native to China	×	0	0	0	0
3_Angiospermae_Dicotyledoneae	Polygonaceae	Persicaria	Persicaria_glabra	Polygonum_glabrum	Accepted_TPL	Native to China[POWO,N4]	Native to China	Native to China	Native to China	Native to China	Native to China	×	0	0	0	0
3_Angiospermae_Dicotyledoneae	Polygonaceae	Persicaria	Persicaria_lanata	Polygonum_lapathifolium_var._lanatum_(Roxb.)Stew.	Accepted_CoLC	Native to China[POWO,N4]	Native to China	Native to China	Native to China	Native to China	Native to China	×	0	0	0	0
3_Angiospermae_Dicotyledoneae	Polygonaceae	Persicaria	Persicaria_lapathifolia	Polygonum_lapathifolium/Polygonum_lapathifolium_var._salicifolium	Accepted_TPL	Native to China[POWO,N4,R1,R2]	Native to China	Native to China	Native to China	Native to China	Native to China	×	0	0	0	0
3_Angiospermae_Dicotyledoneae	Polygonaceae	Persicaria	Persicaria_lapathifolia_var._salicifolia	Polygonum_lapathifolium_var._salicifolium_Sibth.	Accepted_CoLC	Native to China[POWO,N4]	Native to China	Native to China	Native to China	Native to China	Native to China	×	0	0	0	0
3_Angiospermae_Dicotyledoneae	Polygonaceae	Persicaria	Persicaria_maculosa	Polygonum_persicaria	Accepted_TPL	Native to China[POWO,N4]	Native to China	Native to China	Native to China	Native to China	Native to China	×	0	0	0	0
3_Angiospermae_Dicotyledoneae	Polygonaceae	Persicaria	Persicaria_nepalensis	Polygonum_nepalense	Accepted_TPL	Native to China[POWO,N4]	Native to China	Native to China	Native to China	Native to China	Native to China	×	0	0	0	0
3_Angiospermae_Dicotyledoneae	Polygonaceae	Persicaria	Persicaria_odorata	Persicaria_odorata	Accepted_POWO	Tem-Asia[FOC,POWO]	Perennial[N9]	Timberuse[N9]	Alien[N9]	Naturalized[N9]	Non-invasive	×	1	1	0	0
3_Angiospermae_Dicotyledoneae	Polygonaceae	Persicaria	Persicaria_orientalis	Polygonum_orientale	Accepted_TPL	Native to China[POWO,N4,R1,R2]	Native to China	Native to China	Native to China	Native to China	Native to China	×	0	0	0	0
3_Angiospermae_Dicotyledoneae	Polygonaceae	Persicaria	Persicaria_pensylvanica	Persicaria_pensylvanica	Accepted_TPL	N-America[A3,R6,R5,R8,N2]	Annual[R6,R5]	Landscaping[A3,R8]	Alien[A1,A3,N2]	Naturalized[N2]	Non-invasive: 1[R5];Beneficial alien species-Landscapeing[A3]	Invasive[R5,R6,R8]	1	1	0	0
3_Angiospermae_Dicotyledoneae	Polygonaceae	Polygonum	Polygonum_argyrocoleon	Polygonum_argyrocoleon	Accepted_TPL	Native to China[POWO,N4,R1,R2]	Annual[FOC]	Native to China	Native to China	Native to China	Native to China	×	0	0	0	0
3_Angiospermae_Dicotyledoneae	Polygonaceae	Polygonum	Polygonum_aviculare	Polygonum_aviculare	Accepted_TPL	Native to China[POWO,N4,R1,R2]	Annual[FOC,N3,N2]	Native to China	Native to China	Native to China	Native to China	×	0	0	0	0
3_Angiospermae_Dicotyledoneae	Polygonaceae	Polygonum	Polygonum_hydropiper	Polygonum_hydropiper	Accepted_TPL	Native to China[POWO,N4]	Native to China	Native to China	Native to China	Native to China	Native to China	×	0	0	0	0
3_Angiospermae_Dicotyledoneae	Polygonaceae	Polygonum	Polygonum_perfoliatum	Polygonum_perfoliatum	Accepted_TPL	Native to China[POWO,N4]	Native to China	Native to China	Native to China	Native to China	Native to China	×	0	0	0	0
3_Angiospermae_Dicotyledoneae	Polygonaceae	Polygonum	Polygonum_plebeium	Polygonum_plebeium	Accepted_TPL	Native to China[POWO]	Annual[FOC]	Native to China	Native to China	Native to China	Native to China	×	0	0	0	0
3_Angiospermae_Dicotyledoneae	Polygonaceae	Reynoutria	Reynoutria_japonica	Reynoutria_japonica	Accepted_TPL	Native to China[POWO,N4,R1]	Perennial[FOC]	Native to China	Native to China	Native to China	Native to China	Recommended for exclusion[R2]	0	0	0	0
3_Angiospermae_Dicotyledoneae	Polygonaceae	Reynoutria	Reynoutria_multiflora	Fallopia_multiflora	Accepted_TPL	Native to China[POWO,N4,R1]	Native to China	Native to China	Native to China	Native to China	Native to China	Recommended for exclusion[R2]	0	0	0	0
3_Angiospermae_Dicotyledoneae	Polygonaceae	Rumex	Rumex_acetosa	Rumex_acetosa	Accepted_TPL	Native to China[POWO,N4,R1,R2]	Perennial[FOC]	Native to China	Native to China	Native to China	Native to China	×	0	0	0	0
3_Angiospermae_Dicotyledoneae	Polygonaceae	Rumex	Rumex_acetosella	Rumex_acetosella	Accepted_TPL	Native to China[POWO,N4,R1]	Perennial[FOC,N1,N2N3]	Native to China	Native to China	Native to China	Native to China	General invasion[R2,R3,R10]	0	0	0	0
3_Angiospermae_Dicotyledoneae	Polygonaceae	Rumex	Rumex_crispus	Rumex_crispus	Accepted_TPL	Native to China[POWO,N4]	Perennial[FOC,N2,N3]	Native to China	Native to China	Native to China	Native to China	×	0	0	0	0
3_Angiospermae_Dicotyledoneae	Polygonaceae	Rumex	Rumex_japonicus	Rumex_japonicus	Accepted_TPL	Native to China[POWO,N4,R1,R2]	Perennial[FOC]	Native to China	Native to China	Native to China	Native to China	×	0	0	0	0
3_Angiospermae_Dicotyledoneae	Polygonaceae	Rumex	Rumex_maritimus	Rumex_maritimus	Accepted_TPL	Native to China[POWO,N4]	Native to China	Native to China	Native to China	Native to China	Native to China	×	0	0	0	0
3_Angiospermae_Dicotyledoneae	Polygonaceae	Rumex	Rumex_nepalensis	Rumex_nepalensis	Accepted_TPL	Native to China[POWO,N4,R1,R2]	Perennial[FOC]	Native to China	Native to China	Native to China	Native to China	×	0	0	0	0
3_Angiospermae_Dicotyledoneae	Polygonaceae	Rumex	Rumex_obtusifolius	Rumex_obtusifolius	Accepted_TPL	Native to China[POWO,N4]	Native to China	Native to China	Native to China	Native to China	Native to China	×	0	0	0	0
3_Angiospermae_Dicotyledoneae	Portulacaceae	Portulaca	Portulaca_grandiflora	Portulaca_grandiflora/Portulaca_pilosa_subsp._grandiflora	Accepted_TPL	S-America[FOC,N1,N4,R3]	Annual[FOC]	Landscaping[FOC,N1]	Alien[A1,N1,N2,N3,N4]	Naturalized[N1,N2,N3,N4]	Non-invasive: Recommended for exclusion[R1];Requiring further observation[R2,R3]	×	1	1	0	0
3_Angiospermae_Dicotyledoneae	Portulacaceae	Portulaca	Portulaca_oleracea	Portulaca_oleracea	Accepted_TPL	Native to China[FOC,N4,R1,R2]	Annual[FOC,N2]	Native to China	Native to China	Native to China	Native to China	×	0	0	0	0
3_Angiospermae_Dicotyledoneae	Portulacaceae	Portulaca	Portulaca_pilosa	Portulaca_pilosa	Accepted_TPL&POWO	America[POWO,N4,A2,R3]	Annual/Perennial[FOC]	Medicinal[FOC]	Alien[A2,N1,N4]	Naturalized[N1,N4]	Invasive: Local invasion[R1];Requiring further observation[R2,R3]	Invasive[R1,R2,R3]	1	1	1	0
3_Angiospermae_Dicotyledoneae	Primulaceae	Ardisia	Ardisia_elliptica	Ardisia_elliptica	Accepted_TPL	Native to China[POWO,N4]	Shrub[N1]	Native to China	Native to China	Native to China	Native to China	×	0	0	0	0
3_Angiospermae_Dicotyledoneae	Primulaceae	Cyclamen	Cyclamen_persicum	Cyclamen_persicum	Accepted_TPL&POWO	Mediterranean[POWO,N1]	Perennial[FOC,N1]	Landscaping[FOC,N1]	Alien[A1,N1]	Naturalized[N1]	Non-invasive	×	1	1	0	0
3_Angiospermae_Dicotyledoneae	Primulaceae	Hottonia	Hottonia_inflata	Hottonia_inflata	Accepted_TPL&POWO	N-America[POWO,A3]	Annual[Baidu baike]	Landscaping[A3]	Alien[A3]	Non-naturalized	Non-invasive: Beneficial alien species-Landscapeing[A3]	×	1	0	0	1
3_Angiospermae_Dicotyledoneae	Primulaceae	Hottonia	Hottonia_palustris	Hottonia_palustris	Accepted_TPL&POWO	Tem-Asia,Europe[POWO,A3]	Annual[Baidu baike]	Landscaping[A3]	Alien[A3]	Non-naturalized	Non-invasive: Beneficial alien species-Landscapeing[A3]	×	1	0	0	1
3_Angiospermae_Dicotyledoneae	Primulaceae	Lysimachia	Lysimachia_arvensis	Anagallis_arvensis	Accepted_CoLC&POWO	Tem-Asia,Africa,Europe[POWO,N4,N1]	Annual[FOC]	Others[N1]	Alien[N1,N2,N4]	Naturalized[N1,N2,N4]	Non-invasive	×	1	1	0	0
3_Angiospermae_Dicotyledoneae	Primulaceae	Lysimachia	Lysimachia_candida	Lysimachia_candida	Accepted_TPL	Native to China[POWO,N4,R1,R2]	Annual[FOC]	Native to China	Native to China	Native to China	Native to China	×	0	0	0	0
3_Angiospermae_Dicotyledoneae	Primulaceae	Lysimachia	Lysimachia_nummularia	Lysimachia_nummularia	Accepted_TPL&POWO	Tem-Asia,Europe[POWO]	Perennial[Baidu baike]	Landscaping[A3,R8]	Alien[A3,R8]	Naturalized[R8]	Non-invasive: Beneficial alien species-Landscapeing[A3]	Invasive[R8]	1	1	0	0
3_Angiospermae_Dicotyledoneae	Primulaceae	Samolus	Samolus_valerandi	Samolus_parviflorus	Accepted_TPL&POWO	America[POWO]	Annual[FOC]	Landscaping[A3]	Alien[A3]	Non-naturalized	Non-invasive: Beneficial alien species-Landscapeing[A3]	×	1	0	0	1
3_Angiospermae_Dicotyledoneae	Ranunculaceae	Anemone	Anemone_coronaria	Anemone_coronaria	Accepted_TPL&POWO	Mediterranean[POWO]	Perennial[FOC]	Landscaping[FOC]	Alien[A1]	Non-naturalized	Non-invasive	×	1	0	0	1
3_Angiospermae_Dicotyledoneae	Ranunculaceae	Aquilegia	Aquilegia_brevistyla	Aquilegia_vulgaris_Richardson	Accepted_TPL&CoLC&POWO	N-America[POWO]	Perennial[FOC]	Landscaping[FOC]	Alien[A1]	Non-naturalized	Non-invasive	×	1	0	0	1
3_Angiospermae_Dicotyledoneae	Ranunculaceae	Consolida	Consolida_ajacis	Consolida_ajacis(L.)_Schur/Consolida_ambigua	Accepted_TPLCCC	Tem-Asia,Europe[POWO,N1,R3]	Annual[N1]	Landscaping[N1]	Alien[A1,N1,N4]	Naturalized[N1,N4]	Non-invasive: Recommended for exclusion[R1];Requiring further observation[R2,R3]	×	1	1	0	0
3_Angiospermae_Dicotyledoneae	Ranunculaceae	Helleborus	Helleborus_niger	Helleborus_niger	Accepted_TPL&POWO	Europe[POWO]	Perennial[FOC]	Landscaping	Alien[A1]	Non-naturalized	Non-invasive	×	1	0	0	1
3_Angiospermae_Dicotyledoneae	Ranunculaceae	Nigella	Nigella_damascena	Nigella_damascena	Accepted_TPL	Europe[FOC]	Annual[FOC]	Landscaping[FOC]	Alien[A1]	Non-naturalized	Non-invasive	×	1	0	0	1
3_Angiospermae_Dicotyledoneae	Ranunculaceae	Ranunculus	Ranunculus_arvensis	Ranunculus_arvensis	Accepted_TPL&POWO	Tem-Asia,Europe[FOC,N1,N4,N2,R3,N3]	Annual[FOC]	Medicinal[FOC,N3]	Alien[A1,A2,N1,N2,N3,N4]	Naturalized[N1,N2,N3,N4]	Invasive: General invasion[R1];Local invasion[R2,R3];2[R5]	Invasive[R1,R2,R3,R4,R5,R6]	1	1	1	0
3_Angiospermae_Dicotyledoneae	Ranunculaceae	Ranunculus	Ranunculus_japonicus	Ranunculus_japonicus	Accepted_TPL	Native to China[POWO,N4,R1,R2]	Perennial[FOC,N2]	Native to China	Native to China	Native to China	Native to China	×	0	0	0	0
3_Angiospermae_Dicotyledoneae	Ranunculaceae	Ranunculus	Ranunculus_marginatus	Ranunculus_marginatus/Ranunculus_trachycarpus	Accepted_TPL	Tem-Asia,Europe[POWO,N4]	Annual[FOC,R5,R4,R6,A2,N2]	Others[N1]	Alien[A1,A2,N1,N2,N4]	Naturalized[N1,N2,N4]	Non-invasive: 1[R5]	Invasive[R4,R5,R6]	1	1	0	0
3_Angiospermae_Dicotyledoneae	Ranunculaceae	Ranunculus	Ranunculus_muricatus	Ranunculus_muricatus_L.	Accepted_TPL&POWO	Tem-Asia,Africa,Europe[POWO,A2,N2,R6]	Annual[FOC,N1,R4,A2,R5,R6,N2]	Others[FOC,N1]	Alien[A1,A2,N1,N2,N4]	Naturalized[N1,N2,N4]	Invasive: Local invasion[R1,R2,R3];1[R5]	Invasive[R1,R2,R3,R4,R5,R6]	1	1	1	0
3_Angiospermae_Dicotyledoneae	Ranunculaceae	Ranunculus	Ranunculus_nipponicus	Ranunculus_nipponicus	Accepted_CoLC	Tem-Asia[POWO,A3]	Perennial[FOC]	Landscaping[A3]	Alien[A3]	Non-naturalized	Non-invasive: Beneficial alien species-Landscapeing[A3]	×	1	0	0	1
3_Angiospermae_Dicotyledoneae	Ranunculaceae	Ranunculus	Ranunculus_papulentus	Ranunculus_papulentus	Accepted_CoLC	Oceania[POWO]	Perennial[FOC]	Landscaping[A3]	Alien[A3]	Non-naturalized	Non-invasive: Beneficial alien species-Landscapeing[A3]	×	1	0	0	1
3_Angiospermae_Dicotyledoneae	Ranunculaceae	Ranunculus	Ranunculus_sardous	Ranunculus_sardous	Accepted_TPL&POWO	Europe[FOC,N4,N1,R3]	Annual[FOC]	Others[N1]	Alien[A1,A2,N1,N2,N4]	Naturalized[N1,N2,N4]	Non-invasive: Requiring further observation[R1,R2,R3];1[R5]	Invasive[R4,R5,R6]	1	1	0	0
3_Angiospermae_Dicotyledoneae	Ranunculaceae	Ranunculus	Ranunculus_sceleratus	Ranunculus_sceleratus	Accepted_TPL	Native to China[POWO,N4,R1,R2]	Annual[FOC]	Native to China	Native to China	Native to China	Native to China	×	0	0	0	0
3_Angiospermae_Dicotyledoneae	Ranunculaceae	Semiaquilegia	Semiaquilegia_adoxoides	Semiaquilegia_adoxoides	Accepted_TPL	Native to China[POWO,N4]	Native to China	Native to China	Native to China	Native to China	Native to China	×	0	0	0	0
3_Angiospermae_Dicotyledoneae	Ranunculaceae	Thalictrum	Thalictrum_aquilegiifolium_var._sibiricum	Thalictrum_aquilegiifolium_var._sibiricum	Accepted_TPL	Native to China[POWO,N4,R1,R2]	Perennial[FOC]	Native to China	Native to China	Native to China	Native to China	×	0	0	0	0
3_Angiospermae_Dicotyledoneae	Resedaceae	Reseda	Reseda_lutea	Reseda_lutea	Accepted_TPL&POWO	Tem-Asia,Africa,Europe[FOC,POWO,N1,N2,R10,R6,N4]	Annual[FOC]	Timberuse[N1]	Alien[A1,A2,N1,N2,N3,N4]	Naturalized[N1,N2,N3,N4]	Invasive: General invasion[R1];Requiring further observation[R2,R3,R10];2[R5]	Invasive[R1,R2,R3,R4,R5,R6,R10]	1	1	1	0
3_Angiospermae_Dicotyledoneae	Resedaceae	Reseda	Reseda_odorata	Reseda_odorata	Accepted_TPL	Africa[FOC,POWO]	Annual[FOC]	Landscaping[FOC]	Alien[A1]	Non-naturalized	Non-invasive	×	1	0	0	1
3_Angiospermae_Dicotyledoneae	Rhamnaceae	Scutia	Scutia_myrtina	Scutia_myrtina	Accepted_TPL	Trop-Asia[FOC,N1]	Shrub[FOC]	Others[N1]	Alien[N1]	Naturalized[N1]	Non-invasive	×	1	1	0	0
3_Angiospermae_Dicotyledoneae	Rosaceae	Duchesnea	Duchesnea_indica	Duchesnea_indica	Accepted_TPL	Native to China[POWO,N4]	Native to China	Native to China	Native to China	Native to China	Native to China	×	0	0	0	0
3_Angiospermae_Dicotyledoneae	Rosaceae	Potentilla	Potentilla_flagellaris	Potentilla_flagellaris	Accepted_TPL	Native to China[POWO,N4,R1,R2]	Perennial[FOC]	Native to China	Native to China	Native to China	Native to China	×	0	0	0	0
3_Angiospermae_Dicotyledoneae	Rosaceae	Potentilla	Potentilla_supina	Potentilla_supina	Accepted_TPL	Native to China[POWO,N4,R1,R2]	Annual[FOC]	Native to China	Native to China	Native to China	Native to China	×	0	0	0	0
3_Angiospermae_Dicotyledoneae	Rosaceae	Potentilla	Potentilla_supina_var._ternata	Potentilla_supina_var._ternata	Accepted_CoLC	Native to China[N4]	Native to China	Native to China	Native to China	Native to China	Native to China	×	0	0	0	0
3_Angiospermae_Dicotyledoneae	Rosaceae	Prunus	Prunus_fruticosa	Prunus_fruticosa	Accepted_TPL	Native to China[FOC,POWO]	Tree[N1]	Native to China	Native to China	Native to China	Native to China	×	0	0	0	0
3_Angiospermae_Dicotyledoneae	Rosaceae	Prunus	Prunus_japonica	Cerasus_japonica	Accepted_TPL	Native to China[POWO,N4]	Native to China	Native to China	Native to China	Native to China	Native to China	×	0	0	0	0
3_Angiospermae_Dicotyledoneae	Rosaceae	Prunus	Prunus_spinosa	Prunus_spinosa_L.	Accepted_TPL&POWO	Tem-Asia,Africa,Europe[FOC,POWO,N1]	Tree[N1]	Foodcrop[N1]	Alien[N1]	Naturalized[N1]	Non-invasive	×	1	1	0	0
3_Angiospermae_Dicotyledoneae	Rosaceae	Rubus	Rubus_argutus	Rubus_argutus	Accepted_TPL	N-America[POWO,N10]	Shrub[N10]	Others	Alien[N10]	Naturalized[N10]	Non-invasive	×	1	1	0	0
3_Angiospermae_Dicotyledoneae	Rosaceae	Spiraea	Spiraea_japonica	Spiraea_japonica	Accepted_TPL	Tem-Asia[FOC,POWO,N1]	Shrub[N1]	Landscaping[N1]	Alien[N1]	Naturalized[N1]	Non-invasive	×	1	1	0	0
3_Angiospermae_Dicotyledoneae	Rubiaceae	Carapichea	Carapichea_ipecacuanha	Carapichea_ipecacuanha	Accepted_TPL	S-America[N2,N3]	Perennial[N2,N3]	Medicinal	Alien[N2,N3]	Naturalized[N2,N3]	Non-invasive	×	1	1	0	0
3_Angiospermae_Dicotyledoneae	Rubiaceae	Cinchona	Cinchona_calisaya	Cinchona_calisaya/Cinchona_ledgeriana	Accepted_TPL	S-America[FOC,N1,N2,N3,N4]	Tree[FOC]	Timberuse[FOC]	Alien[N1,N2,N3,N4]	Naturalized[N1,N2,N3,N4]	Non-invasive: Cultivated[N4]	×	1	1	0	0
3_Angiospermae_Dicotyledoneae	Rubiaceae	Cinchona	Cinchona_officinalis	Cinchona_officinalis	Accepted_TPL	S-America[FOC,N1,N2,N3,N4]	Shrub[FOC,N1]	Medicinal[FOC,N1,N3]	Alien[N1,N2,N3,N4]	Naturalized[N1,N2,N3,N4]	Non-invasive: Cultivated[N4]	×	1	1	0	0
3_Angiospermae_Dicotyledoneae	Rubiaceae	Cinchona	Cinchona_pubescens	Cinchona_pubescens/Cinchona_succirubra	Accepted_TPL	S-America[FOC,N1,N2,N3,N4]	Tree[N1,N2,N3]	Medicinal[FOC,N1,N3]	Alien[N1,N2,N3,N4]	Naturalized[N1,N2,N3,N4]	Non-invasive: Cultivated[N4]	×	1	1	0	0
3_Angiospermae_Dicotyledoneae	Rubiaceae	Coffea	Coffea_liberica	Coffea_liberica	Accepted_TPL	Africa[POWO,N1]	Shrub[N1]	Foodcrop[FOC,N1]	Alien[N1]	Naturalized[N1]	Non-invasive	×	1	1	0	0
3_Angiospermae_Dicotyledoneae	Rubiaceae	Diodella	Diodella_teres	Diodia_teres	Accepted_TPL	America[N1,N4]	Annual[N1]	Others[N1]	Alien[N1,N4]	Naturalized[N1,N4]	Invasive: General invasion[R1];Local invasion[R2,R3]	Invasive[R1,R2,R3]	1	1	1	0
3_Angiospermae_Dicotyledoneae	Rubiaceae	Diodia	Diodia_virginiana	Diodia_virginiana	Accepted_TPL	N-America[N1,N2,N4]	Perennial[N1,N2]	Others[FOC,N1]	Alien[N1,N2,N4]	Naturalized[N1,N2,N4]	Non-invasive	×	1	1	0	0
3_Angiospermae_Dicotyledoneae	Rubiaceae	Galium	Galium_aparine	Galium_aparine	Accepted_TPL	Native to China[POWO,N4]	Annual[FOC]	Native to China	Native to China	Native to China	Native to China	×	0	0	0	0
3_Angiospermae_Dicotyledoneae	Rubiaceae	Galium	Galium_spurium	Galium_spurium	Accepted_TPL	Native to China[POWO,N4,R1,R2]	Annual[FOC]	Native to China	Native to China	Native to China	Native to China	×	0	0	0	0
[truncated: 694 more rows]
